# Supplementary material for: Systematic Analysis of tRNA-Derived Small RNAs Reveals the Effects of Xuefu-Zhuyu Decoction on the Hippocampi of Rats after Traumatic Brain Injury
Source: Evid Based Complement Alternat Med. 2022 Sep 17;2022:5748719. doi: 10.1155/2022/5748719 (PMC9509243; doi:10.1155/2022/5748719)
Supplement: Supplementary Materials — Supplementary File 1. Statistical analysis for properly annotated tRFS. Supplementary File 2. The total precisely matched tsRNAs identified from tsRNA-Seq. (A) indicates the sham group; (B) indicates the TBI group; (C) indicates the XFZYD group. Supplementary File 3. The significantly dysregulated tsRNAs from tsRNA-Seq. (A) indicates the sham group; (B) indicates the TBI group; (C) indicates the XFZYD group (FC > 1.3 and p < 0.05). Supplementary File 4.Target genes of AS-tDR-002004 and AS-tDR-002583. Supplementary File 5. All target genes of 11 tsRNAs were identified and analyzed. Supplementary File 6. Top 10 enriched terms ranked by p value. [file 5748719.f1.zip]

Archive with 6 entries (6 files):
- Supplemental file 1.txt
- Supplemental file 2.txt
- Supplemental file 3.txt
- Supplemental file 4.txt
- Supplemental file 5.txt
- Supplemental file 6.txt
