# Supplementary material for: Systematic Analysis of tRNA-Derived Small RNAs Reveals the Effects of Xuefu-Zhuyu Decoction on the Hippocampi of Rats after Traumatic Brain Injury
Source: Evid Based Complement Alternat Med. 2022 Sep 17;2022:5748719. doi: 10.1155/2022/5748719 (PMC9509243; doi:10.1155/2022/5748719)
Supplement: Supplementary Materials — Supplementary File 1. Statistical analysis for properly annotated tRFS. Supplementary File 2. The total precisely matched tsRNAs identified from tsRNA-Seq. (A) indicates the sham group; (B) indicates the TBI group; (C) indicates the XFZYD group. Supplementary File 3. The significantly dysregulated tsRNAs from tsRNA-Seq. (A) indicates the sham group; (B) indicates the TBI group; (C) indicates the XFZYD group (FC > 1.3 and p < 0.05). Supplementary File 4.Target genes of AS-tDR-002004 and AS-tDR-002583. Supplementary File 5. All target genes of 11 tsRNAs were identified and analyzed. Supplementary File 6. Top 10 enriched terms ranked by p value. [file 5748719.f1.zip › Supplemental file 1.txt]

# C_A_down: P-value < 0.05 & Fold change <= -2.0
#tDRs_ID: the database ID of tRNA
#tRFdb_ID: the database ID of tRF
#mintbase_ID: the tRNA ID in mintbase
#tRNA: the name of tRNA
#Left: the left of tRNA
#Right: the right of tRNA
#tRNASeq: the sequence of tRNA
#tRNALength: the length of tRNA sequence
#tRNASecondStructure: the secondary structure of tRNA
#AlignmentSequence: the sequence from reads which could be aligned to tRNA
#tDR_Type: the type of tRNA
#AlignmentLength: the length of alignment sequence
#AlignmentInformation: the information of alignment
#TagCount: the tag count of read sequence
#tRF_TPM: the tag count per million reads
#fold_change: the fold change of TPM values between two groups. Negative number represents the down-regulated expression, and positive number represents the up-regulated expression.
#p_value: the p-value of TPM values between two groups
#FDR: the adjusted p-value of TPM values between two groups
tDRs_ID	tRFdb_ID	mintbase_ID	tRNA	Left	Right	tRNASeq	tRNALength	tRNASecondStructure	AlignmentSequence	tDR_Type	tsRNAid	AlignmentLength	AlignmentInformation	TagCount	TagCount	TagCount	TagCount	TagCount	TagCount	TagCount	TagCount	tRF_TPM	tRF_TPM	tRF_TPM	tRF_TPM	tRF_TPM	tRF_TPM	tRF_TPM	tRF_TPM	fold_change	p_value	FDR
														[C166h ,C]	[C167h ,C]	[C169h ,C]	[C170h ,C]	[A156h ,A]	[A158h ,A]	[A162h ,A]	[A180h ,A]	[C166h ,C]	[C167h ,C]	[C169h ,C]	[C170h ,C]	[A156h ,A]	[A158h ,A]	[A162h ,A]	[A180h ,A]	C_A	C_A	C_A
AS-tDR-013629	-	-	chr10.trna11254-GlyGCC	3	35	GCATTGGTGGTTCAGTGGTAGAATTCTCGCCTGCCACGCGGGAGGCCCGGGTTCGATTCCCGGCCAATGCACCA	74	)))))))..)))).......((((.))))).......(((((....))))).......((((((((((((.	ATTGGTGGTTCAGTGGTAGAATTCTCGCCTGCT	i-tRF	#N/A	33	33C>T	401	213	128	130	270	330	240	448	1798.47242	1332.841079	835.6946059	642.7974545	2762.176595	4959.944689	3314.413556	5575.53733	-3.601381107	0.005680606	0.026275685
AS-tDR-013629	-	-	chr13.trna2238-GlyGCC	3	35	GCATTGGTGGTTCAGTGGTAGAATTCTCGCCTGCCACGCGGGAGGCCCGGGTTCGATTCCCGGCCAATGCACCA	74	)))))))..)))).......((((.))))).......(((((....))))).......((((((((((((.	ATTGGTGGTTCAGTGGTAGAATTCTCGCCTGCT	i-tRF	#N/A	33	33C>T	401	213	128	130	270	330	240	448	1798.47242	1332.841079	835.6946059	642.7974545	2762.176595	4959.944689	3314.413556	5575.53733	-3.601381107	0.005680606	0.026275685
AS-tDR-013629	-	-	chr17.trna1897-GlyGCC	3	35	GCATTGGTGGTTCAGTGGTAGAATTCTCGCCTGCCACGCGGGAGGCCCGGGTTCGATTCCCGGCCAATGCACCA	74	)))))))..)))).......((((.))))).......(((((....))))).......((((((((((((.	ATTGGTGGTTCAGTGGTAGAATTCTCGCCTGCT	i-tRF	#N/A	33	33C>T	401	213	128	130	270	330	240	448	1798.47242	1332.841079	835.6946059	642.7974545	2762.176595	4959.944689	3314.413556	5575.53733	-3.601381107	0.005680606	0.026275685
AS-tDR-013629	-	-	chr19.trna1527-GlyGCC	3	35	GCATTGGTGGTTCAGTGGTAGAATTCTCGCCTGCCACGCGGGAGGCCCGGGTTCGATTCCCGGCCAATGCACCA	74	)))))))..)))).......((((.))))).......(((((....))))).......((((((((((((.	ATTGGTGGTTCAGTGGTAGAATTCTCGCCTGCT	i-tRF	#N/A	33	33C>T	401	213	128	130	270	330	240	448	1798.47242	1332.841079	835.6946059	642.7974545	2762.176595	4959.944689	3314.413556	5575.53733	-3.601381107	0.005680606	0.026275685
AS-tDR-013629	-	-	chr19.trna1528-GlyGCC	3	35	GCATTGGTGGTTCAGTGGTAGAATTCTCGCCTGCCACGCGGGAGGCCCGGGTTCGATTCCCGGCCAATGCACCA	74	)))))))..)))).......((((.))))).......(((((....))))).......((((((((((((.	ATTGGTGGTTCAGTGGTAGAATTCTCGCCTGCT	i-tRF	#N/A	33	33C>T	401	213	128	130	270	330	240	448	1798.47242	1332.841079	835.6946059	642.7974545	2762.176595	4959.944689	3314.413556	5575.53733	-3.601381107	0.005680606	0.026275685
AS-tDR-013629	-	-	chr19.trna3490-GlyGCC	3	35	GCATTGGTGGTTCAGTGGTAGAATTCTCGCCTGCCACGCGGGAGGCCCGGGTTCGATTCCCGGCCAATGCACCA	74	)))))))..)))).......((((.))))).......(((((....))))).......((((((((((((.	ATTGGTGGTTCAGTGGTAGAATTCTCGCCTGCT	i-tRF	#N/A	33	33C>T	401	213	128	130	270	330	240	448	1798.47242	1332.841079	835.6946059	642.7974545	2762.176595	4959.944689	3314.413556	5575.53733	-3.601381107	0.005680606	0.026275685
AS-tDR-013629	-	-	chr3.trna10899-GlyGCC	3	35	GCATTGGTGGTTCAGTGGTAGAATTCTCGCCTGCCACGCGGGAGGCCCGGGTTCGATTCCCGGCCAATGCACCA	74	)))))))..)))).......((((.))))).......(((((....))))).......((((((((((((.	ATTGGTGGTTCAGTGGTAGAATTCTCGCCTGCT	i-tRF	#N/A	33	33C>T	401	213	128	130	270	330	240	448	1798.47242	1332.841079	835.6946059	642.7974545	2762.176595	4959.944689	3314.413556	5575.53733	-3.601381107	0.005680606	0.026275685
AS-tDR-013629	-	-	pre-chr13.trna2238-GlyGCC	43	75	TAAACTGAAATAAGACTGTTGCAACCTCACCTTCCGCCAGGCATTGGTGGTTCAGTGGTAGAATTCTCGCCTGCCACGCGGGAGGCCCGGGTTCGATTCCCGGCCAATGCACGCTGTCCTTTTTTTCAAATTGTGTGTCCTGTATATCTTT	151	.....(((((...(((.((((((.((((.((..(((((((...)))))))....(((((((.........)))))))..)))))).(((((.......)))))....)))).)).))).....))))).......................	ATTGGTGGTTCAGTGGTAGAATTCTCGCCTGCT	Other	#N/A	33	33C>T	401	213	128	130	270	330	240	448	1798.47242	1332.841079	835.6946059	642.7974545	2762.176595	4959.944689	3314.413556	5575.53733	-3.601381107	0.005680606	0.026275685
AS-tDR-013629	-	-	pre-chr19.trna1528-GlyGCC	43	75	GAGGTTATAGGGAGGTGCCACACAGCTGCTCACAGCTGGAGCATTGGTGGTTCAGTGGTAGAATTCTCGCCTGCCACGCGGGAGGCCCGGGTTCGATTCCCGGCCAATGCAGTAGCAATATTTTTAATTCCAAGAGATGAAAATTTCATAC	151	..((...((((((..(((.((.((((((....))))))..((((((((......(((((((.........))))))).((((((...((....)).)))))))))))))).)).)))...))))))...))..(((((....)))))....	ATTGGTGGTTCAGTGGTAGAATTCTCGCCTGCT	Other	#N/A	33	33C>T	401	213	128	130	270	330	240	448	1798.47242	1332.841079	835.6946059	642.7974545	2762.176595	4959.944689	3314.413556	5575.53733	-3.601381107	0.005680606	0.026275685
AS-tDR-013629	-	-	pre-chr19.trna3490-GlyGCC	43	75	GAAACTAAATCCAACTAGCAAAGACTGTTTCTACAGCCAAGCATTGGTGGTTCAGTGGTAGAATTCTCGCCTGCCACGCGGGAGGCCCGGGTTCGATTCCCGGCCAATGCACGGTCTCTTTTTCTTAAATACTTTGCTCAAGAAGTCAGGA	151	.........(((.((((((((((.((((....))))((..((((((((......(((((((.........))))))).((((((...((....)).))))))))))))))..)).................))))))).....)))..)))	ATTGGTGGTTCAGTGGTAGAATTCTCGCCTGCT	Other	#N/A	33	33C>T	401	213	128	130	270	330	240	448	1798.47242	1332.841079	835.6946059	642.7974545	2762.176595	4959.944689	3314.413556	5575.53733	-3.601381107	0.005680606	0.026275685
AS-tDR-013629	-	-	pre-chr3.trna10899-GlyGCC	43	75	TATCCTAGTATAGTATAAGAAAAGGCAACTGCTCGTGCTTGCATTGGTGGTTCAGTGGTAGAATTCTCGCCTGCCACGCGGGAGGCCCGGGTTCGATTCCCGGCCAATGCAGTTCCCCTTTTGTTTGAAATCTTATTTTTCTAAAATATTA	151	.....((((((.....((.((((((.((((((.....(((((....(((((.....(((((....)).))).)))))))))).((((.(((.......)))))))...))))))..)))))).)).((((.......))))....))))))	ATTGGTGGTTCAGTGGTAGAATTCTCGCCTGCT	Other	#N/A	33	33C>T	401	213	128	130	270	330	240	448	1798.47242	1332.841079	835.6946059	642.7974545	2762.176595	4959.944689	3314.413556	5575.53733	-3.601381107	0.005680606	0.026275685
AS-tDR-013629	-	-	pre-chr10.trna11254-GlyGCC	43	75	ACCGGTTCACATAGGCTTGTTACGAAGCGGTAACTCATCTGCATTGGTGGTTCAGTGGTAGAATTCTCGCCTGCCACGCGGGAGGCCCGGGTTCGATTCCCGGCCAATGCATATGCTGCCTTTTATTCCTCCCCAACTAGGGGAAAATAAA	151	...((.......((((..(((((......))))).(((.(((((((((......(((((((.........))))))).((((((...((....)).))))))))))))))).)))..))))......))(((((.....))))).......	ATTGGTGGTTCAGTGGTAGAATTCTCGCCTGCT	Other	#N/A	33	33C>T	401	213	128	130	270	330	240	448	1798.47242	1332.841079	835.6946059	642.7974545	2762.176595	4959.944689	3314.413556	5575.53733	-3.601381107	0.005680606	0.026275685
AS-tDR-013629	-	-	pre-chr17.trna1897-GlyGCC	43	75	GGTAATGTAACCACCTATAAGATTAAGTATCCTGGTCAAGGCATTGGTGGTTCAGTGGTAGAATTCTCGCCTGCCACGCGGGAGGCCCGGGTTCGATTCCCGGCCAATGCAGATATACCACTTTTGTTTTTCTCTAAAAACACATCTTCAA	151	((..(((.(((((((.....(((.....)))...((....))...))))))).(((((((....((((.(((((...))))).((((.(((.......)))))))...).)))..)))))))..(((((((....))))))))))..))..	ATTGGTGGTTCAGTGGTAGAATTCTCGCCTGCT	Other	#N/A	33	33C>T	401	213	128	130	270	330	240	448	1798.47242	1332.841079	835.6946059	642.7974545	2762.176595	4959.944689	3314.413556	5575.53733	-3.601381107	0.005680606	0.026275685
AS-tDR-013629	-	-	pre-chr19.trna1527-GlyGCC	43	75	CCTGAGAAGAGCTCTACAGACACCACACCACACAGCTGGAGCATTGGTGGTTCAGTGGTAGAATTCTCGCCTGCCACGCGGGAGGCCCGGGTTCGATTCCCGGCCAATGCAGAGCCTTTTTTTTTCTTTTTTGTAAATACACACACACACA	151	...((((((.(((((.((....((..(((((...((....))....)))))...(((((((.........)))))))..))..((((.(((.......)))))))..)).)))))))))))..............................	ATTGGTGGTTCAGTGGTAGAATTCTCGCCTGCT	Other	#N/A	33	33C>T	401	213	128	130	270	330	240	448	1798.47242	1332.841079	835.6946059	642.7974545	2762.176595	4959.944689	3314.413556	5575.53733	-3.601381107	0.005680606	0.026275685
AS-tDR-000544	-	-	chr1.trna17865-GluCTC	1	28	TCCCTGGTGGTCTAGTGGTTAGGATTCGGCGCTCTCACCGCCGCGGCCCGGGTTCGATTCCCGGTCAGGGAACCA	75	)))))))..))))........((((.))))).......(((((....))))).......((((((((((((.	TCCCTGGTGGTCTAGTGGTTAGGATTCG	tRF-5	tsRNA-Glu-5-0006	28	ExactMatch	98	83	57	60	216	66	74	64	439.5269255	519.3699979	372.1452542	296.6757482	2209.741276	991.9889378	1021.94418	796.5053329	-3.079073685	0.040409397	0.081196244
AS-tDR-000550	-	-	chr1.trna17865-GluCTC	1	39	TCCCTGGTGGTCTAGTGGTTAGGATTCGGCGCTCTCACCGCCGCGGCCCGGGTTCGATTCCCGGTCAGGGAACCA	75	)))))))..))))........((((.))))).......(((((....))))).......((((((((((((.	TCCCTGGTGGTCTAGTGGTTAGGATTCGGCGCTCTCACC	tRF-5	#N/A	39	ExactMatch	296	261	186	213	238	248	243	241	1327.550714	1633.199632	1214.368724	1053.198906	2434.807517	3727.473585	3355.843725	2999.340394	-2.393100969	0.000922231	0.008185922
AS-tDR-009999	-	-	chr1.trna17865-GluCTC	1	39	TCCCTGGTGGTCTAGTGGTTAGGATTCGGCGCTCTCACCGCCGCGGCCCGGGTTCGATTCCCGGTCAGGGAACCA	75	)))))))..))))........((((.))))).......(((((....))))).......((((((((((((.	TCCCTGGTGGTCTAGTGGTTAGGATTCGGCGCTCTCACT	tRF-5	#N/A	39	39C>T	357	306	222	232	369	340	293	305	1601.1338	1914.785776	1449.407832	1147.146227	3774.97468	5110.246043	4046.34655	3795.845727	-2.735467199	0.000289847	0.003693279
AS-tDR-000544	-	-	chr10.trna11803-GluCTC	1	28	TCCCTGGTGGTCTAGTGGTTAGGATTCGGCGCTCTCACCGCCGCGGCCCGGGTTCGATTCCCGGTCAGGGAACCA	75	)))))))..))))........((((.))))).......(((((....))))).......((((((((((((.	TCCCTGGTGGTCTAGTGGTTAGGATTCG	tRF-5	tsRNA-Glu-5-0006	28	ExactMatch	98	83	57	60	216	66	74	64	439.5269255	519.3699979	372.1452542	296.6757482	2209.741276	991.9889378	1021.94418	796.5053329	-3.079073685	0.040409397	0.081196244
AS-tDR-000550	-	-	chr10.trna11803-GluCTC	1	39	TCCCTGGTGGTCTAGTGGTTAGGATTCGGCGCTCTCACCGCCGCGGCCCGGGTTCGATTCCCGGTCAGGGAACCA	75	)))))))..))))........((((.))))).......(((((....))))).......((((((((((((.	TCCCTGGTGGTCTAGTGGTTAGGATTCGGCGCTCTCACC	tRF-5	#N/A	39	ExactMatch	296	261	186	213	238	248	243	241	1327.550714	1633.199632	1214.368724	1053.198906	2434.807517	3727.473585	3355.843725	2999.340394	-2.393100969	0.000922231	0.008185922
AS-tDR-009999	-	-	chr10.trna11803-GluCTC	1	39	TCCCTGGTGGTCTAGTGGTTAGGATTCGGCGCTCTCACCGCCGCGGCCCGGGTTCGATTCCCGGTCAGGGAACCA	75	)))))))..))))........((((.))))).......(((((....))))).......((((((((((((.	TCCCTGGTGGTCTAGTGGTTAGGATTCGGCGCTCTCACT	tRF-5	#N/A	39	39C>T	357	306	222	232	369	340	293	305	1601.1338	1914.785776	1449.407832	1147.146227	3774.97468	5110.246043	4046.34655	3795.845727	-2.735467199	0.000289847	0.003693279
AS-tDR-000544	-	-	chr13.trna2251-GluCTC	1	28	TCCCTGGTGGTCTAGTGGTTAGGATTCGGCGCTCTCACCGCCGCGGCCCGGGTTCGATTCCCGGTCAGGGAACCA	75	)))))))..))))........((((.))))).......(((((....))))).......((((((((((((.	TCCCTGGTGGTCTAGTGGTTAGGATTCG	tRF-5	tsRNA-Glu-5-0006	28	ExactMatch	98	83	57	60	216	66	74	64	439.5269255	519.3699979	372.1452542	296.6757482	2209.741276	991.9889378	1021.94418	796.5053329	-3.079073685	0.040409397	0.081196244
AS-tDR-000550	-	-	chr13.trna2251-GluCTC	1	39	TCCCTGGTGGTCTAGTGGTTAGGATTCGGCGCTCTCACCGCCGCGGCCCGGGTTCGATTCCCGGTCAGGGAACCA	75	)))))))..))))........((((.))))).......(((((....))))).......((((((((((((.	TCCCTGGTGGTCTAGTGGTTAGGATTCGGCGCTCTCACC	tRF-5	#N/A	39	ExactMatch	296	261	186	213	238	248	243	241	1327.550714	1633.199632	1214.368724	1053.198906	2434.807517	3727.473585	3355.843725	2999.340394	-2.393100969	0.000922231	0.008185922
AS-tDR-009999	-	-	chr13.trna2251-GluCTC	1	39	TCCCTGGTGGTCTAGTGGTTAGGATTCGGCGCTCTCACCGCCGCGGCCCGGGTTCGATTCCCGGTCAGGGAACCA	75	)))))))..))))........((((.))))).......(((((....))))).......((((((((((((.	TCCCTGGTGGTCTAGTGGTTAGGATTCGGCGCTCTCACT	tRF-5	#N/A	39	39C>T	357	306	222	232	369	340	293	305	1601.1338	1914.785776	1449.407832	1147.146227	3774.97468	5110.246043	4046.34655	3795.845727	-2.735467199	0.000289847	0.003693279
AS-tDR-000544	-	-	chr17.trna3727-GluCTC	1	28	TCCCTGGTGGTCTAGTGGTTAGGATTCGGCGCTCTCACCGCCGCGGCCCGGGTTCGATTCCCGGTCAGGGAACCA	75	)))))))..))))........((((.))))).......(((((....))))).......((((((((((((.	TCCCTGGTGGTCTAGTGGTTAGGATTCG	tRF-5	tsRNA-Glu-5-0006	28	ExactMatch	98	83	57	60	216	66	74	64	439.5269255	519.3699979	372.1452542	296.6757482	2209.741276	991.9889378	1021.94418	796.5053329	-3.079073685	0.040409397	0.081196244
AS-tDR-000550	-	-	chr17.trna3727-GluCTC	1	39	TCCCTGGTGGTCTAGTGGTTAGGATTCGGCGCTCTCACCGCCGCGGCCCGGGTTCGATTCCCGGTCAGGGAACCA	75	)))))))..))))........((((.))))).......(((((....))))).......((((((((((((.	TCCCTGGTGGTCTAGTGGTTAGGATTCGGCGCTCTCACC	tRF-5	#N/A	39	ExactMatch	296	261	186	213	238	248	243	241	1327.550714	1633.199632	1214.368724	1053.198906	2434.807517	3727.473585	3355.843725	2999.340394	-2.393100969	0.000922231	0.008185922
AS-tDR-009999	-	-	chr17.trna3727-GluCTC	1	39	TCCCTGGTGGTCTAGTGGTTAGGATTCGGCGCTCTCACCGCCGCGGCCCGGGTTCGATTCCCGGTCAGGGAACCA	75	)))))))..))))........((((.))))).......(((((....))))).......((((((((((((.	TCCCTGGTGGTCTAGTGGTTAGGATTCGGCGCTCTCACT	tRF-5	#N/A	39	39C>T	357	306	222	232	369	340	293	305	1601.1338	1914.785776	1449.407832	1147.146227	3774.97468	5110.246043	4046.34655	3795.845727	-2.735467199	0.000289847	0.003693279
AS-tDR-000544	-	-	chr2.trna7561-GluCTC	1	28	TCCCTGGTGGTCTAGTGGTTAGGATTCGGCGCTCTCACCGCCGCGGCCCGGGTTCGATTCCCGGTCAGGGAACCA	75	)))))))..))))........((((.))))).......(((((....))))).......((((((((((((.	TCCCTGGTGGTCTAGTGGTTAGGATTCG	tRF-5	tsRNA-Glu-5-0006	28	ExactMatch	98	83	57	60	216	66	74	64	439.5269255	519.3699979	372.1452542	296.6757482	2209.741276	991.9889378	1021.94418	796.5053329	-3.079073685	0.040409397	0.081196244
AS-tDR-000550	-	-	chr2.trna7561-GluCTC	1	39	TCCCTGGTGGTCTAGTGGTTAGGATTCGGCGCTCTCACCGCCGCGGCCCGGGTTCGATTCCCGGTCAGGGAACCA	75	)))))))..))))........((((.))))).......(((((....))))).......((((((((((((.	TCCCTGGTGGTCTAGTGGTTAGGATTCGGCGCTCTCACC	tRF-5	#N/A	39	ExactMatch	296	261	186	213	238	248	243	241	1327.550714	1633.199632	1214.368724	1053.198906	2434.807517	3727.473585	3355.843725	2999.340394	-2.393100969	0.000922231	0.008185922
AS-tDR-009999	-	-	chr2.trna7561-GluCTC	1	39	TCCCTGGTGGTCTAGTGGTTAGGATTCGGCGCTCTCACCGCCGCGGCCCGGGTTCGATTCCCGGTCAGGGAACCA	75	)))))))..))))........((((.))))).......(((((....))))).......((((((((((((.	TCCCTGGTGGTCTAGTGGTTAGGATTCGGCGCTCTCACT	tRF-5	#N/A	39	39C>T	357	306	222	232	369	340	293	305	1601.1338	1914.785776	1449.407832	1147.146227	3774.97468	5110.246043	4046.34655	3795.845727	-2.735467199	0.000289847	0.003693279
AS-tDR-000544	-	-	chr2.trna7565-GluCTC	1	28	TCCCTGGTGGTCTAGTGGTTAGGATTCGGCGCTCTCACCGCCGCGGCCCGGGTTCGATTCCCGGTCAGGGAACCA	75	)))))))..))))........((((.))))).......(((((....))))).......((((((((((((.	TCCCTGGTGGTCTAGTGGTTAGGATTCG	tRF-5	tsRNA-Glu-5-0006	28	ExactMatch	98	83	57	60	216	66	74	64	439.5269255	519.3699979	372.1452542	296.6757482	2209.741276	991.9889378	1021.94418	796.5053329	-3.079073685	0.040409397	0.081196244
AS-tDR-000550	-	-	chr2.trna7565-GluCTC	1	39	TCCCTGGTGGTCTAGTGGTTAGGATTCGGCGCTCTCACCGCCGCGGCCCGGGTTCGATTCCCGGTCAGGGAACCA	75	)))))))..))))........((((.))))).......(((((....))))).......((((((((((((.	TCCCTGGTGGTCTAGTGGTTAGGATTCGGCGCTCTCACC	tRF-5	#N/A	39	ExactMatch	296	261	186	213	238	248	243	241	1327.550714	1633.199632	1214.368724	1053.198906	2434.807517	3727.473585	3355.843725	2999.340394	-2.393100969	0.000922231	0.008185922
AS-tDR-009999	-	-	chr2.trna7565-GluCTC	1	39	TCCCTGGTGGTCTAGTGGTTAGGATTCGGCGCTCTCACCGCCGCGGCCCGGGTTCGATTCCCGGTCAGGGAACCA	75	)))))))..))))........((((.))))).......(((((....))))).......((((((((((((.	TCCCTGGTGGTCTAGTGGTTAGGATTCGGCGCTCTCACT	tRF-5	#N/A	39	39C>T	357	306	222	232	369	340	293	305	1601.1338	1914.785776	1449.407832	1147.146227	3774.97468	5110.246043	4046.34655	3795.845727	-2.735467199	0.000289847	0.003693279
AS-tDR-000544	-	-	pre-chr1.trna17865-GluCTC	41	68	TAAATGAACCAAATAAAATAACAGAAGCCTCCCAGCAAGCTCCCTGGTGGTCTAGTGGTTAGGATTCGGCGCTCTCACCGCCGCGGCCCGGGTTCGATTCCCGGTCAGGGAAGTACTGTTTTTCAAACGATTTCTTTCACTATGTAAGTGAA	152	.....(((...........(((((..((.((((........((.(((((((..((((.(........).))))...))))))).)).(((((.......)))))...)))).)).)))))...........)))..(((((.....))))).	TCCCTGGTGGTCTAGTGGTTAGGATTCG	Other	tsRNA-Glu-5-0006	28	ExactMatch	98	83	57	60	216	66	74	64	439.5269255	519.3699979	372.1452542	296.6757482	2209.741276	991.9889378	1021.94418	796.5053329	-3.079073685	0.040409397	0.081196244
AS-tDR-000550	-	-	pre-chr1.trna17865-GluCTC	41	79	TAAATGAACCAAATAAAATAACAGAAGCCTCCCAGCAAGCTCCCTGGTGGTCTAGTGGTTAGGATTCGGCGCTCTCACCGCCGCGGCCCGGGTTCGATTCCCGGTCAGGGAAGTACTGTTTTTCAAACGATTTCTTTCACTATGTAAGTGAA	152	.....(((...........(((((..((.((((........((.(((((((..((((.(........).))))...))))))).)).(((((.......)))))...)))).)).)))))...........)))..(((((.....))))).	TCCCTGGTGGTCTAGTGGTTAGGATTCGGCGCTCTCACC	Other	#N/A	39	ExactMatch	296	261	186	213	238	248	243	241	1327.550714	1633.199632	1214.368724	1053.198906	2434.807517	3727.473585	3355.843725	2999.340394	-2.393100969	0.000922231	0.008185922
AS-tDR-009999	-	-	pre-chr1.trna17865-GluCTC	41	79	TAAATGAACCAAATAAAATAACAGAAGCCTCCCAGCAAGCTCCCTGGTGGTCTAGTGGTTAGGATTCGGCGCTCTCACCGCCGCGGCCCGGGTTCGATTCCCGGTCAGGGAAGTACTGTTTTTCAAACGATTTCTTTCACTATGTAAGTGAA	152	.....(((...........(((((..((.((((........((.(((((((..((((.(........).))))...))))))).)).(((((.......)))))...)))).)).)))))...........)))..(((((.....))))).	TCCCTGGTGGTCTAGTGGTTAGGATTCGGCGCTCTCACT	Other	#N/A	39	39C>T	357	306	222	232	369	340	293	305	1601.1338	1914.785776	1449.407832	1147.146227	3774.97468	5110.246043	4046.34655	3795.845727	-2.735467199	0.000289847	0.003693279
AS-tDR-000544	-	-	pre-chr10.trna11803-GluCTC	41	68	TCACCTAGTCTAGTGCCGCGAGAGCCCAGTTACTATCTCTTCCCTGGTGGTCTAGTGGTTAGGATTCGGCGCTCTCACCGCCGCGGCCCGGGTTCGATTCCCGGTCAGGGAAGTACACTTTTTCTCCTGATTTTCTAAATTTCATTACTGAA	152	.....((((.....(((((((((((((.(.....((((...((((((....)))).))...)))).))).))))))......)))))(((((.......)))))(((((((((.......)))).)))))................))))..	TCCCTGGTGGTCTAGTGGTTAGGATTCG	Other	tsRNA-Glu-5-0006	28	ExactMatch	98	83	57	60	216	66	74	64	439.5269255	519.3699979	372.1452542	296.6757482	2209.741276	991.9889378	1021.94418	796.5053329	-3.079073685	0.040409397	0.081196244
AS-tDR-000550	-	-	pre-chr10.trna11803-GluCTC	41	79	TCACCTAGTCTAGTGCCGCGAGAGCCCAGTTACTATCTCTTCCCTGGTGGTCTAGTGGTTAGGATTCGGCGCTCTCACCGCCGCGGCCCGGGTTCGATTCCCGGTCAGGGAAGTACACTTTTTCTCCTGATTTTCTAAATTTCATTACTGAA	152	.....((((.....(((((((((((((.(.....((((...((((((....)))).))...)))).))).))))))......)))))(((((.......)))))(((((((((.......)))).)))))................))))..	TCCCTGGTGGTCTAGTGGTTAGGATTCGGCGCTCTCACC	Other	#N/A	39	ExactMatch	296	261	186	213	238	248	243	241	1327.550714	1633.199632	1214.368724	1053.198906	2434.807517	3727.473585	3355.843725	2999.340394	-2.393100969	0.000922231	0.008185922
AS-tDR-009999	-	-	pre-chr10.trna11803-GluCTC	41	79	TCACCTAGTCTAGTGCCGCGAGAGCCCAGTTACTATCTCTTCCCTGGTGGTCTAGTGGTTAGGATTCGGCGCTCTCACCGCCGCGGCCCGGGTTCGATTCCCGGTCAGGGAAGTACACTTTTTCTCCTGATTTTCTAAATTTCATTACTGAA	152	.....((((.....(((((((((((((.(.....((((...((((((....)))).))...)))).))).))))))......)))))(((((.......)))))(((((((((.......)))).)))))................))))..	TCCCTGGTGGTCTAGTGGTTAGGATTCGGCGCTCTCACT	Other	#N/A	39	39C>T	357	306	222	232	369	340	293	305	1601.1338	1914.785776	1449.407832	1147.146227	3774.97468	5110.246043	4046.34655	3795.845727	-2.735467199	0.000289847	0.003693279
AS-tDR-000544	-	-	pre-chr17.trna3727-GluCTC	41	68	AATTCAGGTCTTAGGTCTTGCAGTAAGAGATCTTGCGAGTTCCCTGGTGGTCTAGTGGTTAGGATTCGGCGCTCTCACCGCCGCGGCCCGGGTTCGATTCCCGGTCAGGGAAGTAGGGCTTTTGTTATTCACAGACCTCGTTCAAACTTTTT	152	.....((((((.(((((((((.(((((....)))))...(((((.((((((..((((.(........).))))...))))))..((((.(((.......))))))).))))))))))))))...........))))))..............	TCCCTGGTGGTCTAGTGGTTAGGATTCG	Other	tsRNA-Glu-5-0006	28	ExactMatch	98	83	57	60	216	66	74	64	439.5269255	519.3699979	372.1452542	296.6757482	2209.741276	991.9889378	1021.94418	796.5053329	-3.079073685	0.040409397	0.081196244
AS-tDR-000550	-	-	pre-chr17.trna3727-GluCTC	41	79	AATTCAGGTCTTAGGTCTTGCAGTAAGAGATCTTGCGAGTTCCCTGGTGGTCTAGTGGTTAGGATTCGGCGCTCTCACCGCCGCGGCCCGGGTTCGATTCCCGGTCAGGGAAGTAGGGCTTTTGTTATTCACAGACCTCGTTCAAACTTTTT	152	.....((((((.(((((((((.(((((....)))))...(((((.((((((..((((.(........).))))...))))))..((((.(((.......))))))).))))))))))))))...........))))))..............	TCCCTGGTGGTCTAGTGGTTAGGATTCGGCGCTCTCACC	Other	#N/A	39	ExactMatch	296	261	186	213	238	248	243	241	1327.550714	1633.199632	1214.368724	1053.198906	2434.807517	3727.473585	3355.843725	2999.340394	-2.393100969	0.000922231	0.008185922
AS-tDR-009999	-	-	pre-chr17.trna3727-GluCTC	41	79	AATTCAGGTCTTAGGTCTTGCAGTAAGAGATCTTGCGAGTTCCCTGGTGGTCTAGTGGTTAGGATTCGGCGCTCTCACCGCCGCGGCCCGGGTTCGATTCCCGGTCAGGGAAGTAGGGCTTTTGTTATTCACAGACCTCGTTCAAACTTTTT	152	.....((((((.(((((((((.(((((....)))))...(((((.((((((..((((.(........).))))...))))))..((((.(((.......))))))).))))))))))))))...........))))))..............	TCCCTGGTGGTCTAGTGGTTAGGATTCGGCGCTCTCACT	Other	#N/A	39	39C>T	357	306	222	232	369	340	293	305	1601.1338	1914.785776	1449.407832	1147.146227	3774.97468	5110.246043	4046.34655	3795.845727	-2.735467199	0.000289847	0.003693279
AS-tDR-000544	-	-	pre-chr2.trna7561-GluCTC	41	68	CTTGGAGTCATATGAGCTTAATGGGAGGTAGCAACCAGCTTCCCTGGTGGTCTAGTGGTTAGGATTCGGCGCTCTCACCGCCGCGGCCCGGGTTCGATTCCCGGTCAGGGAAATACTGTTTTTGTCTCAACCTTCTAGAGAAATAAAAAAAA	152	..........(((...(((..(((((((((((((.(((.(((((.((((((..((((.(........).))))...))))))..((((.(((.......))))))).)))))...)))...))).))..)))))))))))..))).......	TCCCTGGTGGTCTAGTGGTTAGGATTCG	Other	tsRNA-Glu-5-0006	28	ExactMatch	98	83	57	60	216	66	74	64	439.5269255	519.3699979	372.1452542	296.6757482	2209.741276	991.9889378	1021.94418	796.5053329	-3.079073685	0.040409397	0.081196244
AS-tDR-000550	-	-	pre-chr2.trna7561-GluCTC	41	79	CTTGGAGTCATATGAGCTTAATGGGAGGTAGCAACCAGCTTCCCTGGTGGTCTAGTGGTTAGGATTCGGCGCTCTCACCGCCGCGGCCCGGGTTCGATTCCCGGTCAGGGAAATACTGTTTTTGTCTCAACCTTCTAGAGAAATAAAAAAAA	152	..........(((...(((..(((((((((((((.(((.(((((.((((((..((((.(........).))))...))))))..((((.(((.......))))))).)))))...)))...))).))..)))))))))))..))).......	TCCCTGGTGGTCTAGTGGTTAGGATTCGGCGCTCTCACC	Other	#N/A	39	ExactMatch	296	261	186	213	238	248	243	241	1327.550714	1633.199632	1214.368724	1053.198906	2434.807517	3727.473585	3355.843725	2999.340394	-2.393100969	0.000922231	0.008185922
AS-tDR-009999	-	-	pre-chr2.trna7561-GluCTC	41	79	CTTGGAGTCATATGAGCTTAATGGGAGGTAGCAACCAGCTTCCCTGGTGGTCTAGTGGTTAGGATTCGGCGCTCTCACCGCCGCGGCCCGGGTTCGATTCCCGGTCAGGGAAATACTGTTTTTGTCTCAACCTTCTAGAGAAATAAAAAAAA	152	..........(((...(((..(((((((((((((.(((.(((((.((((((..((((.(........).))))...))))))..((((.(((.......))))))).)))))...)))...))).))..)))))))))))..))).......	TCCCTGGTGGTCTAGTGGTTAGGATTCGGCGCTCTCACT	Other	#N/A	39	39C>T	357	306	222	232	369	340	293	305	1601.1338	1914.785776	1449.407832	1147.146227	3774.97468	5110.246043	4046.34655	3795.845727	-2.735467199	0.000289847	0.003693279
AS-tDR-000544	-	-	pre-chr2.trna7565-GluCTC	41	68	CTTGGAGTCATATGAGCTTAATGGGAGGTAGCAACCAGCTTCCCTGGTGGTCTAGTGGTTAGGATTCGGCGCTCTCACCGCCGCGGCCCGGGTTCGATTCCCGGTCAGGGAAATACTGTTTTTGTCTCAACCTTCTAGAGAAATAAAAAAAA	152	..........(((...(((..(((((((((((((.(((.(((((.((((((..((((.(........).))))...))))))..((((.(((.......))))))).)))))...)))...))).))..)))))))))))..))).......	TCCCTGGTGGTCTAGTGGTTAGGATTCG	Other	tsRNA-Glu-5-0006	28	ExactMatch	98	83	57	60	216	66	74	64	439.5269255	519.3699979	372.1452542	296.6757482	2209.741276	991.9889378	1021.94418	796.5053329	-3.079073685	0.040409397	0.081196244
AS-tDR-000550	-	-	pre-chr2.trna7565-GluCTC	41	79	CTTGGAGTCATATGAGCTTAATGGGAGGTAGCAACCAGCTTCCCTGGTGGTCTAGTGGTTAGGATTCGGCGCTCTCACCGCCGCGGCCCGGGTTCGATTCCCGGTCAGGGAAATACTGTTTTTGTCTCAACCTTCTAGAGAAATAAAAAAAA	152	..........(((...(((..(((((((((((((.(((.(((((.((((((..((((.(........).))))...))))))..((((.(((.......))))))).)))))...)))...))).))..)))))))))))..))).......	TCCCTGGTGGTCTAGTGGTTAGGATTCGGCGCTCTCACC	Other	#N/A	39	ExactMatch	296	261	186	213	238	248	243	241	1327.550714	1633.199632	1214.368724	1053.198906	2434.807517	3727.473585	3355.843725	2999.340394	-2.393100969	0.000922231	0.008185922
AS-tDR-009999	-	-	pre-chr2.trna7565-GluCTC	41	79	CTTGGAGTCATATGAGCTTAATGGGAGGTAGCAACCAGCTTCCCTGGTGGTCTAGTGGTTAGGATTCGGCGCTCTCACCGCCGCGGCCCGGGTTCGATTCCCGGTCAGGGAAATACTGTTTTTGTCTCAACCTTCTAGAGAAATAAAAAAAA	152	..........(((...(((..(((((((((((((.(((.(((((.((((((..((((.(........).))))...))))))..((((.(((.......))))))).)))))...)))...))).))..)))))))))))..))).......	TCCCTGGTGGTCTAGTGGTTAGGATTCGGCGCTCTCACT	Other	#N/A	39	39C>T	357	306	222	232	369	340	293	305	1601.1338	1914.785776	1449.407832	1147.146227	3774.97468	5110.246043	4046.34655	3795.845727	-2.735467199	0.000289847	0.003693279
AS-tDR-000544	-	-	pre-chr13.trna2251-GluCTC	41	68	TTAGTCCTAGGTATTCTAAGCGGGAGGCAACTACTGTCCCTCCCTGGTGGTCTAGTGGTTAGGATTCGGCGCTCTCACCGCCGCGGCCCGGGTTCGATTCCCGGTCAGGGAAGCTGCCTTTTTTAAAACCTTATTCTTACCCACCATTTCAG	152	.....................((((((..((....)).)))))).(((((...((.((((.((...(((((.......)))))...)).((((....(((((.....)))))...)))).......)))).....))...))))).......	TCCCTGGTGGTCTAGTGGTTAGGATTCG	Other	tsRNA-Glu-5-0006	28	ExactMatch	98	83	57	60	216	66	74	64	439.5269255	519.3699979	372.1452542	296.6757482	2209.741276	991.9889378	1021.94418	796.5053329	-3.079073685	0.040409397	0.081196244
AS-tDR-000550	-	-	pre-chr13.trna2251-GluCTC	41	79	TTAGTCCTAGGTATTCTAAGCGGGAGGCAACTACTGTCCCTCCCTGGTGGTCTAGTGGTTAGGATTCGGCGCTCTCACCGCCGCGGCCCGGGTTCGATTCCCGGTCAGGGAAGCTGCCTTTTTTAAAACCTTATTCTTACCCACCATTTCAG	152	.....................((((((..((....)).)))))).(((((...((.((((.((...(((((.......)))))...)).((((....(((((.....)))))...)))).......)))).....))...))))).......	TCCCTGGTGGTCTAGTGGTTAGGATTCGGCGCTCTCACC	Other	#N/A	39	ExactMatch	296	261	186	213	238	248	243	241	1327.550714	1633.199632	1214.368724	1053.198906	2434.807517	3727.473585	3355.843725	2999.340394	-2.393100969	0.000922231	0.008185922
AS-tDR-009999	-	-	pre-chr13.trna2251-GluCTC	41	79	TTAGTCCTAGGTATTCTAAGCGGGAGGCAACTACTGTCCCTCCCTGGTGGTCTAGTGGTTAGGATTCGGCGCTCTCACCGCCGCGGCCCGGGTTCGATTCCCGGTCAGGGAAGCTGCCTTTTTTAAAACCTTATTCTTACCCACCATTTCAG	152	.....................((((((..((....)).)))))).(((((...((.((((.((...(((((.......)))))...)).((((....(((((.....)))))...)))).......)))).....))...))))).......	TCCCTGGTGGTCTAGTGGTTAGGATTCGGCGCTCTCACT	Other	#N/A	39	39C>T	357	306	222	232	369	340	293	305	1601.1338	1914.785776	1449.407832	1147.146227	3774.97468	5110.246043	4046.34655	3795.845727	-2.735467199	0.000289847	0.003693279
AS-tDR-013630	-	-	chr10.trna12493-LysCTT	1	35	GCCCGGCTAGCTCAGTCGGTAGAGCATGAGACTCTTAATCTCAGGGTCGTGGGTTCGAGCCCCACGTTGGGCGCCA	76	)))))))..))))........((((.))))).......(((((.....))))).......((((((((((((.	GCCCGGCTAGCTCAGTCGGTAGAGCATGAGACTCA	tiRNA-5	#N/A	35	35T>A	117	64	52	55	60	81	77	105	524.7413294	400.4780707	339.5009336	271.9527692	613.8170211	1217.440969	1063.374349	1306.766562	-2.72958546	0.006459651	0.027500518
AS-tDR-001360	-	-	chr10.trna12493-LysCTT	1	35	GCCCGGCTAGCTCAGTCGGTAGAGCATGAGACTCTTAATCTCAGGGTCGTGGGTTCGAGCCCCACGTTGGGCGCCA	76	)))))))..))))........((((.))))).......(((((.....))))).......((((((((((((.	GCCCGGCTAGCTCAGTCGGTAGAGCATGAGACTCT	tiRNA-5	#N/A	35	ExactMatch	541	347	327	340	344	411	357	570	2426.368028	2171.34204	2134.938563	1681.162573	3519.217588	6177.385658	4930.190164	7093.875621	-2.580797847	0.005663984	0.026275685
AS-tDR-000886	-	-	chr10.trna12493-LysCTT	1	36	GCCCGGCTAGCTCAGTCGGTAGAGCATGAGACTCTTAATCTCAGGGTCGTGGGTTCGAGCCCCACGTTGGGCGCCA	76	)))))))..))))........((((.))))).......(((((.....))))).......((((((((((((.	GCCCGGCTAGCTCAGTCGGTAGAGCATGAGACTCTT	tiRNA-5	#N/A	36	ExactMatch	249	137	109	98	115	153	118	226	1116.757188	857.2733701	711.6461878	484.5703888	1176.482624	2299.610719	1629.586665	2812.659457	-2.495816844	0.021477185	0.055664116
AS-tDR-011146	-	-	chr10.trna12493-LysCTT	1	51	GCCCGGCTAGCTCAGTCGGTAGAGCATGAGACTCTTAATCTCAGGGTCGTGGGTTCGAGCCCCACGTTGGGCGCCA	76	)))))))..))))........((((.))))).......(((((.....))))).......((((((((((((.	GCCCGGCTAGCTCAGTCGGTAGAGCATGAGACTCTTAATCTCAGGGTCGTG	tRF-5	#N/A	51	ExactMatch	102	157	237	127	226	188	255	328	457.4668	982.4227672	1547.340794	627.9636671	2312.044113	2825.665459	3521.564403	4082.089831	-3.521602795	0.002467598	0.017940372
AS-tDR-013631	-	-	chr10.trna12493-LysCTT	2	35	GCCCGGCTAGCTCAGTCGGTAGAGCATGAGACTCTTAATCTCAGGGTCGTGGGTTCGAGCCCCACGTTGGGCGCCA	76	)))))))..))))........((((.))))).......(((((.....))))).......((((((((((((.	CCCGGCTAGCTCAGTCGGTAGAGCATGAGACTCT	tiRNA-5	#N/A	34	ExactMatch	71	38	0	26	54	56	30	90	318.4327726	237.7838545	0	128.5594909	552.435319	841.6875836	414.3016945	1120.085624	-4.257566639	0.017029021	0.051552259
AS-tDR-003992	-	-	chr10.trna12493-LysCTT	3	35	GCCCGGCTAGCTCAGTCGGTAGAGCATGAGACTCTTAATCTCAGGGTCGTGGGTTCGAGCCCCACGTTGGGCGCCA	76	)))))))..))))........((((.))))).......(((((.....))))).......((((((((((((.	CCGGCTAGCTCAGTCGGTAGAGCATGAGACTCT	i-tRF	#N/A	33	ExactMatch	231	110	102	109	174	240	143	303	1036.027753	688.321684	665.944139	538.9609426	1780.069361	3607.232501	1974.838077	3770.954935	-3.796838905	0.008711279	0.033081151
AS-tDR-010789	-	-	chr10.trna12493-LysCTT	13	28	GCCCGGCTAGCTCAGTCGGTAGAGCATGAGACTCTTAATCTCAGGGTCGTGGGTTCGAGCCCCACGTTGGGCGCCA	76	)))))))..))))........((((.))))).......(((((.....))))).......((((((((((((.	CAGTCGGTAGAGCATT	i-tRF	#N/A	16	16G>T	114	128	100	66	121	89	110	57	511.2864236	800.9561414	652.8864108	326.3433231	1237.864326	1337.682053	1519.106213	709.3875621	-2.09457555	0.020544217	0.054402753
AS-tDR-013630	-	-	chr10.trna13308-LysCTT	1	35	GCCCGGCTAGCTCAGTCGGTAGAGCATGAGACTCTTAATCTCAGGGTCGTGGGTTCGAGCCCCACGTTGGGCGCCA	76	)))))))..))))........((((.))))).......(((((.....))))).......((((((((((((.	GCCCGGCTAGCTCAGTCGGTAGAGCATGAGACTCA	tiRNA-5	#N/A	35	35T>A	117	64	52	55	60	81	77	105	524.7413294	400.4780707	339.5009336	271.9527692	613.8170211	1217.440969	1063.374349	1306.766562	-2.72958546	0.006459651	0.027500518
AS-tDR-001360	-	-	chr10.trna13308-LysCTT	1	35	GCCCGGCTAGCTCAGTCGGTAGAGCATGAGACTCTTAATCTCAGGGTCGTGGGTTCGAGCCCCACGTTGGGCGCCA	76	)))))))..))))........((((.))))).......(((((.....))))).......((((((((((((.	GCCCGGCTAGCTCAGTCGGTAGAGCATGAGACTCT	tiRNA-5	#N/A	35	ExactMatch	541	347	327	340	344	411	357	570	2426.368028	2171.34204	2134.938563	1681.162573	3519.217588	6177.385658	4930.190164	7093.875621	-2.580797847	0.005663984	0.026275685
AS-tDR-000886	-	-	chr10.trna13308-LysCTT	1	36	GCCCGGCTAGCTCAGTCGGTAGAGCATGAGACTCTTAATCTCAGGGTCGTGGGTTCGAGCCCCACGTTGGGCGCCA	76	)))))))..))))........((((.))))).......(((((.....))))).......((((((((((((.	GCCCGGCTAGCTCAGTCGGTAGAGCATGAGACTCTT	tiRNA-5	#N/A	36	ExactMatch	249	137	109	98	115	153	118	226	1116.757188	857.2733701	711.6461878	484.5703888	1176.482624	2299.610719	1629.586665	2812.659457	-2.495816844	0.021477185	0.055664116
AS-tDR-011146	-	-	chr10.trna13308-LysCTT	1	51	GCCCGGCTAGCTCAGTCGGTAGAGCATGAGACTCTTAATCTCAGGGTCGTGGGTTCGAGCCCCACGTTGGGCGCCA	76	)))))))..))))........((((.))))).......(((((.....))))).......((((((((((((.	GCCCGGCTAGCTCAGTCGGTAGAGCATGAGACTCTTAATCTCAGGGTCGTG	tRF-5	#N/A	51	ExactMatch	102	157	237	127	226	188	255	328	457.4668	982.4227672	1547.340794	627.9636671	2312.044113	2825.665459	3521.564403	4082.089831	-3.521602795	0.002467598	0.017940372
AS-tDR-013631	-	-	chr10.trna13308-LysCTT	2	35	GCCCGGCTAGCTCAGTCGGTAGAGCATGAGACTCTTAATCTCAGGGTCGTGGGTTCGAGCCCCACGTTGGGCGCCA	76	)))))))..))))........((((.))))).......(((((.....))))).......((((((((((((.	CCCGGCTAGCTCAGTCGGTAGAGCATGAGACTCT	tiRNA-5	#N/A	34	ExactMatch	71	38	0	26	54	56	30	90	318.4327726	237.7838545	0	128.5594909	552.435319	841.6875836	414.3016945	1120.085624	-4.257566639	0.017029021	0.051552259
AS-tDR-003992	-	-	chr10.trna13308-LysCTT	3	35	GCCCGGCTAGCTCAGTCGGTAGAGCATGAGACTCTTAATCTCAGGGTCGTGGGTTCGAGCCCCACGTTGGGCGCCA	76	)))))))..))))........((((.))))).......(((((.....))))).......((((((((((((.	CCGGCTAGCTCAGTCGGTAGAGCATGAGACTCT	i-tRF	#N/A	33	ExactMatch	231	110	102	109	174	240	143	303	1036.027753	688.321684	665.944139	538.9609426	1780.069361	3607.232501	1974.838077	3770.954935	-3.796838905	0.008711279	0.033081151
AS-tDR-010789	-	-	chr10.trna13308-LysCTT	13	28	GCCCGGCTAGCTCAGTCGGTAGAGCATGAGACTCTTAATCTCAGGGTCGTGGGTTCGAGCCCCACGTTGGGCGCCA	76	)))))))..))))........((((.))))).......(((((.....))))).......((((((((((((.	CAGTCGGTAGAGCATT	i-tRF	#N/A	16	16G>T	114	128	100	66	121	89	110	57	511.2864236	800.9561414	652.8864108	326.3433231	1237.864326	1337.682053	1519.106213	709.3875621	-2.09457555	0.020544217	0.054402753
AS-tDR-013630	-	-	chr10.trna13312-LysCTT	1	35	GCCCGGCTAGCTCAGTCGGTAGAGCATGAGACTCTTAATCTCAGGGTCGTGGGTTCGAGCCCCACGTTGGGCGCCA	76	)))))))..))))........((((.))))).......(((((.....))))).......((((((((((((.	GCCCGGCTAGCTCAGTCGGTAGAGCATGAGACTCA	tiRNA-5	#N/A	35	35T>A	117	64	52	55	60	81	77	105	524.7413294	400.4780707	339.5009336	271.9527692	613.8170211	1217.440969	1063.374349	1306.766562	-2.72958546	0.006459651	0.027500518
AS-tDR-001360	-	-	chr10.trna13312-LysCTT	1	35	GCCCGGCTAGCTCAGTCGGTAGAGCATGAGACTCTTAATCTCAGGGTCGTGGGTTCGAGCCCCACGTTGGGCGCCA	76	)))))))..))))........((((.))))).......(((((.....))))).......((((((((((((.	GCCCGGCTAGCTCAGTCGGTAGAGCATGAGACTCT	tiRNA-5	#N/A	35	ExactMatch	541	347	327	340	344	411	357	570	2426.368028	2171.34204	2134.938563	1681.162573	3519.217588	6177.385658	4930.190164	7093.875621	-2.580797847	0.005663984	0.026275685
AS-tDR-000886	-	-	chr10.trna13312-LysCTT	1	36	GCCCGGCTAGCTCAGTCGGTAGAGCATGAGACTCTTAATCTCAGGGTCGTGGGTTCGAGCCCCACGTTGGGCGCCA	76	)))))))..))))........((((.))))).......(((((.....))))).......((((((((((((.	GCCCGGCTAGCTCAGTCGGTAGAGCATGAGACTCTT	tiRNA-5	#N/A	36	ExactMatch	249	137	109	98	115	153	118	226	1116.757188	857.2733701	711.6461878	484.5703888	1176.482624	2299.610719	1629.586665	2812.659457	-2.495816844	0.021477185	0.055664116
AS-tDR-011146	-	-	chr10.trna13312-LysCTT	1	51	GCCCGGCTAGCTCAGTCGGTAGAGCATGAGACTCTTAATCTCAGGGTCGTGGGTTCGAGCCCCACGTTGGGCGCCA	76	)))))))..))))........((((.))))).......(((((.....))))).......((((((((((((.	GCCCGGCTAGCTCAGTCGGTAGAGCATGAGACTCTTAATCTCAGGGTCGTG	tRF-5	#N/A	51	ExactMatch	102	157	237	127	226	188	255	328	457.4668	982.4227672	1547.340794	627.9636671	2312.044113	2825.665459	3521.564403	4082.089831	-3.521602795	0.002467598	0.017940372
AS-tDR-013631	-	-	chr10.trna13312-LysCTT	2	35	GCCCGGCTAGCTCAGTCGGTAGAGCATGAGACTCTTAATCTCAGGGTCGTGGGTTCGAGCCCCACGTTGGGCGCCA	76	)))))))..))))........((((.))))).......(((((.....))))).......((((((((((((.	CCCGGCTAGCTCAGTCGGTAGAGCATGAGACTCT	tiRNA-5	#N/A	34	ExactMatch	71	38	0	26	54	56	30	90	318.4327726	237.7838545	0	128.5594909	552.435319	841.6875836	414.3016945	1120.085624	-4.257566639	0.017029021	0.051552259
AS-tDR-003992	-	-	chr10.trna13312-LysCTT	3	35	GCCCGGCTAGCTCAGTCGGTAGAGCATGAGACTCTTAATCTCAGGGTCGTGGGTTCGAGCCCCACGTTGGGCGCCA	76	)))))))..))))........((((.))))).......(((((.....))))).......((((((((((((.	CCGGCTAGCTCAGTCGGTAGAGCATGAGACTCT	i-tRF	#N/A	33	ExactMatch	231	110	102	109	174	240	143	303	1036.027753	688.321684	665.944139	538.9609426	1780.069361	3607.232501	1974.838077	3770.954935	-3.796838905	0.008711279	0.033081151
AS-tDR-010789	-	-	chr10.trna13312-LysCTT	13	28	GCCCGGCTAGCTCAGTCGGTAGAGCATGAGACTCTTAATCTCAGGGTCGTGGGTTCGAGCCCCACGTTGGGCGCCA	76	)))))))..))))........((((.))))).......(((((.....))))).......((((((((((((.	CAGTCGGTAGAGCATT	i-tRF	#N/A	16	16G>T	114	128	100	66	121	89	110	57	511.2864236	800.9561414	652.8864108	326.3433231	1237.864326	1337.682053	1519.106213	709.3875621	-2.09457555	0.020544217	0.054402753
AS-tDR-013630	-	-	chr10.trna13313-LysCTT	1	35	GCCCGGCTAGCTCAGTCGGTAGAGCATGAGACTCTTAATCTCAGGGTCGTGGGTTCGAGCCCCACGTTGGGCGCCA	76	)))))))..))))........((((.))))).......(((((.....))))).......((((((((((((.	GCCCGGCTAGCTCAGTCGGTAGAGCATGAGACTCA	tiRNA-5	#N/A	35	35T>A	117	64	52	55	60	81	77	105	524.7413294	400.4780707	339.5009336	271.9527692	613.8170211	1217.440969	1063.374349	1306.766562	-2.72958546	0.006459651	0.027500518
AS-tDR-001360	-	-	chr10.trna13313-LysCTT	1	35	GCCCGGCTAGCTCAGTCGGTAGAGCATGAGACTCTTAATCTCAGGGTCGTGGGTTCGAGCCCCACGTTGGGCGCCA	76	)))))))..))))........((((.))))).......(((((.....))))).......((((((((((((.	GCCCGGCTAGCTCAGTCGGTAGAGCATGAGACTCT	tiRNA-5	#N/A	35	ExactMatch	541	347	327	340	344	411	357	570	2426.368028	2171.34204	2134.938563	1681.162573	3519.217588	6177.385658	4930.190164	7093.875621	-2.580797847	0.005663984	0.026275685
AS-tDR-000886	-	-	chr10.trna13313-LysCTT	1	36	GCCCGGCTAGCTCAGTCGGTAGAGCATGAGACTCTTAATCTCAGGGTCGTGGGTTCGAGCCCCACGTTGGGCGCCA	76	)))))))..))))........((((.))))).......(((((.....))))).......((((((((((((.	GCCCGGCTAGCTCAGTCGGTAGAGCATGAGACTCTT	tiRNA-5	#N/A	36	ExactMatch	249	137	109	98	115	153	118	226	1116.757188	857.2733701	711.6461878	484.5703888	1176.482624	2299.610719	1629.586665	2812.659457	-2.495816844	0.021477185	0.055664116
AS-tDR-011146	-	-	chr10.trna13313-LysCTT	1	51	GCCCGGCTAGCTCAGTCGGTAGAGCATGAGACTCTTAATCTCAGGGTCGTGGGTTCGAGCCCCACGTTGGGCGCCA	76	)))))))..))))........((((.))))).......(((((.....))))).......((((((((((((.	GCCCGGCTAGCTCAGTCGGTAGAGCATGAGACTCTTAATCTCAGGGTCGTG	tRF-5	#N/A	51	ExactMatch	102	157	237	127	226	188	255	328	457.4668	982.4227672	1547.340794	627.9636671	2312.044113	2825.665459	3521.564403	4082.089831	-3.521602795	0.002467598	0.017940372
AS-tDR-013631	-	-	chr10.trna13313-LysCTT	2	35	GCCCGGCTAGCTCAGTCGGTAGAGCATGAGACTCTTAATCTCAGGGTCGTGGGTTCGAGCCCCACGTTGGGCGCCA	76	)))))))..))))........((((.))))).......(((((.....))))).......((((((((((((.	CCCGGCTAGCTCAGTCGGTAGAGCATGAGACTCT	tiRNA-5	#N/A	34	ExactMatch	71	38	0	26	54	56	30	90	318.4327726	237.7838545	0	128.5594909	552.435319	841.6875836	414.3016945	1120.085624	-4.257566639	0.017029021	0.051552259
AS-tDR-003992	-	-	chr10.trna13313-LysCTT	3	35	GCCCGGCTAGCTCAGTCGGTAGAGCATGAGACTCTTAATCTCAGGGTCGTGGGTTCGAGCCCCACGTTGGGCGCCA	76	)))))))..))))........((((.))))).......(((((.....))))).......((((((((((((.	CCGGCTAGCTCAGTCGGTAGAGCATGAGACTCT	i-tRF	#N/A	33	ExactMatch	231	110	102	109	174	240	143	303	1036.027753	688.321684	665.944139	538.9609426	1780.069361	3607.232501	1974.838077	3770.954935	-3.796838905	0.008711279	0.033081151
AS-tDR-010789	-	-	chr10.trna13313-LysCTT	13	28	GCCCGGCTAGCTCAGTCGGTAGAGCATGAGACTCTTAATCTCAGGGTCGTGGGTTCGAGCCCCACGTTGGGCGCCA	76	)))))))..))))........((((.))))).......(((((.....))))).......((((((((((((.	CAGTCGGTAGAGCATT	i-tRF	#N/A	16	16G>T	114	128	100	66	121	89	110	57	511.2864236	800.9561414	652.8864108	326.3433231	1237.864326	1337.682053	1519.106213	709.3875621	-2.09457555	0.020544217	0.054402753
AS-tDR-013630	-	-	chr10.trna465-LysCTT	1	35	GCCCGGCTAGCTCAGTCGGTAGAGCATGAGACTCTTAATCTCAGGGTCGTGGGTTCGAGCCCCACGTTGGGCGCCA	76	)))))))..))))........((((.))))).......(((((.....))))).......((((((((((((.	GCCCGGCTAGCTCAGTCGGTAGAGCATGAGACTCA	tiRNA-5	#N/A	35	35T>A	117	64	52	55	60	81	77	105	524.7413294	400.4780707	339.5009336	271.9527692	613.8170211	1217.440969	1063.374349	1306.766562	-2.72958546	0.006459651	0.027500518
AS-tDR-001360	-	-	chr10.trna465-LysCTT	1	35	GCCCGGCTAGCTCAGTCGGTAGAGCATGAGACTCTTAATCTCAGGGTCGTGGGTTCGAGCCCCACGTTGGGCGCCA	76	)))))))..))))........((((.))))).......(((((.....))))).......((((((((((((.	GCCCGGCTAGCTCAGTCGGTAGAGCATGAGACTCT	tiRNA-5	#N/A	35	ExactMatch	541	347	327	340	344	411	357	570	2426.368028	2171.34204	2134.938563	1681.162573	3519.217588	6177.385658	4930.190164	7093.875621	-2.580797847	0.005663984	0.026275685
AS-tDR-000886	-	-	chr10.trna465-LysCTT	1	36	GCCCGGCTAGCTCAGTCGGTAGAGCATGAGACTCTTAATCTCAGGGTCGTGGGTTCGAGCCCCACGTTGGGCGCCA	76	)))))))..))))........((((.))))).......(((((.....))))).......((((((((((((.	GCCCGGCTAGCTCAGTCGGTAGAGCATGAGACTCTT	tiRNA-5	#N/A	36	ExactMatch	249	137	109	98	115	153	118	226	1116.757188	857.2733701	711.6461878	484.5703888	1176.482624	2299.610719	1629.586665	2812.659457	-2.495816844	0.021477185	0.055664116
AS-tDR-011146	-	-	chr10.trna465-LysCTT	1	51	GCCCGGCTAGCTCAGTCGGTAGAGCATGAGACTCTTAATCTCAGGGTCGTGGGTTCGAGCCCCACGTTGGGCGCCA	76	)))))))..))))........((((.))))).......(((((.....))))).......((((((((((((.	GCCCGGCTAGCTCAGTCGGTAGAGCATGAGACTCTTAATCTCAGGGTCGTG	tRF-5	#N/A	51	ExactMatch	102	157	237	127	226	188	255	328	457.4668	982.4227672	1547.340794	627.9636671	2312.044113	2825.665459	3521.564403	4082.089831	-3.521602795	0.002467598	0.017940372
AS-tDR-013631	-	-	chr10.trna465-LysCTT	2	35	GCCCGGCTAGCTCAGTCGGTAGAGCATGAGACTCTTAATCTCAGGGTCGTGGGTTCGAGCCCCACGTTGGGCGCCA	76	)))))))..))))........((((.))))).......(((((.....))))).......((((((((((((.	CCCGGCTAGCTCAGTCGGTAGAGCATGAGACTCT	tiRNA-5	#N/A	34	ExactMatch	71	38	0	26	54	56	30	90	318.4327726	237.7838545	0	128.5594909	552.435319	841.6875836	414.3016945	1120.085624	-4.257566639	0.017029021	0.051552259
AS-tDR-003992	-	-	chr10.trna465-LysCTT	3	35	GCCCGGCTAGCTCAGTCGGTAGAGCATGAGACTCTTAATCTCAGGGTCGTGGGTTCGAGCCCCACGTTGGGCGCCA	76	)))))))..))))........((((.))))).......(((((.....))))).......((((((((((((.	CCGGCTAGCTCAGTCGGTAGAGCATGAGACTCT	i-tRF	#N/A	33	ExactMatch	231	110	102	109	174	240	143	303	1036.027753	688.321684	665.944139	538.9609426	1780.069361	3607.232501	1974.838077	3770.954935	-3.796838905	0.008711279	0.033081151
AS-tDR-010789	-	-	chr10.trna465-LysCTT	13	28	GCCCGGCTAGCTCAGTCGGTAGAGCATGAGACTCTTAATCTCAGGGTCGTGGGTTCGAGCCCCACGTTGGGCGCCA	76	)))))))..))))........((((.))))).......(((((.....))))).......((((((((((((.	CAGTCGGTAGAGCATT	i-tRF	#N/A	16	16G>T	114	128	100	66	121	89	110	57	511.2864236	800.9561414	652.8864108	326.3433231	1237.864326	1337.682053	1519.106213	709.3875621	-2.09457555	0.020544217	0.054402753
AS-tDR-013630	-	-	chr2.trna4376-LysCTT	1	35	GCCCGGCTAGCTCAGTCGGTAGAGCATGAGACTCTTAATCTCAGGGTCGTGGGTTCGAGCCCCACGTTGGGCGCCA	76	)))))))..))))........((((.))))).......(((((.....))))).......((((((((((((.	GCCCGGCTAGCTCAGTCGGTAGAGCATGAGACTCA	tiRNA-5	#N/A	35	35T>A	117	64	52	55	60	81	77	105	524.7413294	400.4780707	339.5009336	271.9527692	613.8170211	1217.440969	1063.374349	1306.766562	-2.72958546	0.006459651	0.027500518
AS-tDR-001360	-	-	chr2.trna4376-LysCTT	1	35	GCCCGGCTAGCTCAGTCGGTAGAGCATGAGACTCTTAATCTCAGGGTCGTGGGTTCGAGCCCCACGTTGGGCGCCA	76	)))))))..))))........((((.))))).......(((((.....))))).......((((((((((((.	GCCCGGCTAGCTCAGTCGGTAGAGCATGAGACTCT	tiRNA-5	#N/A	35	ExactMatch	541	347	327	340	344	411	357	570	2426.368028	2171.34204	2134.938563	1681.162573	3519.217588	6177.385658	4930.190164	7093.875621	-2.580797847	0.005663984	0.026275685
AS-tDR-000886	-	-	chr2.trna4376-LysCTT	1	36	GCCCGGCTAGCTCAGTCGGTAGAGCATGAGACTCTTAATCTCAGGGTCGTGGGTTCGAGCCCCACGTTGGGCGCCA	76	)))))))..))))........((((.))))).......(((((.....))))).......((((((((((((.	GCCCGGCTAGCTCAGTCGGTAGAGCATGAGACTCTT	tiRNA-5	#N/A	36	ExactMatch	249	137	109	98	115	153	118	226	1116.757188	857.2733701	711.6461878	484.5703888	1176.482624	2299.610719	1629.586665	2812.659457	-2.495816844	0.021477185	0.055664116
AS-tDR-011146	-	-	chr2.trna4376-LysCTT	1	51	GCCCGGCTAGCTCAGTCGGTAGAGCATGAGACTCTTAATCTCAGGGTCGTGGGTTCGAGCCCCACGTTGGGCGCCA	76	)))))))..))))........((((.))))).......(((((.....))))).......((((((((((((.	GCCCGGCTAGCTCAGTCGGTAGAGCATGAGACTCTTAATCTCAGGGTCGTG	tRF-5	#N/A	51	ExactMatch	102	157	237	127	226	188	255	328	457.4668	982.4227672	1547.340794	627.9636671	2312.044113	2825.665459	3521.564403	4082.089831	-3.521602795	0.002467598	0.017940372
AS-tDR-013631	-	-	chr2.trna4376-LysCTT	2	35	GCCCGGCTAGCTCAGTCGGTAGAGCATGAGACTCTTAATCTCAGGGTCGTGGGTTCGAGCCCCACGTTGGGCGCCA	76	)))))))..))))........((((.))))).......(((((.....))))).......((((((((((((.	CCCGGCTAGCTCAGTCGGTAGAGCATGAGACTCT	tiRNA-5	#N/A	34	ExactMatch	71	38	0	26	54	56	30	90	318.4327726	237.7838545	0	128.5594909	552.435319	841.6875836	414.3016945	1120.085624	-4.257566639	0.017029021	0.051552259
AS-tDR-003992	-	-	chr2.trna4376-LysCTT	3	35	GCCCGGCTAGCTCAGTCGGTAGAGCATGAGACTCTTAATCTCAGGGTCGTGGGTTCGAGCCCCACGTTGGGCGCCA	76	)))))))..))))........((((.))))).......(((((.....))))).......((((((((((((.	CCGGCTAGCTCAGTCGGTAGAGCATGAGACTCT	i-tRF	#N/A	33	ExactMatch	231	110	102	109	174	240	143	303	1036.027753	688.321684	665.944139	538.9609426	1780.069361	3607.232501	1974.838077	3770.954935	-3.796838905	0.008711279	0.033081151
AS-tDR-010789	-	-	chr2.trna4376-LysCTT	13	28	GCCCGGCTAGCTCAGTCGGTAGAGCATGAGACTCTTAATCTCAGGGTCGTGGGTTCGAGCCCCACGTTGGGCGCCA	76	)))))))..))))........((((.))))).......(((((.....))))).......((((((((((((.	CAGTCGGTAGAGCATT	i-tRF	#N/A	16	16G>T	114	128	100	66	121	89	110	57	511.2864236	800.9561414	652.8864108	326.3433231	1237.864326	1337.682053	1519.106213	709.3875621	-2.09457555	0.020544217	0.054402753
AS-tDR-013630	-	-	chr2.trna7564-LysCTT	1	35	GCCCGGCTAGCTCAGTCGGTAGAGCATGAGACTCTTAATCTCAGGGTCGTGGGTTCGAGCCCCACGTTGGGCGCCA	76	)))))))..))))........((((.))))).......(((((.....))))).......((((((((((((.	GCCCGGCTAGCTCAGTCGGTAGAGCATGAGACTCA	tiRNA-5	#N/A	35	35T>A	117	64	52	55	60	81	77	105	524.7413294	400.4780707	339.5009336	271.9527692	613.8170211	1217.440969	1063.374349	1306.766562	-2.72958546	0.006459651	0.027500518
AS-tDR-001360	-	-	chr2.trna7564-LysCTT	1	35	GCCCGGCTAGCTCAGTCGGTAGAGCATGAGACTCTTAATCTCAGGGTCGTGGGTTCGAGCCCCACGTTGGGCGCCA	76	)))))))..))))........((((.))))).......(((((.....))))).......((((((((((((.	GCCCGGCTAGCTCAGTCGGTAGAGCATGAGACTCT	tiRNA-5	#N/A	35	ExactMatch	541	347	327	340	344	411	357	570	2426.368028	2171.34204	2134.938563	1681.162573	3519.217588	6177.385658	4930.190164	7093.875621	-2.580797847	0.005663984	0.026275685
AS-tDR-000886	-	-	chr2.trna7564-LysCTT	1	36	GCCCGGCTAGCTCAGTCGGTAGAGCATGAGACTCTTAATCTCAGGGTCGTGGGTTCGAGCCCCACGTTGGGCGCCA	76	)))))))..))))........((((.))))).......(((((.....))))).......((((((((((((.	GCCCGGCTAGCTCAGTCGGTAGAGCATGAGACTCTT	tiRNA-5	#N/A	36	ExactMatch	249	137	109	98	115	153	118	226	1116.757188	857.2733701	711.6461878	484.5703888	1176.482624	2299.610719	1629.586665	2812.659457	-2.495816844	0.021477185	0.055664116
AS-tDR-011146	-	-	chr2.trna7564-LysCTT	1	51	GCCCGGCTAGCTCAGTCGGTAGAGCATGAGACTCTTAATCTCAGGGTCGTGGGTTCGAGCCCCACGTTGGGCGCCA	76	)))))))..))))........((((.))))).......(((((.....))))).......((((((((((((.	GCCCGGCTAGCTCAGTCGGTAGAGCATGAGACTCTTAATCTCAGGGTCGTG	tRF-5	#N/A	51	ExactMatch	102	157	237	127	226	188	255	328	457.4668	982.4227672	1547.340794	627.9636671	2312.044113	2825.665459	3521.564403	4082.089831	-3.521602795	0.002467598	0.017940372
AS-tDR-013631	-	-	chr2.trna7564-LysCTT	2	35	GCCCGGCTAGCTCAGTCGGTAGAGCATGAGACTCTTAATCTCAGGGTCGTGGGTTCGAGCCCCACGTTGGGCGCCA	76	)))))))..))))........((((.))))).......(((((.....))))).......((((((((((((.	CCCGGCTAGCTCAGTCGGTAGAGCATGAGACTCT	tiRNA-5	#N/A	34	ExactMatch	71	38	0	26	54	56	30	90	318.4327726	237.7838545	0	128.5594909	552.435319	841.6875836	414.3016945	1120.085624	-4.257566639	0.017029021	0.051552259
AS-tDR-003992	-	-	chr2.trna7564-LysCTT	3	35	GCCCGGCTAGCTCAGTCGGTAGAGCATGAGACTCTTAATCTCAGGGTCGTGGGTTCGAGCCCCACGTTGGGCGCCA	76	)))))))..))))........((((.))))).......(((((.....))))).......((((((((((((.	CCGGCTAGCTCAGTCGGTAGAGCATGAGACTCT	i-tRF	#N/A	33	ExactMatch	231	110	102	109	174	240	143	303	1036.027753	688.321684	665.944139	538.9609426	1780.069361	3607.232501	1974.838077	3770.954935	-3.796838905	0.008711279	0.033081151
AS-tDR-010789	-	-	chr2.trna7564-LysCTT	13	28	GCCCGGCTAGCTCAGTCGGTAGAGCATGAGACTCTTAATCTCAGGGTCGTGGGTTCGAGCCCCACGTTGGGCGCCA	76	)))))))..))))........((((.))))).......(((((.....))))).......((((((((((((.	CAGTCGGTAGAGCATT	i-tRF	#N/A	16	16G>T	114	128	100	66	121	89	110	57	511.2864236	800.9561414	652.8864108	326.3433231	1237.864326	1337.682053	1519.106213	709.3875621	-2.09457555	0.020544217	0.054402753
AS-tDR-013630	-	-	chr2.trna7568-LysCTT	1	35	GCCCGGCTAGCTCAGTCGGTAGAGCATGAGACTCTTAATCTCAGGGTCGTGGGTTCGAGCCCCACGTTGGGCGCCA	76	)))))))..))))........((((.))))).......(((((.....))))).......((((((((((((.	GCCCGGCTAGCTCAGTCGGTAGAGCATGAGACTCA	tiRNA-5	#N/A	35	35T>A	117	64	52	55	60	81	77	105	524.7413294	400.4780707	339.5009336	271.9527692	613.8170211	1217.440969	1063.374349	1306.766562	-2.72958546	0.006459651	0.027500518
AS-tDR-001360	-	-	chr2.trna7568-LysCTT	1	35	GCCCGGCTAGCTCAGTCGGTAGAGCATGAGACTCTTAATCTCAGGGTCGTGGGTTCGAGCCCCACGTTGGGCGCCA	76	)))))))..))))........((((.))))).......(((((.....))))).......((((((((((((.	GCCCGGCTAGCTCAGTCGGTAGAGCATGAGACTCT	tiRNA-5	#N/A	35	ExactMatch	541	347	327	340	344	411	357	570	2426.368028	2171.34204	2134.938563	1681.162573	3519.217588	6177.385658	4930.190164	7093.875621	-2.580797847	0.005663984	0.026275685
AS-tDR-000886	-	-	chr2.trna7568-LysCTT	1	36	GCCCGGCTAGCTCAGTCGGTAGAGCATGAGACTCTTAATCTCAGGGTCGTGGGTTCGAGCCCCACGTTGGGCGCCA	76	)))))))..))))........((((.))))).......(((((.....))))).......((((((((((((.	GCCCGGCTAGCTCAGTCGGTAGAGCATGAGACTCTT	tiRNA-5	#N/A	36	ExactMatch	249	137	109	98	115	153	118	226	1116.757188	857.2733701	711.6461878	484.5703888	1176.482624	2299.610719	1629.586665	2812.659457	-2.495816844	0.021477185	0.055664116
AS-tDR-011146	-	-	chr2.trna7568-LysCTT	1	51	GCCCGGCTAGCTCAGTCGGTAGAGCATGAGACTCTTAATCTCAGGGTCGTGGGTTCGAGCCCCACGTTGGGCGCCA	76	)))))))..))))........((((.))))).......(((((.....))))).......((((((((((((.	GCCCGGCTAGCTCAGTCGGTAGAGCATGAGACTCTTAATCTCAGGGTCGTG	tRF-5	#N/A	51	ExactMatch	102	157	237	127	226	188	255	328	457.4668	982.4227672	1547.340794	627.9636671	2312.044113	2825.665459	3521.564403	4082.089831	-3.521602795	0.002467598	0.017940372
AS-tDR-013631	-	-	chr2.trna7568-LysCTT	2	35	GCCCGGCTAGCTCAGTCGGTAGAGCATGAGACTCTTAATCTCAGGGTCGTGGGTTCGAGCCCCACGTTGGGCGCCA	76	)))))))..))))........((((.))))).......(((((.....))))).......((((((((((((.	CCCGGCTAGCTCAGTCGGTAGAGCATGAGACTCT	tiRNA-5	#N/A	34	ExactMatch	71	38	0	26	54	56	30	90	318.4327726	237.7838545	0	128.5594909	552.435319	841.6875836	414.3016945	1120.085624	-4.257566639	0.017029021	0.051552259
AS-tDR-003992	-	-	chr2.trna7568-LysCTT	3	35	GCCCGGCTAGCTCAGTCGGTAGAGCATGAGACTCTTAATCTCAGGGTCGTGGGTTCGAGCCCCACGTTGGGCGCCA	76	)))))))..))))........((((.))))).......(((((.....))))).......((((((((((((.	CCGGCTAGCTCAGTCGGTAGAGCATGAGACTCT	i-tRF	#N/A	33	ExactMatch	231	110	102	109	174	240	143	303	1036.027753	688.321684	665.944139	538.9609426	1780.069361	3607.232501	1974.838077	3770.954935	-3.796838905	0.008711279	0.033081151
AS-tDR-010789	-	-	chr2.trna7568-LysCTT	13	28	GCCCGGCTAGCTCAGTCGGTAGAGCATGAGACTCTTAATCTCAGGGTCGTGGGTTCGAGCCCCACGTTGGGCGCCA	76	)))))))..))))........((((.))))).......(((((.....))))).......((((((((((((.	CAGTCGGTAGAGCATT	i-tRF	#N/A	16	16G>T	114	128	100	66	121	89	110	57	511.2864236	800.9561414	652.8864108	326.3433231	1237.864326	1337.682053	1519.106213	709.3875621	-2.09457555	0.020544217	0.054402753
AS-tDR-013630	-	-	chr7.trna2975-LysCTT	1	35	GCCCGGCTAGCTCAGTCGGTAGAGCATGAGACTCTTAATCTCAGGGTCGTGGGTTCGAGCCCCACGTTGGGCGCCA	76	)))))))..))))........((((.))))).......(((((.....))))).......((((((((((((.	GCCCGGCTAGCTCAGTCGGTAGAGCATGAGACTCA	tiRNA-5	#N/A	35	35T>A	117	64	52	55	60	81	77	105	524.7413294	400.4780707	339.5009336	271.9527692	613.8170211	1217.440969	1063.374349	1306.766562	-2.72958546	0.006459651	0.027500518
AS-tDR-001360	-	-	chr7.trna2975-LysCTT	1	35	GCCCGGCTAGCTCAGTCGGTAGAGCATGAGACTCTTAATCTCAGGGTCGTGGGTTCGAGCCCCACGTTGGGCGCCA	76	)))))))..))))........((((.))))).......(((((.....))))).......((((((((((((.	GCCCGGCTAGCTCAGTCGGTAGAGCATGAGACTCT	tiRNA-5	#N/A	35	ExactMatch	541	347	327	340	344	411	357	570	2426.368028	2171.34204	2134.938563	1681.162573	3519.217588	6177.385658	4930.190164	7093.875621	-2.580797847	0.005663984	0.026275685
AS-tDR-000886	-	-	chr7.trna2975-LysCTT	1	36	GCCCGGCTAGCTCAGTCGGTAGAGCATGAGACTCTTAATCTCAGGGTCGTGGGTTCGAGCCCCACGTTGGGCGCCA	76	)))))))..))))........((((.))))).......(((((.....))))).......((((((((((((.	GCCCGGCTAGCTCAGTCGGTAGAGCATGAGACTCTT	tiRNA-5	#N/A	36	ExactMatch	249	137	109	98	115	153	118	226	1116.757188	857.2733701	711.6461878	484.5703888	1176.482624	2299.610719	1629.586665	2812.659457	-2.495816844	0.021477185	0.055664116
AS-tDR-011146	-	-	chr7.trna2975-LysCTT	1	51	GCCCGGCTAGCTCAGTCGGTAGAGCATGAGACTCTTAATCTCAGGGTCGTGGGTTCGAGCCCCACGTTGGGCGCCA	76	)))))))..))))........((((.))))).......(((((.....))))).......((((((((((((.	GCCCGGCTAGCTCAGTCGGTAGAGCATGAGACTCTTAATCTCAGGGTCGTG	tRF-5	#N/A	51	ExactMatch	102	157	237	127	226	188	255	328	457.4668	982.4227672	1547.340794	627.9636671	2312.044113	2825.665459	3521.564403	4082.089831	-3.521602795	0.002467598	0.017940372
AS-tDR-013631	-	-	chr7.trna2975-LysCTT	2	35	GCCCGGCTAGCTCAGTCGGTAGAGCATGAGACTCTTAATCTCAGGGTCGTGGGTTCGAGCCCCACGTTGGGCGCCA	76	)))))))..))))........((((.))))).......(((((.....))))).......((((((((((((.	CCCGGCTAGCTCAGTCGGTAGAGCATGAGACTCT	tiRNA-5	#N/A	34	ExactMatch	71	38	0	26	54	56	30	90	318.4327726	237.7838545	0	128.5594909	552.435319	841.6875836	414.3016945	1120.085624	-4.257566639	0.017029021	0.051552259
AS-tDR-003992	-	-	chr7.trna2975-LysCTT	3	35	GCCCGGCTAGCTCAGTCGGTAGAGCATGAGACTCTTAATCTCAGGGTCGTGGGTTCGAGCCCCACGTTGGGCGCCA	76	)))))))..))))........((((.))))).......(((((.....))))).......((((((((((((.	CCGGCTAGCTCAGTCGGTAGAGCATGAGACTCT	i-tRF	#N/A	33	ExactMatch	231	110	102	109	174	240	143	303	1036.027753	688.321684	665.944139	538.9609426	1780.069361	3607.232501	1974.838077	3770.954935	-3.796838905	0.008711279	0.033081151
AS-tDR-010789	-	-	chr7.trna2975-LysCTT	13	28	GCCCGGCTAGCTCAGTCGGTAGAGCATGAGACTCTTAATCTCAGGGTCGTGGGTTCGAGCCCCACGTTGGGCGCCA	76	)))))))..))))........((((.))))).......(((((.....))))).......((((((((((((.	CAGTCGGTAGAGCATT	i-tRF	#N/A	16	16G>T	114	128	100	66	121	89	110	57	511.2864236	800.9561414	652.8864108	326.3433231	1237.864326	1337.682053	1519.106213	709.3875621	-2.09457555	0.020544217	0.054402753
AS-tDR-013630	-	-	pre-chr10.trna12493-LysCTT	41	75	AAACGTAGGGATGGCGAAATAAAGTCGCTCTCTGCACAGCGCCCGGCTAGCTCAGTCGGTAGAGCATGAGACTCTTAATCTCAGGGTCGTGGGTTCGAGCCCCACGTTGGGCGCAAGTAAATGTTTTTAAACCACGATAGGAACAAGACAACT	153	....(((((((((((........)))).)))))))...(((((((((..((((........))))....((((((.......))))))..((((....))))...)))))))))..((...((((((((........))))))))..))....	GCCCGGCTAGCTCAGTCGGTAGAGCATGAGACTCA	Other	#N/A	35	35T>A	117	64	52	55	60	81	77	105	524.7413294	400.4780707	339.5009336	271.9527692	613.8170211	1217.440969	1063.374349	1306.766562	-2.72958546	0.006459651	0.027500518
AS-tDR-001360	-	-	pre-chr10.trna12493-LysCTT	41	75	AAACGTAGGGATGGCGAAATAAAGTCGCTCTCTGCACAGCGCCCGGCTAGCTCAGTCGGTAGAGCATGAGACTCTTAATCTCAGGGTCGTGGGTTCGAGCCCCACGTTGGGCGCAAGTAAATGTTTTTAAACCACGATAGGAACAAGACAACT	153	....(((((((((((........)))).)))))))...(((((((((..((((........))))....((((((.......))))))..((((....))))...)))))))))..((...((((((((........))))))))..))....	GCCCGGCTAGCTCAGTCGGTAGAGCATGAGACTCT	Other	#N/A	35	ExactMatch	541	347	327	340	344	411	357	570	2426.368028	2171.34204	2134.938563	1681.162573	3519.217588	6177.385658	4930.190164	7093.875621	-2.580797847	0.005663984	0.026275685
AS-tDR-000886	-	-	pre-chr10.trna12493-LysCTT	41	76	AAACGTAGGGATGGCGAAATAAAGTCGCTCTCTGCACAGCGCCCGGCTAGCTCAGTCGGTAGAGCATGAGACTCTTAATCTCAGGGTCGTGGGTTCGAGCCCCACGTTGGGCGCAAGTAAATGTTTTTAAACCACGATAGGAACAAGACAACT	153	....(((((((((((........)))).)))))))...(((((((((..((((........))))....((((((.......))))))..((((....))))...)))))))))..((...((((((((........))))))))..))....	GCCCGGCTAGCTCAGTCGGTAGAGCATGAGACTCTT	Other	#N/A	36	ExactMatch	249	137	109	98	115	153	118	226	1116.757188	857.2733701	711.6461878	484.5703888	1176.482624	2299.610719	1629.586665	2812.659457	-2.495816844	0.021477185	0.055664116
AS-tDR-011146	-	-	pre-chr10.trna12493-LysCTT	41	91	AAACGTAGGGATGGCGAAATAAAGTCGCTCTCTGCACAGCGCCCGGCTAGCTCAGTCGGTAGAGCATGAGACTCTTAATCTCAGGGTCGTGGGTTCGAGCCCCACGTTGGGCGCAAGTAAATGTTTTTAAACCACGATAGGAACAAGACAACT	153	....(((((((((((........)))).)))))))...(((((((((..((((........))))....((((((.......))))))..((((....))))...)))))))))..((...((((((((........))))))))..))....	GCCCGGCTAGCTCAGTCGGTAGAGCATGAGACTCTTAATCTCAGGGTCGTG	Other	#N/A	51	ExactMatch	102	157	237	127	226	188	255	328	457.4668	982.4227672	1547.340794	627.9636671	2312.044113	2825.665459	3521.564403	4082.089831	-3.521602795	0.002467598	0.017940372
AS-tDR-013631	-	-	pre-chr10.trna12493-LysCTT	42	75	AAACGTAGGGATGGCGAAATAAAGTCGCTCTCTGCACAGCGCCCGGCTAGCTCAGTCGGTAGAGCATGAGACTCTTAATCTCAGGGTCGTGGGTTCGAGCCCCACGTTGGGCGCAAGTAAATGTTTTTAAACCACGATAGGAACAAGACAACT	153	....(((((((((((........)))).)))))))...(((((((((..((((........))))....((((((.......))))))..((((....))))...)))))))))..((...((((((((........))))))))..))....	CCCGGCTAGCTCAGTCGGTAGAGCATGAGACTCT	Other	#N/A	34	ExactMatch	71	38	0	26	54	56	30	90	318.4327726	237.7838545	0	128.5594909	552.435319	841.6875836	414.3016945	1120.085624	-4.257566639	0.017029021	0.051552259
AS-tDR-003992	-	-	pre-chr10.trna12493-LysCTT	43	75	AAACGTAGGGATGGCGAAATAAAGTCGCTCTCTGCACAGCGCCCGGCTAGCTCAGTCGGTAGAGCATGAGACTCTTAATCTCAGGGTCGTGGGTTCGAGCCCCACGTTGGGCGCAAGTAAATGTTTTTAAACCACGATAGGAACAAGACAACT	153	....(((((((((((........)))).)))))))...(((((((((..((((........))))....((((((.......))))))..((((....))))...)))))))))..((...((((((((........))))))))..))....	CCGGCTAGCTCAGTCGGTAGAGCATGAGACTCT	Other	#N/A	33	ExactMatch	231	110	102	109	174	240	143	303	1036.027753	688.321684	665.944139	538.9609426	1780.069361	3607.232501	1974.838077	3770.954935	-3.796838905	0.008711279	0.033081151
AS-tDR-010789	-	-	pre-chr10.trna12493-LysCTT	53	68	AAACGTAGGGATGGCGAAATAAAGTCGCTCTCTGCACAGCGCCCGGCTAGCTCAGTCGGTAGAGCATGAGACTCTTAATCTCAGGGTCGTGGGTTCGAGCCCCACGTTGGGCGCAAGTAAATGTTTTTAAACCACGATAGGAACAAGACAACT	153	....(((((((((((........)))).)))))))...(((((((((..((((........))))....((((((.......))))))..((((....))))...)))))))))..((...((((((((........))))))))..))....	CAGTCGGTAGAGCATT	Other	#N/A	16	16G>T	114	128	100	66	121	89	110	57	511.2864236	800.9561414	652.8864108	326.3433231	1237.864326	1337.682053	1519.106213	709.3875621	-2.09457555	0.020544217	0.054402753
AS-tDR-013630	-	-	pre-chr10.trna13308-LysCTT	41	75	TAATGGCTCTGTAACTCATTGGTCATCACCTTGCTATGCAGCCCGGCTAGCTCAGTCGGTAGAGCATGAGACTCTTAATCTCAGGGTCGTGGGTTCGAGCCCCACGTTGGGCGTAGCTATTTTGCTATCGGAGATCTCATAAAGAAAGGAGAA	153	......((((....(((..(((.((.......(((((((.((((.....((((........))))..((((.......)))).))))((((((.......))))))....))))))).....)))))...))).(((.....)))..))))..	GCCCGGCTAGCTCAGTCGGTAGAGCATGAGACTCA	Other	#N/A	35	35T>A	117	64	52	55	60	81	77	105	524.7413294	400.4780707	339.5009336	271.9527692	613.8170211	1217.440969	1063.374349	1306.766562	-2.72958546	0.006459651	0.027500518
AS-tDR-001360	-	-	pre-chr10.trna13308-LysCTT	41	75	TAATGGCTCTGTAACTCATTGGTCATCACCTTGCTATGCAGCCCGGCTAGCTCAGTCGGTAGAGCATGAGACTCTTAATCTCAGGGTCGTGGGTTCGAGCCCCACGTTGGGCGTAGCTATTTTGCTATCGGAGATCTCATAAAGAAAGGAGAA	153	......((((....(((..(((.((.......(((((((.((((.....((((........))))..((((.......)))).))))((((((.......))))))....))))))).....)))))...))).(((.....)))..))))..	GCCCGGCTAGCTCAGTCGGTAGAGCATGAGACTCT	Other	#N/A	35	ExactMatch	541	347	327	340	344	411	357	570	2426.368028	2171.34204	2134.938563	1681.162573	3519.217588	6177.385658	4930.190164	7093.875621	-2.580797847	0.005663984	0.026275685
AS-tDR-000886	-	-	pre-chr10.trna13308-LysCTT	41	76	TAATGGCTCTGTAACTCATTGGTCATCACCTTGCTATGCAGCCCGGCTAGCTCAGTCGGTAGAGCATGAGACTCTTAATCTCAGGGTCGTGGGTTCGAGCCCCACGTTGGGCGTAGCTATTTTGCTATCGGAGATCTCATAAAGAAAGGAGAA	153	......((((....(((..(((.((.......(((((((.((((.....((((........))))..((((.......)))).))))((((((.......))))))....))))))).....)))))...))).(((.....)))..))))..	GCCCGGCTAGCTCAGTCGGTAGAGCATGAGACTCTT	Other	#N/A	36	ExactMatch	249	137	109	98	115	153	118	226	1116.757188	857.2733701	711.6461878	484.5703888	1176.482624	2299.610719	1629.586665	2812.659457	-2.495816844	0.021477185	0.055664116
AS-tDR-011146	-	-	pre-chr10.trna13308-LysCTT	41	91	TAATGGCTCTGTAACTCATTGGTCATCACCTTGCTATGCAGCCCGGCTAGCTCAGTCGGTAGAGCATGAGACTCTTAATCTCAGGGTCGTGGGTTCGAGCCCCACGTTGGGCGTAGCTATTTTGCTATCGGAGATCTCATAAAGAAAGGAGAA	153	......((((....(((..(((.((.......(((((((.((((.....((((........))))..((((.......)))).))))((((((.......))))))....))))))).....)))))...))).(((.....)))..))))..	GCCCGGCTAGCTCAGTCGGTAGAGCATGAGACTCTTAATCTCAGGGTCGTG	Other	#N/A	51	ExactMatch	102	157	237	127	226	188	255	328	457.4668	982.4227672	1547.340794	627.9636671	2312.044113	2825.665459	3521.564403	4082.089831	-3.521602795	0.002467598	0.017940372
AS-tDR-013631	-	-	pre-chr10.trna13308-LysCTT	42	75	TAATGGCTCTGTAACTCATTGGTCATCACCTTGCTATGCAGCCCGGCTAGCTCAGTCGGTAGAGCATGAGACTCTTAATCTCAGGGTCGTGGGTTCGAGCCCCACGTTGGGCGTAGCTATTTTGCTATCGGAGATCTCATAAAGAAAGGAGAA	153	......((((....(((..(((.((.......(((((((.((((.....((((........))))..((((.......)))).))))((((((.......))))))....))))))).....)))))...))).(((.....)))..))))..	CCCGGCTAGCTCAGTCGGTAGAGCATGAGACTCT	Other	#N/A	34	ExactMatch	71	38	0	26	54	56	30	90	318.4327726	237.7838545	0	128.5594909	552.435319	841.6875836	414.3016945	1120.085624	-4.257566639	0.017029021	0.051552259
AS-tDR-003992	-	-	pre-chr10.trna13308-LysCTT	43	75	TAATGGCTCTGTAACTCATTGGTCATCACCTTGCTATGCAGCCCGGCTAGCTCAGTCGGTAGAGCATGAGACTCTTAATCTCAGGGTCGTGGGTTCGAGCCCCACGTTGGGCGTAGCTATTTTGCTATCGGAGATCTCATAAAGAAAGGAGAA	153	......((((....(((..(((.((.......(((((((.((((.....((((........))))..((((.......)))).))))((((((.......))))))....))))))).....)))))...))).(((.....)))..))))..	CCGGCTAGCTCAGTCGGTAGAGCATGAGACTCT	Other	#N/A	33	ExactMatch	231	110	102	109	174	240	143	303	1036.027753	688.321684	665.944139	538.9609426	1780.069361	3607.232501	1974.838077	3770.954935	-3.796838905	0.008711279	0.033081151
AS-tDR-010789	-	-	pre-chr10.trna13308-LysCTT	53	68	TAATGGCTCTGTAACTCATTGGTCATCACCTTGCTATGCAGCCCGGCTAGCTCAGTCGGTAGAGCATGAGACTCTTAATCTCAGGGTCGTGGGTTCGAGCCCCACGTTGGGCGTAGCTATTTTGCTATCGGAGATCTCATAAAGAAAGGAGAA	153	......((((....(((..(((.((.......(((((((.((((.....((((........))))..((((.......)))).))))((((((.......))))))....))))))).....)))))...))).(((.....)))..))))..	CAGTCGGTAGAGCATT	Other	#N/A	16	16G>T	114	128	100	66	121	89	110	57	511.2864236	800.9561414	652.8864108	326.3433231	1237.864326	1337.682053	1519.106213	709.3875621	-2.09457555	0.020544217	0.054402753
AS-tDR-013630	-	-	pre-chr10.trna13312-LysCTT	41	75	TCAGGTCACGTGTAGTAAACTTCGAGCTCAGAGAGCAGTTGCCCGGCTAGCTCAGTCGGTAGAGCATGAGACTCTTAATCTCAGGGTCGTGGGTTCGAGCCCCACGTTGGGCGGCTACACATTTTGGTTTGGACTTCGTGAATCTTAAGGTGT	153	..((((((((.((..((((((....((((...)))).((((((((((..((((........))))....((((((.......))))))..((((....))))...))))))))))..........)))))).))..)))).))))........	GCCCGGCTAGCTCAGTCGGTAGAGCATGAGACTCA	Other	#N/A	35	35T>A	117	64	52	55	60	81	77	105	524.7413294	400.4780707	339.5009336	271.9527692	613.8170211	1217.440969	1063.374349	1306.766562	-2.72958546	0.006459651	0.027500518
AS-tDR-001360	-	-	pre-chr10.trna13312-LysCTT	41	75	TCAGGTCACGTGTAGTAAACTTCGAGCTCAGAGAGCAGTTGCCCGGCTAGCTCAGTCGGTAGAGCATGAGACTCTTAATCTCAGGGTCGTGGGTTCGAGCCCCACGTTGGGCGGCTACACATTTTGGTTTGGACTTCGTGAATCTTAAGGTGT	153	..((((((((.((..((((((....((((...)))).((((((((((..((((........))))....((((((.......))))))..((((....))))...))))))))))..........)))))).))..)))).))))........	GCCCGGCTAGCTCAGTCGGTAGAGCATGAGACTCT	Other	#N/A	35	ExactMatch	541	347	327	340	344	411	357	570	2426.368028	2171.34204	2134.938563	1681.162573	3519.217588	6177.385658	4930.190164	7093.875621	-2.580797847	0.005663984	0.026275685
AS-tDR-000886	-	-	pre-chr10.trna13312-LysCTT	41	76	TCAGGTCACGTGTAGTAAACTTCGAGCTCAGAGAGCAGTTGCCCGGCTAGCTCAGTCGGTAGAGCATGAGACTCTTAATCTCAGGGTCGTGGGTTCGAGCCCCACGTTGGGCGGCTACACATTTTGGTTTGGACTTCGTGAATCTTAAGGTGT	153	..((((((((.((..((((((....((((...)))).((((((((((..((((........))))....((((((.......))))))..((((....))))...))))))))))..........)))))).))..)))).))))........	GCCCGGCTAGCTCAGTCGGTAGAGCATGAGACTCTT	Other	#N/A	36	ExactMatch	249	137	109	98	115	153	118	226	1116.757188	857.2733701	711.6461878	484.5703888	1176.482624	2299.610719	1629.586665	2812.659457	-2.495816844	0.021477185	0.055664116
AS-tDR-011146	-	-	pre-chr10.trna13312-LysCTT	41	91	TCAGGTCACGTGTAGTAAACTTCGAGCTCAGAGAGCAGTTGCCCGGCTAGCTCAGTCGGTAGAGCATGAGACTCTTAATCTCAGGGTCGTGGGTTCGAGCCCCACGTTGGGCGGCTACACATTTTGGTTTGGACTTCGTGAATCTTAAGGTGT	153	..((((((((.((..((((((....((((...)))).((((((((((..((((........))))....((((((.......))))))..((((....))))...))))))))))..........)))))).))..)))).))))........	GCCCGGCTAGCTCAGTCGGTAGAGCATGAGACTCTTAATCTCAGGGTCGTG	Other	#N/A	51	ExactMatch	102	157	237	127	226	188	255	328	457.4668	982.4227672	1547.340794	627.9636671	2312.044113	2825.665459	3521.564403	4082.089831	-3.521602795	0.002467598	0.017940372
AS-tDR-013631	-	-	pre-chr10.trna13312-LysCTT	42	75	TCAGGTCACGTGTAGTAAACTTCGAGCTCAGAGAGCAGTTGCCCGGCTAGCTCAGTCGGTAGAGCATGAGACTCTTAATCTCAGGGTCGTGGGTTCGAGCCCCACGTTGGGCGGCTACACATTTTGGTTTGGACTTCGTGAATCTTAAGGTGT	153	..((((((((.((..((((((....((((...)))).((((((((((..((((........))))....((((((.......))))))..((((....))))...))))))))))..........)))))).))..)))).))))........	CCCGGCTAGCTCAGTCGGTAGAGCATGAGACTCT	Other	#N/A	34	ExactMatch	71	38	0	26	54	56	30	90	318.4327726	237.7838545	0	128.5594909	552.435319	841.6875836	414.3016945	1120.085624	-4.257566639	0.017029021	0.051552259
AS-tDR-003992	-	-	pre-chr10.trna13312-LysCTT	43	75	TCAGGTCACGTGTAGTAAACTTCGAGCTCAGAGAGCAGTTGCCCGGCTAGCTCAGTCGGTAGAGCATGAGACTCTTAATCTCAGGGTCGTGGGTTCGAGCCCCACGTTGGGCGGCTACACATTTTGGTTTGGACTTCGTGAATCTTAAGGTGT	153	..((((((((.((..((((((....((((...)))).((((((((((..((((........))))....((((((.......))))))..((((....))))...))))))))))..........)))))).))..)))).))))........	CCGGCTAGCTCAGTCGGTAGAGCATGAGACTCT	Other	#N/A	33	ExactMatch	231	110	102	109	174	240	143	303	1036.027753	688.321684	665.944139	538.9609426	1780.069361	3607.232501	1974.838077	3770.954935	-3.796838905	0.008711279	0.033081151
AS-tDR-010789	-	-	pre-chr10.trna13312-LysCTT	53	68	TCAGGTCACGTGTAGTAAACTTCGAGCTCAGAGAGCAGTTGCCCGGCTAGCTCAGTCGGTAGAGCATGAGACTCTTAATCTCAGGGTCGTGGGTTCGAGCCCCACGTTGGGCGGCTACACATTTTGGTTTGGACTTCGTGAATCTTAAGGTGT	153	..((((((((.((..((((((....((((...)))).((((((((((..((((........))))....((((((.......))))))..((((....))))...))))))))))..........)))))).))..)))).))))........	CAGTCGGTAGAGCATT	Other	#N/A	16	16G>T	114	128	100	66	121	89	110	57	511.2864236	800.9561414	652.8864108	326.3433231	1237.864326	1337.682053	1519.106213	709.3875621	-2.09457555	0.020544217	0.054402753
AS-tDR-013630	-	-	pre-chr10.trna13313-LysCTT	41	75	ACCTTGGTAATCATGATACTCAGCAAGTCAATCGCAGGACGCCCGGCTAGCTCAGTCGGTAGAGCATGAGACTCTTAATCTCAGGGTCGTGGGTTCGAGCCCCACGTTGGGCGAGCTATCATTTTGGTTGGGAGATAACGCTGGCACTTCCCT	153	...................(((((..(((........))).((((((((((((........((((....((((((.......))))))....))))..((((......)))))))))........))))))).......))))).........	GCCCGGCTAGCTCAGTCGGTAGAGCATGAGACTCA	Other	#N/A	35	35T>A	117	64	52	55	60	81	77	105	524.7413294	400.4780707	339.5009336	271.9527692	613.8170211	1217.440969	1063.374349	1306.766562	-2.72958546	0.006459651	0.027500518
AS-tDR-001360	-	-	pre-chr10.trna13313-LysCTT	41	75	ACCTTGGTAATCATGATACTCAGCAAGTCAATCGCAGGACGCCCGGCTAGCTCAGTCGGTAGAGCATGAGACTCTTAATCTCAGGGTCGTGGGTTCGAGCCCCACGTTGGGCGAGCTATCATTTTGGTTGGGAGATAACGCTGGCACTTCCCT	153	...................(((((..(((........))).((((((((((((........((((....((((((.......))))))....))))..((((......)))))))))........))))))).......))))).........	GCCCGGCTAGCTCAGTCGGTAGAGCATGAGACTCT	Other	#N/A	35	ExactMatch	541	347	327	340	344	411	357	570	2426.368028	2171.34204	2134.938563	1681.162573	3519.217588	6177.385658	4930.190164	7093.875621	-2.580797847	0.005663984	0.026275685
AS-tDR-000886	-	-	pre-chr10.trna13313-LysCTT	41	76	ACCTTGGTAATCATGATACTCAGCAAGTCAATCGCAGGACGCCCGGCTAGCTCAGTCGGTAGAGCATGAGACTCTTAATCTCAGGGTCGTGGGTTCGAGCCCCACGTTGGGCGAGCTATCATTTTGGTTGGGAGATAACGCTGGCACTTCCCT	153	...................(((((..(((........))).((((((((((((........((((....((((((.......))))))....))))..((((......)))))))))........))))))).......))))).........	GCCCGGCTAGCTCAGTCGGTAGAGCATGAGACTCTT	Other	#N/A	36	ExactMatch	249	137	109	98	115	153	118	226	1116.757188	857.2733701	711.6461878	484.5703888	1176.482624	2299.610719	1629.586665	2812.659457	-2.495816844	0.021477185	0.055664116
AS-tDR-011146	-	-	pre-chr10.trna13313-LysCTT	41	91	ACCTTGGTAATCATGATACTCAGCAAGTCAATCGCAGGACGCCCGGCTAGCTCAGTCGGTAGAGCATGAGACTCTTAATCTCAGGGTCGTGGGTTCGAGCCCCACGTTGGGCGAGCTATCATTTTGGTTGGGAGATAACGCTGGCACTTCCCT	153	...................(((((..(((........))).((((((((((((........((((....((((((.......))))))....))))..((((......)))))))))........))))))).......))))).........	GCCCGGCTAGCTCAGTCGGTAGAGCATGAGACTCTTAATCTCAGGGTCGTG	Other	#N/A	51	ExactMatch	102	157	237	127	226	188	255	328	457.4668	982.4227672	1547.340794	627.9636671	2312.044113	2825.665459	3521.564403	4082.089831	-3.521602795	0.002467598	0.017940372
AS-tDR-013631	-	-	pre-chr10.trna13313-LysCTT	42	75	ACCTTGGTAATCATGATACTCAGCAAGTCAATCGCAGGACGCCCGGCTAGCTCAGTCGGTAGAGCATGAGACTCTTAATCTCAGGGTCGTGGGTTCGAGCCCCACGTTGGGCGAGCTATCATTTTGGTTGGGAGATAACGCTGGCACTTCCCT	153	...................(((((..(((........))).((((((((((((........((((....((((((.......))))))....))))..((((......)))))))))........))))))).......))))).........	CCCGGCTAGCTCAGTCGGTAGAGCATGAGACTCT	Other	#N/A	34	ExactMatch	71	38	0	26	54	56	30	90	318.4327726	237.7838545	0	128.5594909	552.435319	841.6875836	414.3016945	1120.085624	-4.257566639	0.017029021	0.051552259
AS-tDR-003992	-	-	pre-chr10.trna13313-LysCTT	43	75	ACCTTGGTAATCATGATACTCAGCAAGTCAATCGCAGGACGCCCGGCTAGCTCAGTCGGTAGAGCATGAGACTCTTAATCTCAGGGTCGTGGGTTCGAGCCCCACGTTGGGCGAGCTATCATTTTGGTTGGGAGATAACGCTGGCACTTCCCT	153	...................(((((..(((........))).((((((((((((........((((....((((((.......))))))....))))..((((......)))))))))........))))))).......))))).........	CCGGCTAGCTCAGTCGGTAGAGCATGAGACTCT	Other	#N/A	33	ExactMatch	231	110	102	109	174	240	143	303	1036.027753	688.321684	665.944139	538.9609426	1780.069361	3607.232501	1974.838077	3770.954935	-3.796838905	0.008711279	0.033081151
AS-tDR-010789	-	-	pre-chr10.trna13313-LysCTT	53	68	ACCTTGGTAATCATGATACTCAGCAAGTCAATCGCAGGACGCCCGGCTAGCTCAGTCGGTAGAGCATGAGACTCTTAATCTCAGGGTCGTGGGTTCGAGCCCCACGTTGGGCGAGCTATCATTTTGGTTGGGAGATAACGCTGGCACTTCCCT	153	...................(((((..(((........))).((((((((((((........((((....((((((.......))))))....))))..((((......)))))))))........))))))).......))))).........	CAGTCGGTAGAGCATT	Other	#N/A	16	16G>T	114	128	100	66	121	89	110	57	511.2864236	800.9561414	652.8864108	326.3433231	1237.864326	1337.682053	1519.106213	709.3875621	-2.09457555	0.020544217	0.054402753
AS-tDR-013630	-	-	pre-chr10.trna465-LysCTT	41	75	GAACTCCAAGAGGCCTGTGGGGAACGGCTTATTTATCGCCGCCCGGCTAGCTCAGTCGGTAGAGCATGAGACTCTTAATCTCAGGGTCGTGGGTTCGAGCCCCACGTTGGGCGGATACTTTTGTGTAAAAGAACTTAACAGAAGTCTGAAAAC	153	((((.(((...((((.((.(((..((((.........))))))).))..((((........)))).(((((.......))))).)))).)))))))..((((......))))....((((((((.............))))))))........	GCCCGGCTAGCTCAGTCGGTAGAGCATGAGACTCA	Other	#N/A	35	35T>A	117	64	52	55	60	81	77	105	524.7413294	400.4780707	339.5009336	271.9527692	613.8170211	1217.440969	1063.374349	1306.766562	-2.72958546	0.006459651	0.027500518
AS-tDR-001360	-	-	pre-chr10.trna465-LysCTT	41	75	GAACTCCAAGAGGCCTGTGGGGAACGGCTTATTTATCGCCGCCCGGCTAGCTCAGTCGGTAGAGCATGAGACTCTTAATCTCAGGGTCGTGGGTTCGAGCCCCACGTTGGGCGGATACTTTTGTGTAAAAGAACTTAACAGAAGTCTGAAAAC	153	((((.(((...((((.((.(((..((((.........))))))).))..((((........)))).(((((.......))))).)))).)))))))..((((......))))....((((((((.............))))))))........	GCCCGGCTAGCTCAGTCGGTAGAGCATGAGACTCT	Other	#N/A	35	ExactMatch	541	347	327	340	344	411	357	570	2426.368028	2171.34204	2134.938563	1681.162573	3519.217588	6177.385658	4930.190164	7093.875621	-2.580797847	0.005663984	0.026275685
AS-tDR-000886	-	-	pre-chr10.trna465-LysCTT	41	76	GAACTCCAAGAGGCCTGTGGGGAACGGCTTATTTATCGCCGCCCGGCTAGCTCAGTCGGTAGAGCATGAGACTCTTAATCTCAGGGTCGTGGGTTCGAGCCCCACGTTGGGCGGATACTTTTGTGTAAAAGAACTTAACAGAAGTCTGAAAAC	153	((((.(((...((((.((.(((..((((.........))))))).))..((((........)))).(((((.......))))).)))).)))))))..((((......))))....((((((((.............))))))))........	GCCCGGCTAGCTCAGTCGGTAGAGCATGAGACTCTT	Other	#N/A	36	ExactMatch	249	137	109	98	115	153	118	226	1116.757188	857.2733701	711.6461878	484.5703888	1176.482624	2299.610719	1629.586665	2812.659457	-2.495816844	0.021477185	0.055664116
AS-tDR-011146	-	-	pre-chr10.trna465-LysCTT	41	91	GAACTCCAAGAGGCCTGTGGGGAACGGCTTATTTATCGCCGCCCGGCTAGCTCAGTCGGTAGAGCATGAGACTCTTAATCTCAGGGTCGTGGGTTCGAGCCCCACGTTGGGCGGATACTTTTGTGTAAAAGAACTTAACAGAAGTCTGAAAAC	153	((((.(((...((((.((.(((..((((.........))))))).))..((((........)))).(((((.......))))).)))).)))))))..((((......))))....((((((((.............))))))))........	GCCCGGCTAGCTCAGTCGGTAGAGCATGAGACTCTTAATCTCAGGGTCGTG	Other	#N/A	51	ExactMatch	102	157	237	127	226	188	255	328	457.4668	982.4227672	1547.340794	627.9636671	2312.044113	2825.665459	3521.564403	4082.089831	-3.521602795	0.002467598	0.017940372
AS-tDR-013631	-	-	pre-chr10.trna465-LysCTT	42	75	GAACTCCAAGAGGCCTGTGGGGAACGGCTTATTTATCGCCGCCCGGCTAGCTCAGTCGGTAGAGCATGAGACTCTTAATCTCAGGGTCGTGGGTTCGAGCCCCACGTTGGGCGGATACTTTTGTGTAAAAGAACTTAACAGAAGTCTGAAAAC	153	((((.(((...((((.((.(((..((((.........))))))).))..((((........)))).(((((.......))))).)))).)))))))..((((......))))....((((((((.............))))))))........	CCCGGCTAGCTCAGTCGGTAGAGCATGAGACTCT	Other	#N/A	34	ExactMatch	71	38	0	26	54	56	30	90	318.4327726	237.7838545	0	128.5594909	552.435319	841.6875836	414.3016945	1120.085624	-4.257566639	0.017029021	0.051552259
AS-tDR-003992	-	-	pre-chr10.trna465-LysCTT	43	75	GAACTCCAAGAGGCCTGTGGGGAACGGCTTATTTATCGCCGCCCGGCTAGCTCAGTCGGTAGAGCATGAGACTCTTAATCTCAGGGTCGTGGGTTCGAGCCCCACGTTGGGCGGATACTTTTGTGTAAAAGAACTTAACAGAAGTCTGAAAAC	153	((((.(((...((((.((.(((..((((.........))))))).))..((((........)))).(((((.......))))).)))).)))))))..((((......))))....((((((((.............))))))))........	CCGGCTAGCTCAGTCGGTAGAGCATGAGACTCT	Other	#N/A	33	ExactMatch	231	110	102	109	174	240	143	303	1036.027753	688.321684	665.944139	538.9609426	1780.069361	3607.232501	1974.838077	3770.954935	-3.796838905	0.008711279	0.033081151
AS-tDR-010789	-	-	pre-chr10.trna465-LysCTT	53	68	GAACTCCAAGAGGCCTGTGGGGAACGGCTTATTTATCGCCGCCCGGCTAGCTCAGTCGGTAGAGCATGAGACTCTTAATCTCAGGGTCGTGGGTTCGAGCCCCACGTTGGGCGGATACTTTTGTGTAAAAGAACTTAACAGAAGTCTGAAAAC	153	((((.(((...((((.((.(((..((((.........))))))).))..((((........)))).(((((.......))))).)))).)))))))..((((......))))....((((((((.............))))))))........	CAGTCGGTAGAGCATT	Other	#N/A	16	16G>T	114	128	100	66	121	89	110	57	511.2864236	800.9561414	652.8864108	326.3433231	1237.864326	1337.682053	1519.106213	709.3875621	-2.09457555	0.020544217	0.054402753
AS-tDR-013630	-	-	pre-chr2.trna4376-LysCTT	41	75	CCGGTTTAAAGTGTTTCAGAAAAATGCAGCTCACAGGAGCGCCCGGCTAGCTCAGTCGGTAGAGCATGAGACTCTTAATCTCAGGGTCGTGGGTTCGAGCCCCACGTTGGGCGCATGCTTTTAATCCTGGAAAGATGGTTCTGTGACTAACAC	153	..........(((((.(((((..((.(...((.((((((((((((((..((((........))))....((((((.......))))))..((((....))))...)))))))))..........)))))))..)))..))))).....)))))	GCCCGGCTAGCTCAGTCGGTAGAGCATGAGACTCA	Other	#N/A	35	35T>A	117	64	52	55	60	81	77	105	524.7413294	400.4780707	339.5009336	271.9527692	613.8170211	1217.440969	1063.374349	1306.766562	-2.72958546	0.006459651	0.027500518
AS-tDR-001360	-	-	pre-chr2.trna4376-LysCTT	41	75	CCGGTTTAAAGTGTTTCAGAAAAATGCAGCTCACAGGAGCGCCCGGCTAGCTCAGTCGGTAGAGCATGAGACTCTTAATCTCAGGGTCGTGGGTTCGAGCCCCACGTTGGGCGCATGCTTTTAATCCTGGAAAGATGGTTCTGTGACTAACAC	153	..........(((((.(((((..((.(...((.((((((((((((((..((((........))))....((((((.......))))))..((((....))))...)))))))))..........)))))))..)))..))))).....)))))	GCCCGGCTAGCTCAGTCGGTAGAGCATGAGACTCT	Other	#N/A	35	ExactMatch	541	347	327	340	344	411	357	570	2426.368028	2171.34204	2134.938563	1681.162573	3519.217588	6177.385658	4930.190164	7093.875621	-2.580797847	0.005663984	0.026275685
AS-tDR-000886	-	-	pre-chr2.trna4376-LysCTT	41	76	CCGGTTTAAAGTGTTTCAGAAAAATGCAGCTCACAGGAGCGCCCGGCTAGCTCAGTCGGTAGAGCATGAGACTCTTAATCTCAGGGTCGTGGGTTCGAGCCCCACGTTGGGCGCATGCTTTTAATCCTGGAAAGATGGTTCTGTGACTAACAC	153	..........(((((.(((((..((.(...((.((((((((((((((..((((........))))....((((((.......))))))..((((....))))...)))))))))..........)))))))..)))..))))).....)))))	GCCCGGCTAGCTCAGTCGGTAGAGCATGAGACTCTT	Other	#N/A	36	ExactMatch	249	137	109	98	115	153	118	226	1116.757188	857.2733701	711.6461878	484.5703888	1176.482624	2299.610719	1629.586665	2812.659457	-2.495816844	0.021477185	0.055664116
AS-tDR-011146	-	-	pre-chr2.trna4376-LysCTT	41	91	CCGGTTTAAAGTGTTTCAGAAAAATGCAGCTCACAGGAGCGCCCGGCTAGCTCAGTCGGTAGAGCATGAGACTCTTAATCTCAGGGTCGTGGGTTCGAGCCCCACGTTGGGCGCATGCTTTTAATCCTGGAAAGATGGTTCTGTGACTAACAC	153	..........(((((.(((((..((.(...((.((((((((((((((..((((........))))....((((((.......))))))..((((....))))...)))))))))..........)))))))..)))..))))).....)))))	GCCCGGCTAGCTCAGTCGGTAGAGCATGAGACTCTTAATCTCAGGGTCGTG	Other	#N/A	51	ExactMatch	102	157	237	127	226	188	255	328	457.4668	982.4227672	1547.340794	627.9636671	2312.044113	2825.665459	3521.564403	4082.089831	-3.521602795	0.002467598	0.017940372
AS-tDR-013631	-	-	pre-chr2.trna4376-LysCTT	42	75	CCGGTTTAAAGTGTTTCAGAAAAATGCAGCTCACAGGAGCGCCCGGCTAGCTCAGTCGGTAGAGCATGAGACTCTTAATCTCAGGGTCGTGGGTTCGAGCCCCACGTTGGGCGCATGCTTTTAATCCTGGAAAGATGGTTCTGTGACTAACAC	153	..........(((((.(((((..((.(...((.((((((((((((((..((((........))))....((((((.......))))))..((((....))))...)))))))))..........)))))))..)))..))))).....)))))	CCCGGCTAGCTCAGTCGGTAGAGCATGAGACTCT	Other	#N/A	34	ExactMatch	71	38	0	26	54	56	30	90	318.4327726	237.7838545	0	128.5594909	552.435319	841.6875836	414.3016945	1120.085624	-4.257566639	0.017029021	0.051552259
AS-tDR-003992	-	-	pre-chr2.trna4376-LysCTT	43	75	CCGGTTTAAAGTGTTTCAGAAAAATGCAGCTCACAGGAGCGCCCGGCTAGCTCAGTCGGTAGAGCATGAGACTCTTAATCTCAGGGTCGTGGGTTCGAGCCCCACGTTGGGCGCATGCTTTTAATCCTGGAAAGATGGTTCTGTGACTAACAC	153	..........(((((.(((((..((.(...((.((((((((((((((..((((........))))....((((((.......))))))..((((....))))...)))))))))..........)))))))..)))..))))).....)))))	CCGGCTAGCTCAGTCGGTAGAGCATGAGACTCT	Other	#N/A	33	ExactMatch	231	110	102	109	174	240	143	303	1036.027753	688.321684	665.944139	538.9609426	1780.069361	3607.232501	1974.838077	3770.954935	-3.796838905	0.008711279	0.033081151
AS-tDR-010789	-	-	pre-chr2.trna4376-LysCTT	53	68	CCGGTTTAAAGTGTTTCAGAAAAATGCAGCTCACAGGAGCGCCCGGCTAGCTCAGTCGGTAGAGCATGAGACTCTTAATCTCAGGGTCGTGGGTTCGAGCCCCACGTTGGGCGCATGCTTTTAATCCTGGAAAGATGGTTCTGTGACTAACAC	153	..........(((((.(((((..((.(...((.((((((((((((((..((((........))))....((((((.......))))))..((((....))))...)))))))))..........)))))))..)))..))))).....)))))	CAGTCGGTAGAGCATT	Other	#N/A	16	16G>T	114	128	100	66	121	89	110	57	511.2864236	800.9561414	652.8864108	326.3433231	1237.864326	1337.682053	1519.106213	709.3875621	-2.09457555	0.020544217	0.054402753
AS-tDR-013630	-	-	pre-chr2.trna7564-LysCTT	41	75	ACACATACTATAAACACCTAGGAAGAGCCAGACCTACAGAGCCCGGCTAGCTCAGTCGGTAGAGCATGAGACTCTTAATCTCAGGGTCGTGGGTTCGAGCCCCACGTTGGGCGCTTCCCTTTTACTATTTTTTTTTTTTTTTTAAAAACCCTA	153	....................(((((.(((.(((((.....((((((((.....))))))....))..((((.......)))).)))))(((((.......)))))....))).)))))...................................	GCCCGGCTAGCTCAGTCGGTAGAGCATGAGACTCA	Other	#N/A	35	35T>A	117	64	52	55	60	81	77	105	524.7413294	400.4780707	339.5009336	271.9527692	613.8170211	1217.440969	1063.374349	1306.766562	-2.72958546	0.006459651	0.027500518
AS-tDR-001360	-	-	pre-chr2.trna7564-LysCTT	41	75	ACACATACTATAAACACCTAGGAAGAGCCAGACCTACAGAGCCCGGCTAGCTCAGTCGGTAGAGCATGAGACTCTTAATCTCAGGGTCGTGGGTTCGAGCCCCACGTTGGGCGCTTCCCTTTTACTATTTTTTTTTTTTTTTTAAAAACCCTA	153	....................(((((.(((.(((((.....((((((((.....))))))....))..((((.......)))).)))))(((((.......)))))....))).)))))...................................	GCCCGGCTAGCTCAGTCGGTAGAGCATGAGACTCT	Other	#N/A	35	ExactMatch	541	347	327	340	344	411	357	570	2426.368028	2171.34204	2134.938563	1681.162573	3519.217588	6177.385658	4930.190164	7093.875621	-2.580797847	0.005663984	0.026275685
AS-tDR-000886	-	-	pre-chr2.trna7564-LysCTT	41	76	ACACATACTATAAACACCTAGGAAGAGCCAGACCTACAGAGCCCGGCTAGCTCAGTCGGTAGAGCATGAGACTCTTAATCTCAGGGTCGTGGGTTCGAGCCCCACGTTGGGCGCTTCCCTTTTACTATTTTTTTTTTTTTTTTAAAAACCCTA	153	....................(((((.(((.(((((.....((((((((.....))))))....))..((((.......)))).)))))(((((.......)))))....))).)))))...................................	GCCCGGCTAGCTCAGTCGGTAGAGCATGAGACTCTT	Other	#N/A	36	ExactMatch	249	137	109	98	115	153	118	226	1116.757188	857.2733701	711.6461878	484.5703888	1176.482624	2299.610719	1629.586665	2812.659457	-2.495816844	0.021477185	0.055664116
AS-tDR-011146	-	-	pre-chr2.trna7564-LysCTT	41	91	ACACATACTATAAACACCTAGGAAGAGCCAGACCTACAGAGCCCGGCTAGCTCAGTCGGTAGAGCATGAGACTCTTAATCTCAGGGTCGTGGGTTCGAGCCCCACGTTGGGCGCTTCCCTTTTACTATTTTTTTTTTTTTTTTAAAAACCCTA	153	....................(((((.(((.(((((.....((((((((.....))))))....))..((((.......)))).)))))(((((.......)))))....))).)))))...................................	GCCCGGCTAGCTCAGTCGGTAGAGCATGAGACTCTTAATCTCAGGGTCGTG	Other	#N/A	51	ExactMatch	102	157	237	127	226	188	255	328	457.4668	982.4227672	1547.340794	627.9636671	2312.044113	2825.665459	3521.564403	4082.089831	-3.521602795	0.002467598	0.017940372
AS-tDR-013631	-	-	pre-chr2.trna7564-LysCTT	42	75	ACACATACTATAAACACCTAGGAAGAGCCAGACCTACAGAGCCCGGCTAGCTCAGTCGGTAGAGCATGAGACTCTTAATCTCAGGGTCGTGGGTTCGAGCCCCACGTTGGGCGCTTCCCTTTTACTATTTTTTTTTTTTTTTTAAAAACCCTA	153	....................(((((.(((.(((((.....((((((((.....))))))....))..((((.......)))).)))))(((((.......)))))....))).)))))...................................	CCCGGCTAGCTCAGTCGGTAGAGCATGAGACTCT	Other	#N/A	34	ExactMatch	71	38	0	26	54	56	30	90	318.4327726	237.7838545	0	128.5594909	552.435319	841.6875836	414.3016945	1120.085624	-4.257566639	0.017029021	0.051552259
AS-tDR-003992	-	-	pre-chr2.trna7564-LysCTT	43	75	ACACATACTATAAACACCTAGGAAGAGCCAGACCTACAGAGCCCGGCTAGCTCAGTCGGTAGAGCATGAGACTCTTAATCTCAGGGTCGTGGGTTCGAGCCCCACGTTGGGCGCTTCCCTTTTACTATTTTTTTTTTTTTTTTAAAAACCCTA	153	....................(((((.(((.(((((.....((((((((.....))))))....))..((((.......)))).)))))(((((.......)))))....))).)))))...................................	CCGGCTAGCTCAGTCGGTAGAGCATGAGACTCT	Other	#N/A	33	ExactMatch	231	110	102	109	174	240	143	303	1036.027753	688.321684	665.944139	538.9609426	1780.069361	3607.232501	1974.838077	3770.954935	-3.796838905	0.008711279	0.033081151
AS-tDR-010789	-	-	pre-chr2.trna7564-LysCTT	53	68	ACACATACTATAAACACCTAGGAAGAGCCAGACCTACAGAGCCCGGCTAGCTCAGTCGGTAGAGCATGAGACTCTTAATCTCAGGGTCGTGGGTTCGAGCCCCACGTTGGGCGCTTCCCTTTTACTATTTTTTTTTTTTTTTTAAAAACCCTA	153	....................(((((.(((.(((((.....((((((((.....))))))....))..((((.......)))).)))))(((((.......)))))....))).)))))...................................	CAGTCGGTAGAGCATT	Other	#N/A	16	16G>T	114	128	100	66	121	89	110	57	511.2864236	800.9561414	652.8864108	326.3433231	1237.864326	1337.682053	1519.106213	709.3875621	-2.09457555	0.020544217	0.054402753
AS-tDR-013630	-	-	pre-chr2.trna7568-LysCTT	41	75	ACACATACTATAAACACCTAGGAAGAGCCAGACCTACAGAGCCCGGCTAGCTCAGTCGGTAGAGCATGAGACTCTTAATCTCAGGGTCGTGGGTTCGAGCCCCACGTTGGGCGCTTCCCTTTTACTATTTTTTTTTTTTTTTTAAAAACCCTA	153	....................(((((.(((.(((((.....((((((((.....))))))....))..((((.......)))).)))))(((((.......)))))....))).)))))...................................	GCCCGGCTAGCTCAGTCGGTAGAGCATGAGACTCA	Other	#N/A	35	35T>A	117	64	52	55	60	81	77	105	524.7413294	400.4780707	339.5009336	271.9527692	613.8170211	1217.440969	1063.374349	1306.766562	-2.72958546	0.006459651	0.027500518
AS-tDR-001360	-	-	pre-chr2.trna7568-LysCTT	41	75	ACACATACTATAAACACCTAGGAAGAGCCAGACCTACAGAGCCCGGCTAGCTCAGTCGGTAGAGCATGAGACTCTTAATCTCAGGGTCGTGGGTTCGAGCCCCACGTTGGGCGCTTCCCTTTTACTATTTTTTTTTTTTTTTTAAAAACCCTA	153	....................(((((.(((.(((((.....((((((((.....))))))....))..((((.......)))).)))))(((((.......)))))....))).)))))...................................	GCCCGGCTAGCTCAGTCGGTAGAGCATGAGACTCT	Other	#N/A	35	ExactMatch	541	347	327	340	344	411	357	570	2426.368028	2171.34204	2134.938563	1681.162573	3519.217588	6177.385658	4930.190164	7093.875621	-2.580797847	0.005663984	0.026275685
AS-tDR-000886	-	-	pre-chr2.trna7568-LysCTT	41	76	ACACATACTATAAACACCTAGGAAGAGCCAGACCTACAGAGCCCGGCTAGCTCAGTCGGTAGAGCATGAGACTCTTAATCTCAGGGTCGTGGGTTCGAGCCCCACGTTGGGCGCTTCCCTTTTACTATTTTTTTTTTTTTTTTAAAAACCCTA	153	....................(((((.(((.(((((.....((((((((.....))))))....))..((((.......)))).)))))(((((.......)))))....))).)))))...................................	GCCCGGCTAGCTCAGTCGGTAGAGCATGAGACTCTT	Other	#N/A	36	ExactMatch	249	137	109	98	115	153	118	226	1116.757188	857.2733701	711.6461878	484.5703888	1176.482624	2299.610719	1629.586665	2812.659457	-2.495816844	0.021477185	0.055664116
AS-tDR-011146	-	-	pre-chr2.trna7568-LysCTT	41	91	ACACATACTATAAACACCTAGGAAGAGCCAGACCTACAGAGCCCGGCTAGCTCAGTCGGTAGAGCATGAGACTCTTAATCTCAGGGTCGTGGGTTCGAGCCCCACGTTGGGCGCTTCCCTTTTACTATTTTTTTTTTTTTTTTAAAAACCCTA	153	....................(((((.(((.(((((.....((((((((.....))))))....))..((((.......)))).)))))(((((.......)))))....))).)))))...................................	GCCCGGCTAGCTCAGTCGGTAGAGCATGAGACTCTTAATCTCAGGGTCGTG	Other	#N/A	51	ExactMatch	102	157	237	127	226	188	255	328	457.4668	982.4227672	1547.340794	627.9636671	2312.044113	2825.665459	3521.564403	4082.089831	-3.521602795	0.002467598	0.017940372
AS-tDR-013631	-	-	pre-chr2.trna7568-LysCTT	42	75	ACACATACTATAAACACCTAGGAAGAGCCAGACCTACAGAGCCCGGCTAGCTCAGTCGGTAGAGCATGAGACTCTTAATCTCAGGGTCGTGGGTTCGAGCCCCACGTTGGGCGCTTCCCTTTTACTATTTTTTTTTTTTTTTTAAAAACCCTA	153	....................(((((.(((.(((((.....((((((((.....))))))....))..((((.......)))).)))))(((((.......)))))....))).)))))...................................	CCCGGCTAGCTCAGTCGGTAGAGCATGAGACTCT	Other	#N/A	34	ExactMatch	71	38	0	26	54	56	30	90	318.4327726	237.7838545	0	128.5594909	552.435319	841.6875836	414.3016945	1120.085624	-4.257566639	0.017029021	0.051552259
AS-tDR-003992	-	-	pre-chr2.trna7568-LysCTT	43	75	ACACATACTATAAACACCTAGGAAGAGCCAGACCTACAGAGCCCGGCTAGCTCAGTCGGTAGAGCATGAGACTCTTAATCTCAGGGTCGTGGGTTCGAGCCCCACGTTGGGCGCTTCCCTTTTACTATTTTTTTTTTTTTTTTAAAAACCCTA	153	....................(((((.(((.(((((.....((((((((.....))))))....))..((((.......)))).)))))(((((.......)))))....))).)))))...................................	CCGGCTAGCTCAGTCGGTAGAGCATGAGACTCT	Other	#N/A	33	ExactMatch	231	110	102	109	174	240	143	303	1036.027753	688.321684	665.944139	538.9609426	1780.069361	3607.232501	1974.838077	3770.954935	-3.796838905	0.008711279	0.033081151
AS-tDR-010789	-	-	pre-chr2.trna7568-LysCTT	53	68	ACACATACTATAAACACCTAGGAAGAGCCAGACCTACAGAGCCCGGCTAGCTCAGTCGGTAGAGCATGAGACTCTTAATCTCAGGGTCGTGGGTTCGAGCCCCACGTTGGGCGCTTCCCTTTTACTATTTTTTTTTTTTTTTTAAAAACCCTA	153	....................(((((.(((.(((((.....((((((((.....))))))....))..((((.......)))).)))))(((((.......)))))....))).)))))...................................	CAGTCGGTAGAGCATT	Other	#N/A	16	16G>T	114	128	100	66	121	89	110	57	511.2864236	800.9561414	652.8864108	326.3433231	1237.864326	1337.682053	1519.106213	709.3875621	-2.09457555	0.020544217	0.054402753
AS-tDR-013630	-	-	pre-chr7.trna2975-LysCTT	41	75	AGATCTACATTGGATTTTATTTTTTGAGAAAATAAACAGCGCCCGGCTAGCTCAGTCGGTAGAGCATGAGACTCTTAATCTCAGGGTCGTGGGTTCGAGCCCCACGTTGGGCGCAAGCAAATGTTTTGGGCTGGAGAGACGGCTCAGTGGTTA	153	.((((.(((((....(((((((((...)))))))))..(((((((((..((((........))))....((((((.......))))))..((((....))))...))))))))).....))))).((((((((......)))))))).)))).	GCCCGGCTAGCTCAGTCGGTAGAGCATGAGACTCA	Other	#N/A	35	35T>A	117	64	52	55	60	81	77	105	524.7413294	400.4780707	339.5009336	271.9527692	613.8170211	1217.440969	1063.374349	1306.766562	-2.72958546	0.006459651	0.027500518
AS-tDR-001360	-	-	pre-chr7.trna2975-LysCTT	41	75	AGATCTACATTGGATTTTATTTTTTGAGAAAATAAACAGCGCCCGGCTAGCTCAGTCGGTAGAGCATGAGACTCTTAATCTCAGGGTCGTGGGTTCGAGCCCCACGTTGGGCGCAAGCAAATGTTTTGGGCTGGAGAGACGGCTCAGTGGTTA	153	.((((.(((((....(((((((((...)))))))))..(((((((((..((((........))))....((((((.......))))))..((((....))))...))))))))).....))))).((((((((......)))))))).)))).	GCCCGGCTAGCTCAGTCGGTAGAGCATGAGACTCT	Other	#N/A	35	ExactMatch	541	347	327	340	344	411	357	570	2426.368028	2171.34204	2134.938563	1681.162573	3519.217588	6177.385658	4930.190164	7093.875621	-2.580797847	0.005663984	0.026275685
AS-tDR-000886	-	-	pre-chr7.trna2975-LysCTT	41	76	AGATCTACATTGGATTTTATTTTTTGAGAAAATAAACAGCGCCCGGCTAGCTCAGTCGGTAGAGCATGAGACTCTTAATCTCAGGGTCGTGGGTTCGAGCCCCACGTTGGGCGCAAGCAAATGTTTTGGGCTGGAGAGACGGCTCAGTGGTTA	153	.((((.(((((....(((((((((...)))))))))..(((((((((..((((........))))....((((((.......))))))..((((....))))...))))))))).....))))).((((((((......)))))))).)))).	GCCCGGCTAGCTCAGTCGGTAGAGCATGAGACTCTT	Other	#N/A	36	ExactMatch	249	137	109	98	115	153	118	226	1116.757188	857.2733701	711.6461878	484.5703888	1176.482624	2299.610719	1629.586665	2812.659457	-2.495816844	0.021477185	0.055664116
AS-tDR-011146	-	-	pre-chr7.trna2975-LysCTT	41	91	AGATCTACATTGGATTTTATTTTTTGAGAAAATAAACAGCGCCCGGCTAGCTCAGTCGGTAGAGCATGAGACTCTTAATCTCAGGGTCGTGGGTTCGAGCCCCACGTTGGGCGCAAGCAAATGTTTTGGGCTGGAGAGACGGCTCAGTGGTTA	153	.((((.(((((....(((((((((...)))))))))..(((((((((..((((........))))....((((((.......))))))..((((....))))...))))))))).....))))).((((((((......)))))))).)))).	GCCCGGCTAGCTCAGTCGGTAGAGCATGAGACTCTTAATCTCAGGGTCGTG	Other	#N/A	51	ExactMatch	102	157	237	127	226	188	255	328	457.4668	982.4227672	1547.340794	627.9636671	2312.044113	2825.665459	3521.564403	4082.089831	-3.521602795	0.002467598	0.017940372
AS-tDR-013631	-	-	pre-chr7.trna2975-LysCTT	42	75	AGATCTACATTGGATTTTATTTTTTGAGAAAATAAACAGCGCCCGGCTAGCTCAGTCGGTAGAGCATGAGACTCTTAATCTCAGGGTCGTGGGTTCGAGCCCCACGTTGGGCGCAAGCAAATGTTTTGGGCTGGAGAGACGGCTCAGTGGTTA	153	.((((.(((((....(((((((((...)))))))))..(((((((((..((((........))))....((((((.......))))))..((((....))))...))))))))).....))))).((((((((......)))))))).)))).	CCCGGCTAGCTCAGTCGGTAGAGCATGAGACTCT	Other	#N/A	34	ExactMatch	71	38	0	26	54	56	30	90	318.4327726	237.7838545	0	128.5594909	552.435319	841.6875836	414.3016945	1120.085624	-4.257566639	0.017029021	0.051552259
AS-tDR-003992	-	-	pre-chr7.trna2975-LysCTT	43	75	AGATCTACATTGGATTTTATTTTTTGAGAAAATAAACAGCGCCCGGCTAGCTCAGTCGGTAGAGCATGAGACTCTTAATCTCAGGGTCGTGGGTTCGAGCCCCACGTTGGGCGCAAGCAAATGTTTTGGGCTGGAGAGACGGCTCAGTGGTTA	153	.((((.(((((....(((((((((...)))))))))..(((((((((..((((........))))....((((((.......))))))..((((....))))...))))))))).....))))).((((((((......)))))))).)))).	CCGGCTAGCTCAGTCGGTAGAGCATGAGACTCT	Other	#N/A	33	ExactMatch	231	110	102	109	174	240	143	303	1036.027753	688.321684	665.944139	538.9609426	1780.069361	3607.232501	1974.838077	3770.954935	-3.796838905	0.008711279	0.033081151
AS-tDR-010789	-	-	pre-chr7.trna2975-LysCTT	53	68	AGATCTACATTGGATTTTATTTTTTGAGAAAATAAACAGCGCCCGGCTAGCTCAGTCGGTAGAGCATGAGACTCTTAATCTCAGGGTCGTGGGTTCGAGCCCCACGTTGGGCGCAAGCAAATGTTTTGGGCTGGAGAGACGGCTCAGTGGTTA	153	.((((.(((((....(((((((((...)))))))))..(((((((((..((((........))))....((((((.......))))))..((((....))))...))))))))).....))))).((((((((......)))))))).)))).	CAGTCGGTAGAGCATT	Other	#N/A	16	16G>T	114	128	100	66	121	89	110	57	511.2864236	800.9561414	652.8864108	326.3433231	1237.864326	1337.682053	1519.106213	709.3875621	-2.09457555	0.020544217	0.054402753
AS-tDR-007910	-	-	chr10.trna1308-ValCAC	1	23	GTTTCCGTAGTGTAGTGGTTATCACGTTCGCCTCACACGCGAAAGGTCCCCGGTTCGAAACCGGGCGGAAACACCA	76	)))))))..)))..........(((.))))).......(((((.....))))).......((((((((((((.	GTTTCCGTAGTGTAGTGGTTATA	tRF-5	#N/A	23	23C>A	142	151	159	174	350	128	171	150	636.8655451	944.8779481	1038.089393	860.3596699	3580.59929	1923.857334	2361.519659	1866.809374	-2.794560145	0.00857553	0.033081151
AS-tDR-000052	-	-	chr10.trna1308-ValCAC	1	23	GTTTCCGTAGTGTAGTGGTTATCACGTTCGCCTCACACGCGAAAGGTCCCCGGTTCGAAACCGGGCGGAAACACCA	76	)))))))..)))..........(((.))))).......(((((.....))))).......((((((((((((.	GTTTCCGTAGTGTAGTGGTTATC	tRF-5	tsRNA-Val-5-0006	23	ExactMatch	700	802	728	973	1719	577	783	672	3139.478039	5018.490823	4753.013071	4811.091717	17585.85766	8672.388138	10813.27423	8363.305995	-2.563389215	0.01945792	0.053063097
AS-tDR-007919	-	-	chr10.trna1308-ValCAC	1	23	GTTTCCGTAGTGTAGTGGTTATCACGTTCGCCTCACACGCGAAAGGTCCCCGGTTCGAAACCGGGCGGAAACACCA	76	)))))))..)))..........(((.))))).......(((((.....))))).......((((((((((((.	GTTTCCGTAGTGTAGTGGTTATT	tRF-5	tsRNA-Val-5-0060	23	23C>T	516	535	518	564	1183	397	592	483	2314.243812	3347.746372	3381.951608	2788.752033	12102.4256	5966.963762	8175.553438	6011.126184	-2.725429031	0.01300884	0.043645254
AS-tDR-007910	-	-	chr13.trna2253-ValCAC	1	23	GTTTCCGTAGTGTAGTGGTTATCACGTTCGCCTCACACGCGAAAGGTCCCCGGTTCGAAACCGGGCGGAAACACCA	76	)))))))..)))..........(((.))))).......(((((.....))))).......((((((((((((.	GTTTCCGTAGTGTAGTGGTTATA	tRF-5	#N/A	23	23C>A	142	151	159	174	350	128	171	150	636.8655451	944.8779481	1038.089393	860.3596699	3580.59929	1923.857334	2361.519659	1866.809374	-2.794560145	0.00857553	0.033081151
AS-tDR-000052	-	-	chr13.trna2253-ValCAC	1	23	GTTTCCGTAGTGTAGTGGTTATCACGTTCGCCTCACACGCGAAAGGTCCCCGGTTCGAAACCGGGCGGAAACACCA	76	)))))))..)))..........(((.))))).......(((((.....))))).......((((((((((((.	GTTTCCGTAGTGTAGTGGTTATC	tRF-5	tsRNA-Val-5-0006	23	ExactMatch	700	802	728	973	1719	577	783	672	3139.478039	5018.490823	4753.013071	4811.091717	17585.85766	8672.388138	10813.27423	8363.305995	-2.563389215	0.01945792	0.053063097
AS-tDR-007919	-	-	chr13.trna2253-ValCAC	1	23	GTTTCCGTAGTGTAGTGGTTATCACGTTCGCCTCACACGCGAAAGGTCCCCGGTTCGAAACCGGGCGGAAACACCA	76	)))))))..)))..........(((.))))).......(((((.....))))).......((((((((((((.	GTTTCCGTAGTGTAGTGGTTATT	tRF-5	tsRNA-Val-5-0060	23	23C>T	516	535	518	564	1183	397	592	483	2314.243812	3347.746372	3381.951608	2788.752033	12102.4256	5966.963762	8175.553438	6011.126184	-2.725429031	0.01300884	0.043645254
AS-tDR-007910	-	-	chr2.trna4363-ValCAC	1	23	GTTTCCGTAGTGTAGTGGTTATCACGTTCGCCTCACACGCGAAAGGTCCCCGGTTCGAAACCGGGCGGAAACACCA	76	)))))))..)))..........(((.))))).......(((((.....))))).......((((((((((((.	GTTTCCGTAGTGTAGTGGTTATA	tRF-5	#N/A	23	23C>A	142	151	159	174	350	128	171	150	636.8655451	944.8779481	1038.089393	860.3596699	3580.59929	1923.857334	2361.519659	1866.809374	-2.794560145	0.00857553	0.033081151
AS-tDR-000052	-	-	chr2.trna4363-ValCAC	1	23	GTTTCCGTAGTGTAGTGGTTATCACGTTCGCCTCACACGCGAAAGGTCCCCGGTTCGAAACCGGGCGGAAACACCA	76	)))))))..)))..........(((.))))).......(((((.....))))).......((((((((((((.	GTTTCCGTAGTGTAGTGGTTATC	tRF-5	tsRNA-Val-5-0006	23	ExactMatch	700	802	728	973	1719	577	783	672	3139.478039	5018.490823	4753.013071	4811.091717	17585.85766	8672.388138	10813.27423	8363.305995	-2.563389215	0.01945792	0.053063097
AS-tDR-007919	-	-	chr2.trna4363-ValCAC	1	23	GTTTCCGTAGTGTAGTGGTTATCACGTTCGCCTCACACGCGAAAGGTCCCCGGTTCGAAACCGGGCGGAAACACCA	76	)))))))..)))..........(((.))))).......(((((.....))))).......((((((((((((.	GTTTCCGTAGTGTAGTGGTTATT	tRF-5	tsRNA-Val-5-0060	23	23C>T	516	535	518	564	1183	397	592	483	2314.243812	3347.746372	3381.951608	2788.752033	12102.4256	5966.963762	8175.553438	6011.126184	-2.725429031	0.01300884	0.043645254
AS-tDR-007910	-	-	chr10.trna1309-ValAAC	1	23	GTTTCCGTAGTGTAGTGGTTATCACGTTCGCCTAACACGCGAAAGGTCCCCGGTTCGAAACCGGGCGGAAACACCA	76	)))))))..)))..........(((.))))).......(((((.....))))).......((((((((((((.	GTTTCCGTAGTGTAGTGGTTATA	tRF-5	#N/A	23	23C>A	142	151	159	174	350	128	171	150	636.8655451	944.8779481	1038.089393	860.3596699	3580.59929	1923.857334	2361.519659	1866.809374	-2.794560145	0.00857553	0.033081151
AS-tDR-000052	-	-	chr10.trna1309-ValAAC	1	23	GTTTCCGTAGTGTAGTGGTTATCACGTTCGCCTAACACGCGAAAGGTCCCCGGTTCGAAACCGGGCGGAAACACCA	76	)))))))..)))..........(((.))))).......(((((.....))))).......((((((((((((.	GTTTCCGTAGTGTAGTGGTTATC	tRF-5	tsRNA-Val-5-0006	23	ExactMatch	700	802	728	973	1719	577	783	672	3139.478039	5018.490823	4753.013071	4811.091717	17585.85766	8672.388138	10813.27423	8363.305995	-2.563389215	0.01945792	0.053063097
AS-tDR-007919	-	-	chr10.trna1309-ValAAC	1	23	GTTTCCGTAGTGTAGTGGTTATCACGTTCGCCTAACACGCGAAAGGTCCCCGGTTCGAAACCGGGCGGAAACACCA	76	)))))))..)))..........(((.))))).......(((((.....))))).......((((((((((((.	GTTTCCGTAGTGTAGTGGTTATT	tRF-5	tsRNA-Val-5-0060	23	23C>T	516	535	518	564	1183	397	592	483	2314.243812	3347.746372	3381.951608	2788.752033	12102.4256	5966.963762	8175.553438	6011.126184	-2.725429031	0.01300884	0.043645254
AS-tDR-007910	-	-	chr10.trna1315-ValAAC	1	23	GTTTCCGTAGTGTAGTGGTTATCACGTTCGCCTAACACGCGAAAGGTCCCCGGTTCGAAACCGGGCGGAAACACCA	76	)))))))..)))..........(((.))))).......(((((.....))))).......((((((((((((.	GTTTCCGTAGTGTAGTGGTTATA	tRF-5	#N/A	23	23C>A	142	151	159	174	350	128	171	150	636.8655451	944.8779481	1038.089393	860.3596699	3580.59929	1923.857334	2361.519659	1866.809374	-2.794560145	0.00857553	0.033081151
AS-tDR-000052	-	-	chr10.trna1315-ValAAC	1	23	GTTTCCGTAGTGTAGTGGTTATCACGTTCGCCTAACACGCGAAAGGTCCCCGGTTCGAAACCGGGCGGAAACACCA	76	)))))))..)))..........(((.))))).......(((((.....))))).......((((((((((((.	GTTTCCGTAGTGTAGTGGTTATC	tRF-5	tsRNA-Val-5-0006	23	ExactMatch	700	802	728	973	1719	577	783	672	3139.478039	5018.490823	4753.013071	4811.091717	17585.85766	8672.388138	10813.27423	8363.305995	-2.563389215	0.01945792	0.053063097
AS-tDR-007919	-	-	chr10.trna1315-ValAAC	1	23	GTTTCCGTAGTGTAGTGGTTATCACGTTCGCCTAACACGCGAAAGGTCCCCGGTTCGAAACCGGGCGGAAACACCA	76	)))))))..)))..........(((.))))).......(((((.....))))).......((((((((((((.	GTTTCCGTAGTGTAGTGGTTATT	tRF-5	tsRNA-Val-5-0060	23	23C>T	516	535	518	564	1183	397	592	483	2314.243812	3347.746372	3381.951608	2788.752033	12102.4256	5966.963762	8175.553438	6011.126184	-2.725429031	0.01300884	0.043645254
AS-tDR-007910	-	-	chr2.trna9605-ValAAC	1	23	GTTTCCGTAGTGTAGTGGTTATCACGTTCGCCTAACACGCGAAAGGTCCCCGGTTCGAAACCGGGCGGAAACACCA	76	)))))))..)))..........(((.))))).......(((((.....))))).......((((((((((((.	GTTTCCGTAGTGTAGTGGTTATA	tRF-5	#N/A	23	23C>A	142	151	159	174	350	128	171	150	636.8655451	944.8779481	1038.089393	860.3596699	3580.59929	1923.857334	2361.519659	1866.809374	-2.794560145	0.00857553	0.033081151
AS-tDR-000052	-	-	chr2.trna9605-ValAAC	1	23	GTTTCCGTAGTGTAGTGGTTATCACGTTCGCCTAACACGCGAAAGGTCCCCGGTTCGAAACCGGGCGGAAACACCA	76	)))))))..)))..........(((.))))).......(((((.....))))).......((((((((((((.	GTTTCCGTAGTGTAGTGGTTATC	tRF-5	tsRNA-Val-5-0006	23	ExactMatch	700	802	728	973	1719	577	783	672	3139.478039	5018.490823	4753.013071	4811.091717	17585.85766	8672.388138	10813.27423	8363.305995	-2.563389215	0.01945792	0.053063097
AS-tDR-007919	-	-	chr2.trna9605-ValAAC	1	23	GTTTCCGTAGTGTAGTGGTTATCACGTTCGCCTAACACGCGAAAGGTCCCCGGTTCGAAACCGGGCGGAAACACCA	76	)))))))..)))..........(((.))))).......(((((.....))))).......((((((((((((.	GTTTCCGTAGTGTAGTGGTTATT	tRF-5	tsRNA-Val-5-0060	23	23C>T	516	535	518	564	1183	397	592	483	2314.243812	3347.746372	3381.951608	2788.752033	12102.4256	5966.963762	8175.553438	6011.126184	-2.725429031	0.01300884	0.043645254
AS-tDR-007910	-	-	chr3.trna11056-ValAAC	1	23	GTTTCCGTAGTGTAGTGGTTATCACGTTCGCCTAACACGCGAAAGGTCCCCGGTTCGAAACCGGGCGGAAACACCA	76	)))))))..)))..........(((.))))).......(((((.....))))).......((((((((((((.	GTTTCCGTAGTGTAGTGGTTATA	tRF-5	#N/A	23	23C>A	142	151	159	174	350	128	171	150	636.8655451	944.8779481	1038.089393	860.3596699	3580.59929	1923.857334	2361.519659	1866.809374	-2.794560145	0.00857553	0.033081151
AS-tDR-000052	-	-	chr3.trna11056-ValAAC	1	23	GTTTCCGTAGTGTAGTGGTTATCACGTTCGCCTAACACGCGAAAGGTCCCCGGTTCGAAACCGGGCGGAAACACCA	76	)))))))..)))..........(((.))))).......(((((.....))))).......((((((((((((.	GTTTCCGTAGTGTAGTGGTTATC	tRF-5	tsRNA-Val-5-0006	23	ExactMatch	700	802	728	973	1719	577	783	672	3139.478039	5018.490823	4753.013071	4811.091717	17585.85766	8672.388138	10813.27423	8363.305995	-2.563389215	0.01945792	0.053063097
AS-tDR-007919	-	-	chr3.trna11056-ValAAC	1	23	GTTTCCGTAGTGTAGTGGTTATCACGTTCGCCTAACACGCGAAAGGTCCCCGGTTCGAAACCGGGCGGAAACACCA	76	)))))))..)))..........(((.))))).......(((((.....))))).......((((((((((((.	GTTTCCGTAGTGTAGTGGTTATT	tRF-5	tsRNA-Val-5-0060	23	23C>T	516	535	518	564	1183	397	592	483	2314.243812	3347.746372	3381.951608	2788.752033	12102.4256	5966.963762	8175.553438	6011.126184	-2.725429031	0.01300884	0.043645254
AS-tDR-007910	-	-	chr17.trna1601-ValCAC	1	23	GTTTCCGTAGTGTAGTGGTTATCACGTTCGCCTCACACGCGAAAGGTCCCCGGTTCGAGACCGGGCGGAAACACCA	76	)))))))..)))..........(((.))))).......(((((.....))))).......((((((((((((.	GTTTCCGTAGTGTAGTGGTTATA	tRF-5	#N/A	23	23C>A	142	151	159	174	350	128	171	150	636.8655451	944.8779481	1038.089393	860.3596699	3580.59929	1923.857334	2361.519659	1866.809374	-2.794560145	0.00857553	0.033081151
AS-tDR-000052	-	-	chr17.trna1601-ValCAC	1	23	GTTTCCGTAGTGTAGTGGTTATCACGTTCGCCTCACACGCGAAAGGTCCCCGGTTCGAGACCGGGCGGAAACACCA	76	)))))))..)))..........(((.))))).......(((((.....))))).......((((((((((((.	GTTTCCGTAGTGTAGTGGTTATC	tRF-5	tsRNA-Val-5-0006	23	ExactMatch	700	802	728	973	1719	577	783	672	3139.478039	5018.490823	4753.013071	4811.091717	17585.85766	8672.388138	10813.27423	8363.305995	-2.563389215	0.01945792	0.053063097
AS-tDR-007919	-	-	chr17.trna1601-ValCAC	1	23	GTTTCCGTAGTGTAGTGGTTATCACGTTCGCCTCACACGCGAAAGGTCCCCGGTTCGAGACCGGGCGGAAACACCA	76	)))))))..)))..........(((.))))).......(((((.....))))).......((((((((((((.	GTTTCCGTAGTGTAGTGGTTATT	tRF-5	tsRNA-Val-5-0060	23	23C>T	516	535	518	564	1183	397	592	483	2314.243812	3347.746372	3381.951608	2788.752033	12102.4256	5966.963762	8175.553438	6011.126184	-2.725429031	0.01300884	0.043645254
AS-tDR-007910	-	-	pre-chr2.trna4363-ValCAC	41	63	ATTCTTATGTAATCTCTCAGAGGCGCTCTTCCAACAGGCAGTTTCCGTAGTGTAGTGGTTATCACGTTCGCCTCACACGCGAAAGGTCCCCGGTTCGAAACCGGGCGGAAACACTTGGTCTCCTTTTAACCAATTTATGGTTACCACAATGGG	153	...(((((((.........(((((......((....))..(((((((..((((.(.(((.(......).))).))))).(....)...((((((.....))))))))))))).....)))))....((((((.....))))))..)).)))))	GTTTCCGTAGTGTAGTGGTTATA	Other	#N/A	23	23C>A	142	151	159	174	350	128	171	150	636.8655451	944.8779481	1038.089393	860.3596699	3580.59929	1923.857334	2361.519659	1866.809374	-2.794560145	0.00857553	0.033081151
AS-tDR-000052	-	-	pre-chr2.trna4363-ValCAC	41	63	ATTCTTATGTAATCTCTCAGAGGCGCTCTTCCAACAGGCAGTTTCCGTAGTGTAGTGGTTATCACGTTCGCCTCACACGCGAAAGGTCCCCGGTTCGAAACCGGGCGGAAACACTTGGTCTCCTTTTAACCAATTTATGGTTACCACAATGGG	153	...(((((((.........(((((......((....))..(((((((..((((.(.(((.(......).))).))))).(....)...((((((.....))))))))))))).....)))))....((((((.....))))))..)).)))))	GTTTCCGTAGTGTAGTGGTTATC	Other	tsRNA-Val-5-0006	23	ExactMatch	700	802	728	973	1719	577	783	672	3139.478039	5018.490823	4753.013071	4811.091717	17585.85766	8672.388138	10813.27423	8363.305995	-2.563389215	0.01945792	0.053063097
AS-tDR-007919	-	-	pre-chr2.trna4363-ValCAC	41	63	ATTCTTATGTAATCTCTCAGAGGCGCTCTTCCAACAGGCAGTTTCCGTAGTGTAGTGGTTATCACGTTCGCCTCACACGCGAAAGGTCCCCGGTTCGAAACCGGGCGGAAACACTTGGTCTCCTTTTAACCAATTTATGGTTACCACAATGGG	153	...(((((((.........(((((......((....))..(((((((..((((.(.(((.(......).))).))))).(....)...((((((.....))))))))))))).....)))))....((((((.....))))))..)).)))))	GTTTCCGTAGTGTAGTGGTTATT	Other	tsRNA-Val-5-0060	23	23C>T	516	535	518	564	1183	397	592	483	2314.243812	3347.746372	3381.951608	2788.752033	12102.4256	5966.963762	8175.553438	6011.126184	-2.725429031	0.01300884	0.043645254
AS-tDR-007910	-	-	pre-chr13.trna2253-ValCAC	41	63	TCACTTTAAGTACAGTTTATATAAGCGCAGTAGACAGCTAGTTTCCGTAGTGTAGTGGTTATCACGTTCGCCTCACACGCGAAAGGTCCCCGGTTCGAAACCGGGCGGAAACAGCTACTTCCTACTTTTTGTAGGAGGTACCTATTATTATAC	153	..............((((....))))..(((((..((((.(((((((..((((.(.(((.(......).))).))))).(....)...((((((.....)))))))))))))))))(((((((((.....)))))))))..))))).......	GTTTCCGTAGTGTAGTGGTTATA	Other	#N/A	23	23C>A	142	151	159	174	350	128	171	150	636.8655451	944.8779481	1038.089393	860.3596699	3580.59929	1923.857334	2361.519659	1866.809374	-2.794560145	0.00857553	0.033081151
AS-tDR-000052	-	-	pre-chr13.trna2253-ValCAC	41	63	TCACTTTAAGTACAGTTTATATAAGCGCAGTAGACAGCTAGTTTCCGTAGTGTAGTGGTTATCACGTTCGCCTCACACGCGAAAGGTCCCCGGTTCGAAACCGGGCGGAAACAGCTACTTCCTACTTTTTGTAGGAGGTACCTATTATTATAC	153	..............((((....))))..(((((..((((.(((((((..((((.(.(((.(......).))).))))).(....)...((((((.....)))))))))))))))))(((((((((.....)))))))))..))))).......	GTTTCCGTAGTGTAGTGGTTATC	Other	tsRNA-Val-5-0006	23	ExactMatch	700	802	728	973	1719	577	783	672	3139.478039	5018.490823	4753.013071	4811.091717	17585.85766	8672.388138	10813.27423	8363.305995	-2.563389215	0.01945792	0.053063097
AS-tDR-007919	-	-	pre-chr13.trna2253-ValCAC	41	63	TCACTTTAAGTACAGTTTATATAAGCGCAGTAGACAGCTAGTTTCCGTAGTGTAGTGGTTATCACGTTCGCCTCACACGCGAAAGGTCCCCGGTTCGAAACCGGGCGGAAACAGCTACTTCCTACTTTTTGTAGGAGGTACCTATTATTATAC	153	..............((((....))))..(((((..((((.(((((((..((((.(.(((.(......).))).))))).(....)...((((((.....)))))))))))))))))(((((((((.....)))))))))..))))).......	GTTTCCGTAGTGTAGTGGTTATT	Other	tsRNA-Val-5-0060	23	23C>T	516	535	518	564	1183	397	592	483	2314.243812	3347.746372	3381.951608	2788.752033	12102.4256	5966.963762	8175.553438	6011.126184	-2.725429031	0.01300884	0.043645254
AS-tDR-007910	-	-	pre-chr10.trna1308-ValCAC	41	63	TAGCTTTAGGAGCTTGCCGAGCAGCGCTGTAAACAGTGCGGTTTCCGTAGTGTAGTGGTTATCACGTTCGCCTCACACGCGAAAGGTCCCCGGTTCGAAACCGGGCGGAAACAGTTTTAGACCGCTTTGCAAATTCGCTTTCACAAAAATGCT	153	.(((....(((((((((.((((.((((((....)))))).(((((((..((((.(.(((.(......).))).))))).(....)...((((((.....)))))))))))))...........)))).))))....))))).........)))	GTTTCCGTAGTGTAGTGGTTATA	Other	#N/A	23	23C>A	142	151	159	174	350	128	171	150	636.8655451	944.8779481	1038.089393	860.3596699	3580.59929	1923.857334	2361.519659	1866.809374	-2.794560145	0.00857553	0.033081151
AS-tDR-000052	-	-	pre-chr10.trna1308-ValCAC	41	63	TAGCTTTAGGAGCTTGCCGAGCAGCGCTGTAAACAGTGCGGTTTCCGTAGTGTAGTGGTTATCACGTTCGCCTCACACGCGAAAGGTCCCCGGTTCGAAACCGGGCGGAAACAGTTTTAGACCGCTTTGCAAATTCGCTTTCACAAAAATGCT	153	.(((....(((((((((.((((.((((((....)))))).(((((((..((((.(.(((.(......).))).))))).(....)...((((((.....)))))))))))))...........)))).))))....))))).........)))	GTTTCCGTAGTGTAGTGGTTATC	Other	tsRNA-Val-5-0006	23	ExactMatch	700	802	728	973	1719	577	783	672	3139.478039	5018.490823	4753.013071	4811.091717	17585.85766	8672.388138	10813.27423	8363.305995	-2.563389215	0.01945792	0.053063097
AS-tDR-007919	-	-	pre-chr10.trna1308-ValCAC	41	63	TAGCTTTAGGAGCTTGCCGAGCAGCGCTGTAAACAGTGCGGTTTCCGTAGTGTAGTGGTTATCACGTTCGCCTCACACGCGAAAGGTCCCCGGTTCGAAACCGGGCGGAAACAGTTTTAGACCGCTTTGCAAATTCGCTTTCACAAAAATGCT	153	.(((....(((((((((.((((.((((((....)))))).(((((((..((((.(.(((.(......).))).))))).(....)...((((((.....)))))))))))))...........)))).))))....))))).........)))	GTTTCCGTAGTGTAGTGGTTATT	Other	tsRNA-Val-5-0060	23	23C>T	516	535	518	564	1183	397	592	483	2314.243812	3347.746372	3381.951608	2788.752033	12102.4256	5966.963762	8175.553438	6011.126184	-2.725429031	0.01300884	0.043645254
AS-tDR-007910	-	-	pre-chr17.trna1601-ValCAC	41	63	CGAGAGATGGCTTAATACAAAGCGATAGCACCAGTAGCTAGTTTCCGTAGTGTAGTGGTTATCACGTTCGCCTCACACGCGAAAGGTCCCCGGTTCGAGACCGGGCGGAAACAGCGGTGGTTTCCATTTTGTTCTTGTGAAGGCGGAATCTGG	153	(.((((((((((...((((..(((.((((.......)))).....)))..))))..)))))))...(((((((((((.((((((....(((((((...))))))).((((((.......)))))).))))))...)))).))))))).))).)	GTTTCCGTAGTGTAGTGGTTATA	Other	#N/A	23	23C>A	142	151	159	174	350	128	171	150	636.8655451	944.8779481	1038.089393	860.3596699	3580.59929	1923.857334	2361.519659	1866.809374	-2.794560145	0.00857553	0.033081151
AS-tDR-000052	-	-	pre-chr17.trna1601-ValCAC	41	63	CGAGAGATGGCTTAATACAAAGCGATAGCACCAGTAGCTAGTTTCCGTAGTGTAGTGGTTATCACGTTCGCCTCACACGCGAAAGGTCCCCGGTTCGAGACCGGGCGGAAACAGCGGTGGTTTCCATTTTGTTCTTGTGAAGGCGGAATCTGG	153	(.((((((((((...((((..(((.((((.......)))).....)))..))))..)))))))...(((((((((((.((((((....(((((((...))))))).((((((.......)))))).))))))...)))).))))))).))).)	GTTTCCGTAGTGTAGTGGTTATC	Other	tsRNA-Val-5-0006	23	ExactMatch	700	802	728	973	1719	577	783	672	3139.478039	5018.490823	4753.013071	4811.091717	17585.85766	8672.388138	10813.27423	8363.305995	-2.563389215	0.01945792	0.053063097
AS-tDR-007919	-	-	pre-chr17.trna1601-ValCAC	41	63	CGAGAGATGGCTTAATACAAAGCGATAGCACCAGTAGCTAGTTTCCGTAGTGTAGTGGTTATCACGTTCGCCTCACACGCGAAAGGTCCCCGGTTCGAGACCGGGCGGAAACAGCGGTGGTTTCCATTTTGTTCTTGTGAAGGCGGAATCTGG	153	(.((((((((((...((((..(((.((((.......)))).....)))..))))..)))))))...(((((((((((.((((((....(((((((...))))))).((((((.......)))))).))))))...)))).))))))).))).)	GTTTCCGTAGTGTAGTGGTTATT	Other	tsRNA-Val-5-0060	23	23C>T	516	535	518	564	1183	397	592	483	2314.243812	3347.746372	3381.951608	2788.752033	12102.4256	5966.963762	8175.553438	6011.126184	-2.725429031	0.01300884	0.043645254
AS-tDR-007910	-	-	pre-chr2.trna9605-ValAAC	41	63	GAACATAAGAGGAACTATTTCAGCAAGAGGAGGCAGCCAGGTTTCCGTAGTGTAGTGGTTATCACGTTCGCCTAACACGCGAAAGGTCCCCGGTTCGAAACCGGGCGGAAACACGATTTTTATAACCAATAACAGACAGGAAAACACCAAACA	153	..........((..((.((((.....)))).))...)).(((((((((..(((..(((((((..(.(((((.......))))).)...((((((.....)))))).(....).........)))))))...))).)).))))...))).....	GTTTCCGTAGTGTAGTGGTTATA	Other	#N/A	23	23C>A	142	151	159	174	350	128	171	150	636.8655451	944.8779481	1038.089393	860.3596699	3580.59929	1923.857334	2361.519659	1866.809374	-2.794560145	0.00857553	0.033081151
AS-tDR-000052	-	-	pre-chr2.trna9605-ValAAC	41	63	GAACATAAGAGGAACTATTTCAGCAAGAGGAGGCAGCCAGGTTTCCGTAGTGTAGTGGTTATCACGTTCGCCTAACACGCGAAAGGTCCCCGGTTCGAAACCGGGCGGAAACACGATTTTTATAACCAATAACAGACAGGAAAACACCAAACA	153	..........((..((.((((.....)))).))...)).(((((((((..(((..(((((((..(.(((((.......))))).)...((((((.....)))))).(....).........)))))))...))).)).))))...))).....	GTTTCCGTAGTGTAGTGGTTATC	Other	tsRNA-Val-5-0006	23	ExactMatch	700	802	728	973	1719	577	783	672	3139.478039	5018.490823	4753.013071	4811.091717	17585.85766	8672.388138	10813.27423	8363.305995	-2.563389215	0.01945792	0.053063097
AS-tDR-007919	-	-	pre-chr2.trna9605-ValAAC	41	63	GAACATAAGAGGAACTATTTCAGCAAGAGGAGGCAGCCAGGTTTCCGTAGTGTAGTGGTTATCACGTTCGCCTAACACGCGAAAGGTCCCCGGTTCGAAACCGGGCGGAAACACGATTTTTATAACCAATAACAGACAGGAAAACACCAAACA	153	..........((..((.((((.....)))).))...)).(((((((((..(((..(((((((..(.(((((.......))))).)...((((((.....)))))).(....).........)))))))...))).)).))))...))).....	GTTTCCGTAGTGTAGTGGTTATT	Other	tsRNA-Val-5-0060	23	23C>T	516	535	518	564	1183	397	592	483	2314.243812	3347.746372	3381.951608	2788.752033	12102.4256	5966.963762	8175.553438	6011.126184	-2.725429031	0.01300884	0.043645254
AS-tDR-007910	-	-	pre-chr3.trna11056-ValAAC	41	63	GGAATAACACTCGAAATGTATATAAGAAATACTCGCGTGGGTTTCCGTAGTGTAGTGGTTATCACGTTCGCCTAACACGCGAAAGGTCCCCGGTTCGAAACCGGGCGGAAACAGCGCTTAAATTTTGGGGCTGGGGATTTAGCTCAGTGGTAG	153	((((...(((.(((...((((.......))))))).)))...)))).............((((((..((((.......)))).(((((((((((((.(((..(((((.......)))))....))).)))))))))))))......)))))).	GTTTCCGTAGTGTAGTGGTTATA	Other	#N/A	23	23C>A	142	151	159	174	350	128	171	150	636.8655451	944.8779481	1038.089393	860.3596699	3580.59929	1923.857334	2361.519659	1866.809374	-2.794560145	0.00857553	0.033081151
AS-tDR-000052	-	-	pre-chr3.trna11056-ValAAC	41	63	GGAATAACACTCGAAATGTATATAAGAAATACTCGCGTGGGTTTCCGTAGTGTAGTGGTTATCACGTTCGCCTAACACGCGAAAGGTCCCCGGTTCGAAACCGGGCGGAAACAGCGCTTAAATTTTGGGGCTGGGGATTTAGCTCAGTGGTAG	153	((((...(((.(((...((((.......))))))).)))...)))).............((((((..((((.......)))).(((((((((((((.(((..(((((.......)))))....))).)))))))))))))......)))))).	GTTTCCGTAGTGTAGTGGTTATC	Other	tsRNA-Val-5-0006	23	ExactMatch	700	802	728	973	1719	577	783	672	3139.478039	5018.490823	4753.013071	4811.091717	17585.85766	8672.388138	10813.27423	8363.305995	-2.563389215	0.01945792	0.053063097
AS-tDR-007919	-	-	pre-chr3.trna11056-ValAAC	41	63	GGAATAACACTCGAAATGTATATAAGAAATACTCGCGTGGGTTTCCGTAGTGTAGTGGTTATCACGTTCGCCTAACACGCGAAAGGTCCCCGGTTCGAAACCGGGCGGAAACAGCGCTTAAATTTTGGGGCTGGGGATTTAGCTCAGTGGTAG	153	((((...(((.(((...((((.......))))))).)))...)))).............((((((..((((.......)))).(((((((((((((.(((..(((((.......)))))....))).)))))))))))))......)))))).	GTTTCCGTAGTGTAGTGGTTATT	Other	tsRNA-Val-5-0060	23	23C>T	516	535	518	564	1183	397	592	483	2314.243812	3347.746372	3381.951608	2788.752033	12102.4256	5966.963762	8175.553438	6011.126184	-2.725429031	0.01300884	0.043645254
AS-tDR-007910	-	-	pre-chr10.trna1315-ValAAC	41	63	CTAAGAATAATAGAGATGCAGAGTAGCCGCACAGACATGAGTTTCCGTAGTGTAGTGGTTATCACGTTCGCCTAACACGCGAAAGGTCCCCGGTTCGAAACCGGGCGGAAACAGAGGTTGCATGTTTTTTCTTCACTTTCAAAAAACTGGGAA	153	....(((....(((((.(((..((((((...((....)).(((((((..((((...(((.(......).)))..)))).(....)...((((((.....)))))))))))))...)))))).)))..))))).....))).............	GTTTCCGTAGTGTAGTGGTTATA	Other	#N/A	23	23C>A	142	151	159	174	350	128	171	150	636.8655451	944.8779481	1038.089393	860.3596699	3580.59929	1923.857334	2361.519659	1866.809374	-2.794560145	0.00857553	0.033081151
AS-tDR-000052	-	-	pre-chr10.trna1315-ValAAC	41	63	CTAAGAATAATAGAGATGCAGAGTAGCCGCACAGACATGAGTTTCCGTAGTGTAGTGGTTATCACGTTCGCCTAACACGCGAAAGGTCCCCGGTTCGAAACCGGGCGGAAACAGAGGTTGCATGTTTTTTCTTCACTTTCAAAAAACTGGGAA	153	....(((....(((((.(((..((((((...((....)).(((((((..((((...(((.(......).)))..)))).(....)...((((((.....)))))))))))))...)))))).)))..))))).....))).............	GTTTCCGTAGTGTAGTGGTTATC	Other	tsRNA-Val-5-0006	23	ExactMatch	700	802	728	973	1719	577	783	672	3139.478039	5018.490823	4753.013071	4811.091717	17585.85766	8672.388138	10813.27423	8363.305995	-2.563389215	0.01945792	0.053063097
AS-tDR-007919	-	-	pre-chr10.trna1315-ValAAC	41	63	CTAAGAATAATAGAGATGCAGAGTAGCCGCACAGACATGAGTTTCCGTAGTGTAGTGGTTATCACGTTCGCCTAACACGCGAAAGGTCCCCGGTTCGAAACCGGGCGGAAACAGAGGTTGCATGTTTTTTCTTCACTTTCAAAAAACTGGGAA	153	....(((....(((((.(((..((((((...((....)).(((((((..((((...(((.(......).)))..)))).(....)...((((((.....)))))))))))))...)))))).)))..))))).....))).............	GTTTCCGTAGTGTAGTGGTTATT	Other	tsRNA-Val-5-0060	23	23C>T	516	535	518	564	1183	397	592	483	2314.243812	3347.746372	3381.951608	2788.752033	12102.4256	5966.963762	8175.553438	6011.126184	-2.725429031	0.01300884	0.043645254
AS-tDR-007910	-	-	pre-chr10.trna1309-ValAAC	41	63	ATACCATACCACTTAATGAACAAGAACCTCACAAGCGTGGGTTTCCGTAGTGTAGTGGTTATCACGTTCGCCTAACACGCGAAAGGTCCCCGGTTCGAAACCGGGCGGAAACAGCGCTTAAATTTTCTTCTCCCCTTTCGGTTAATGAACGGA	153	..(((((..((((......((..(((((.(((....))))))))..))))))..))))).....((((((..((((...(((((((..((((((.....)))))).(....).....................))))))))))).))))))..	GTTTCCGTAGTGTAGTGGTTATA	Other	#N/A	23	23C>A	142	151	159	174	350	128	171	150	636.8655451	944.8779481	1038.089393	860.3596699	3580.59929	1923.857334	2361.519659	1866.809374	-2.794560145	0.00857553	0.033081151
AS-tDR-000052	-	-	pre-chr10.trna1309-ValAAC	41	63	ATACCATACCACTTAATGAACAAGAACCTCACAAGCGTGGGTTTCCGTAGTGTAGTGGTTATCACGTTCGCCTAACACGCGAAAGGTCCCCGGTTCGAAACCGGGCGGAAACAGCGCTTAAATTTTCTTCTCCCCTTTCGGTTAATGAACGGA	153	..(((((..((((......((..(((((.(((....))))))))..))))))..))))).....((((((..((((...(((((((..((((((.....)))))).(....).....................))))))))))).))))))..	GTTTCCGTAGTGTAGTGGTTATC	Other	tsRNA-Val-5-0006	23	ExactMatch	700	802	728	973	1719	577	783	672	3139.478039	5018.490823	4753.013071	4811.091717	17585.85766	8672.388138	10813.27423	8363.305995	-2.563389215	0.01945792	0.053063097
AS-tDR-007919	-	-	pre-chr10.trna1309-ValAAC	41	63	ATACCATACCACTTAATGAACAAGAACCTCACAAGCGTGGGTTTCCGTAGTGTAGTGGTTATCACGTTCGCCTAACACGCGAAAGGTCCCCGGTTCGAAACCGGGCGGAAACAGCGCTTAAATTTTCTTCTCCCCTTTCGGTTAATGAACGGA	153	..(((((..((((......((..(((((.(((....))))))))..))))))..))))).....((((((..((((...(((((((..((((((.....)))))).(....).....................))))))))))).))))))..	GTTTCCGTAGTGTAGTGGTTATT	Other	tsRNA-Val-5-0060	23	23C>T	516	535	518	564	1183	397	592	483	2314.243812	3347.746372	3381.951608	2788.752033	12102.4256	5966.963762	8175.553438	6011.126184	-2.725429031	0.01300884	0.043645254
AS-tDR-003567	-	-	pre-chr3.trna3497-HisGTG	42	70	CACACTGGCTACACACTGCACTGTGGCGTTCCGGTAGCTCGCCGTGATCGTATAGTGGTTAGTACTCTGCGTTGTGGCCGCAGCAACCTCGGTTCGAATCCGAGTCACGGCATTGTGGCAACAATGGCACGGCAAGGGCGCCTTTTTAGTAG	152	...((((((((((........)))))).....(((.((((((((((...((((........))))....((((((.((((((((...(((((.......))))).....))..)))))).)))))).))))))..)))))))....))))..	CCGTGATCGTATAGTGGTTAGTACTCTGC	Other	tsRNA-His-5-0008	29	ExactMatch	50	36	41	59	71	51	30	43	224.2484314	225.2689148	267.6834284	291.7311524	726.3501417	766.5369065	414.3016945	535.1520205	-2.415108753	0.005370434	0.026275685
AS-tDR-003573	-	-	pre-chr3.trna3497-HisGTG	42	76	CACACTGGCTACACACTGCACTGTGGCGTTCCGGTAGCTCGCCGTGATCGTATAGTGGTTAGTACTCTGCGTTGTGGCCGCAGCAACCTCGGTTCGAATCCGAGTCACGGCATTGTGGCAACAATGGCACGGCAAGGGCGCCTTTTTAGTAG	152	...((((((((((........)))))).....(((.((((((((((...((((........))))....((((((.((((((((...(((((.......))))).....))..)))))).)))))).))))))..)))))))....))))..	CCGTGATCGTATAGTGGTTAGTACTCTGCGTTGTG	Other	#N/A	35	ExactMatch	65	26	20	0	35	41	37	93	291.5229608	162.6942162	130.5772822	0	358.059929	616.2355523	510.9720899	1157.421812	-4.495098997	0.031249275	0.071157284
AS-tDR-003567	-	-	pre-chr3.trna8790-HisGTG	42	70	GATCAAGTAAGAAGTCCTGACCTTAGGTTCCCGGTAGCTCGCCGTGATCGTATAGTGGTTAGTACTCTGCGTTGTGGCCGCAGCAACCTCGGTTCGAATCCGAGTCACGGCATTGTGGCAACAATGGCACGGCAAGGGACCTGTTTTGTTCC	152	((.((((..((..(((((.(((..........))).....((((((...((((........))))....((((((.((((((((...(((((.......))))).....))..)))))).)))))).))))))..)))))))..)))).)).	CCGTGATCGTATAGTGGTTAGTACTCTGC	Other	tsRNA-His-5-0008	29	ExactMatch	50	36	41	59	71	51	30	43	224.2484314	225.2689148	267.6834284	291.7311524	726.3501417	766.5369065	414.3016945	535.1520205	-2.415108753	0.005370434	0.026275685
AS-tDR-003573	-	-	pre-chr3.trna8790-HisGTG	42	76	GATCAAGTAAGAAGTCCTGACCTTAGGTTCCCGGTAGCTCGCCGTGATCGTATAGTGGTTAGTACTCTGCGTTGTGGCCGCAGCAACCTCGGTTCGAATCCGAGTCACGGCATTGTGGCAACAATGGCACGGCAAGGGACCTGTTTTGTTCC	152	((.((((..((..(((((.(((..........))).....((((((...((((........))))....((((((.((((((((...(((((.......))))).....))..)))))).)))))).))))))..)))))))..)))).)).	CCGTGATCGTATAGTGGTTAGTACTCTGCGTTGTG	Other	#N/A	35	ExactMatch	65	26	20	0	35	41	37	93	291.5229608	162.6942162	130.5772822	0	358.059929	616.2355523	510.9720899	1157.421812	-4.495098997	0.031249275	0.071157284
AS-tDR-003567	-	-	pre-chr3.trna8791-HisGTG	42	70	GAATATTCAGAAGAGGAATATTACAGGTCCCTGGTAGCTCGCCGTGATCGTATAGTGGTTAGTACTCTGCGTTGTGGCCGCAGCAACCTCGGTTCGAATCCGAGTCACGGCATTGTGGCAACAATGGCACGGCAAGGGGTTCCTGTGTTTTT	152	.(((((((.......)))))))(((((..(((.....((.((((((...((((........))))....((((((.((((((((...(((((.......))))).....))..)))))).)))))).)))))).)))))..)))))......	CCGTGATCGTATAGTGGTTAGTACTCTGC	Other	tsRNA-His-5-0008	29	ExactMatch	50	36	41	59	71	51	30	43	224.2484314	225.2689148	267.6834284	291.7311524	726.3501417	766.5369065	414.3016945	535.1520205	-2.415108753	0.005370434	0.026275685
AS-tDR-003573	-	-	pre-chr3.trna8791-HisGTG	42	76	GAATATTCAGAAGAGGAATATTACAGGTCCCTGGTAGCTCGCCGTGATCGTATAGTGGTTAGTACTCTGCGTTGTGGCCGCAGCAACCTCGGTTCGAATCCGAGTCACGGCATTGTGGCAACAATGGCACGGCAAGGGGTTCCTGTGTTTTT	152	.(((((((.......)))))))(((((..(((.....((.((((((...((((........))))....((((((.((((((((...(((((.......))))).....))..)))))).)))))).)))))).)))))..)))))......	CCGTGATCGTATAGTGGTTAGTACTCTGCGTTGTG	Other	#N/A	35	ExactMatch	65	26	20	0	35	41	37	93	291.5229608	162.6942162	130.5772822	0	358.059929	616.2355523	510.9720899	1157.421812	-4.495098997	0.031249275	0.071157284
AS-tDR-003567	-	-	pre-chr2.trna7563-HisGTG	42	70	AATAAATTGAGGCCGCAACCCGCTGCTTGCCCGGTGGCTCGCCGTGATCGTATAGTGGTTAGTACTCTGCGTTGTGGCCGCAGCAACCTCGGTTCGAATCCGAGTCACGGCATTTGGTAGTACCGTCCCACTGCAGCTGTTTTTATTAAGTG	152	((((((....(((.(((....(((((..(((....)))..((((..(.((((.((((.....)))).)))))..)))).)))))...(((((.......)))))..((((.(((....))).)))).....))).)))...)))))).....	CCGTGATCGTATAGTGGTTAGTACTCTGC	Other	tsRNA-His-5-0008	29	ExactMatch	50	36	41	59	71	51	30	43	224.2484314	225.2689148	267.6834284	291.7311524	726.3501417	766.5369065	414.3016945	535.1520205	-2.415108753	0.005370434	0.026275685
AS-tDR-003573	-	-	pre-chr2.trna7563-HisGTG	42	76	AATAAATTGAGGCCGCAACCCGCTGCTTGCCCGGTGGCTCGCCGTGATCGTATAGTGGTTAGTACTCTGCGTTGTGGCCGCAGCAACCTCGGTTCGAATCCGAGTCACGGCATTTGGTAGTACCGTCCCACTGCAGCTGTTTTTATTAAGTG	152	((((((....(((.(((....(((((..(((....)))..((((..(.((((.((((.....)))).)))))..)))).)))))...(((((.......)))))..((((.(((....))).)))).....))).)))...)))))).....	CCGTGATCGTATAGTGGTTAGTACTCTGCGTTGTG	Other	#N/A	35	ExactMatch	65	26	20	0	35	41	37	93	291.5229608	162.6942162	130.5772822	0	358.059929	616.2355523	510.9720899	1157.421812	-4.495098997	0.031249275	0.071157284
AS-tDR-003567	-	-	pre-chr2.trna7567-HisGTG	42	70	AATAAATTGAGGCCGCAACCCGCTGCTTGCCCGGTGGCTCGCCGTGATCGTATAGTGGTTAGTACTCTGCGTTGTGGCCGCAGCAACCTCGGTTCGAATCCGAGTCACGGCATTTGGTAGTACCGTCCCACTGCAGCTGTTTTTATTAAGTG	152	((((((....(((.(((....(((((..(((....)))..((((..(.((((.((((.....)))).)))))..)))).)))))...(((((.......)))))..((((.(((....))).)))).....))).)))...)))))).....	CCGTGATCGTATAGTGGTTAGTACTCTGC	Other	tsRNA-His-5-0008	29	ExactMatch	50	36	41	59	71	51	30	43	224.2484314	225.2689148	267.6834284	291.7311524	726.3501417	766.5369065	414.3016945	535.1520205	-2.415108753	0.005370434	0.026275685
AS-tDR-003573	-	-	pre-chr2.trna7567-HisGTG	42	76	AATAAATTGAGGCCGCAACCCGCTGCTTGCCCGGTGGCTCGCCGTGATCGTATAGTGGTTAGTACTCTGCGTTGTGGCCGCAGCAACCTCGGTTCGAATCCGAGTCACGGCATTTGGTAGTACCGTCCCACTGCAGCTGTTTTTATTAAGTG	152	((((((....(((.(((....(((((..(((....)))..((((..(.((((.((((.....)))).)))))..)))).)))))...(((((.......)))))..((((.(((....))).)))).....))).)))...)))))).....	CCGTGATCGTATAGTGGTTAGTACTCTGCGTTGTG	Other	#N/A	35	ExactMatch	65	26	20	0	35	41	37	93	291.5229608	162.6942162	130.5772822	0	358.059929	616.2355523	510.9720899	1157.421812	-4.495098997	0.031249275	0.071157284
AS-tDR-003567	-	-	pre-chr2.trna4371-HisGTG	42	70	CGAGCAAGTGCATGAAGACTCGTCGCCGGGCACGTGGCTCGCCGTGATCGTATAGTGGTTAGTACTCTGCGTTGTGGCCGCAGCAACCTCGGTTCGAATCCGAGTCACGGCAGTGTAGTACTTCTGCCTGGCCATCTTTTGCCACGGATCTC	152	(((((..((((.....((....)).....))))...)))))(((((..((((.((((.....)))).))))..((((((........(((((.......)))))....(((((.(.....)..))))).)))))).......))))).....	CCGTGATCGTATAGTGGTTAGTACTCTGC	Other	tsRNA-His-5-0008	29	ExactMatch	50	36	41	59	71	51	30	43	224.2484314	225.2689148	267.6834284	291.7311524	726.3501417	766.5369065	414.3016945	535.1520205	-2.415108753	0.005370434	0.026275685
AS-tDR-003573	-	-	pre-chr2.trna4371-HisGTG	42	76	CGAGCAAGTGCATGAAGACTCGTCGCCGGGCACGTGGCTCGCCGTGATCGTATAGTGGTTAGTACTCTGCGTTGTGGCCGCAGCAACCTCGGTTCGAATCCGAGTCACGGCAGTGTAGTACTTCTGCCTGGCCATCTTTTGCCACGGATCTC	152	(((((..((((.....((....)).....))))...)))))(((((..((((.((((.....)))).))))..((((((........(((((.......)))))....(((((.(.....)..))))).)))))).......))))).....	CCGTGATCGTATAGTGGTTAGTACTCTGCGTTGTG	Other	#N/A	35	ExactMatch	65	26	20	0	35	41	37	93	291.5229608	162.6942162	130.5772822	0	358.059929	616.2355523	510.9720899	1157.421812	-4.495098997	0.031249275	0.071157284
AS-tDR-003567	-	-	pre-chr19.trna4063-HisGTG	42	70	CTGAGGCATTATATTGAAAATCACGCCGGGCGCGTGGCTCGCCGTGATCGTATAGTGGTTAGTACTCTGCGTTGTGGCCGCAGCAACCTCGGTTCGAATCCGAGTCACGGCACGTCGTTCTTCTTAGGGGCTCCCGTGGGGGAGGGCCCAGG	152	(((((.((((((((.((...(((((.(((((.....))))).)))))))))))))))...........(((.((((.(((.......(((((.......)))))...))))))).)))....)))))((((((((.....)).))))))...	CCGTGATCGTATAGTGGTTAGTACTCTGC	Other	tsRNA-His-5-0008	29	ExactMatch	50	36	41	59	71	51	30	43	224.2484314	225.2689148	267.6834284	291.7311524	726.3501417	766.5369065	414.3016945	535.1520205	-2.415108753	0.005370434	0.026275685
AS-tDR-003573	-	-	pre-chr19.trna4063-HisGTG	42	76	CTGAGGCATTATATTGAAAATCACGCCGGGCGCGTGGCTCGCCGTGATCGTATAGTGGTTAGTACTCTGCGTTGTGGCCGCAGCAACCTCGGTTCGAATCCGAGTCACGGCACGTCGTTCTTCTTAGGGGCTCCCGTGGGGGAGGGCCCAGG	152	(((((.((((((((.((...(((((.(((((.....))))).)))))))))))))))...........(((.((((.(((.......(((((.......)))))...))))))).)))....)))))((((((((.....)).))))))...	CCGTGATCGTATAGTGGTTAGTACTCTGCGTTGTG	Other	#N/A	35	ExactMatch	65	26	20	0	35	41	37	93	291.5229608	162.6942162	130.5772822	0	358.059929	616.2355523	510.9720899	1157.421812	-4.495098997	0.031249275	0.071157284
AS-tDR-003567	-	-	pre-chr2.trna7573-HisGTG	42	70	CTGTGAGAGAGCAGACCGCGCACCGCCGGGCGCGTGGCTCGCCGTGATCGTATAGTGGTTAGTACTCTGCGTTGTGGCCGCAGCAACCTCGGTTCGAATCCGAGTCACGGCACGTCGTTCTTCTTGCTCCATGTACTGCTTTCTTGCCTCCT	152	..(..(((((((((.((((((.((....)).))))))...(((((((.......(((((((..((.....))..)))))))......(((((.......))))))))))))........................)))))))))..).....	CCGTGATCGTATAGTGGTTAGTACTCTGC	Other	tsRNA-His-5-0008	29	ExactMatch	50	36	41	59	71	51	30	43	224.2484314	225.2689148	267.6834284	291.7311524	726.3501417	766.5369065	414.3016945	535.1520205	-2.415108753	0.005370434	0.026275685
AS-tDR-003573	-	-	pre-chr2.trna7573-HisGTG	42	76	CTGTGAGAGAGCAGACCGCGCACCGCCGGGCGCGTGGCTCGCCGTGATCGTATAGTGGTTAGTACTCTGCGTTGTGGCCGCAGCAACCTCGGTTCGAATCCGAGTCACGGCACGTCGTTCTTCTTGCTCCATGTACTGCTTTCTTGCCTCCT	152	..(..(((((((((.((((((.((....)).))))))...(((((((.......(((((((..((.....))..)))))))......(((((.......))))))))))))........................)))))))))..).....	CCGTGATCGTATAGTGGTTAGTACTCTGCGTTGTG	Other	#N/A	35	ExactMatch	65	26	20	0	35	41	37	93	291.5229608	162.6942162	130.5772822	0	358.059929	616.2355523	510.9720899	1157.421812	-4.495098997	0.031249275	0.071157284
AS-tDR-003567	-	-	pre-chr2.trna4377-HisGTG	42	70	CAGCGGGAGAGGGAGTGCTTTCCCGTGCTACGTGTGGTTCGCCGTGATCGTATAGTGGTTAGTACTCTGCGTTGTGGCCGCAGCAACCTCGGTTCGAATCCGAGTCACGGCATGACCGGTGATTTTTTTTTTTTTTTTTTTTTTTGCTCCAC	152	..(((((((((......)))))))))........(((((.(((((((.......(((((((..((.....))..)))))))......(((((.......))))))))))))..)))))..................................	CCGTGATCGTATAGTGGTTAGTACTCTGC	Other	tsRNA-His-5-0008	29	ExactMatch	50	36	41	59	71	51	30	43	224.2484314	225.2689148	267.6834284	291.7311524	726.3501417	766.5369065	414.3016945	535.1520205	-2.415108753	0.005370434	0.026275685
AS-tDR-003573	-	-	pre-chr2.trna4377-HisGTG	42	76	CAGCGGGAGAGGGAGTGCTTTCCCGTGCTACGTGTGGTTCGCCGTGATCGTATAGTGGTTAGTACTCTGCGTTGTGGCCGCAGCAACCTCGGTTCGAATCCGAGTCACGGCATGACCGGTGATTTTTTTTTTTTTTTTTTTTTTTGCTCCAC	152	..(((((((((......)))))))))........(((((.(((((((.......(((((((..((.....))..)))))))......(((((.......))))))))))))..)))))..................................	CCGTGATCGTATAGTGGTTAGTACTCTGCGTTGTG	Other	#N/A	35	ExactMatch	65	26	20	0	35	41	37	93	291.5229608	162.6942162	130.5772822	0	358.059929	616.2355523	510.9720899	1157.421812	-4.495098997	0.031249275	0.071157284
AS-tDR-003567	-	-	pre-chr5.trna10845-HisGTG	42	70	GCTCTTAAGGGAAGCTTGCTGTTCAGCTCGTCAGTAGCTCGCCGTGATCGTATAGTGGTTAGTACTCTGCGTTGTGGCCGCAGCAACCTCGGTTCGAATCCGAGTCACGGCAGGATTGAGGAGACTTTTGGAGGAAAATAAAATGTAGCCGC	152	.((((.((((......((((((..(((((....).)))).((((..(.((((.((((.....)))).)))))..)))).)))))).(((((((((....(((.....)))..)))))))))...)))).))))...................	CCGTGATCGTATAGTGGTTAGTACTCTGC	Other	tsRNA-His-5-0008	29	ExactMatch	50	36	41	59	71	51	30	43	224.2484314	225.2689148	267.6834284	291.7311524	726.3501417	766.5369065	414.3016945	535.1520205	-2.415108753	0.005370434	0.026275685
AS-tDR-003573	-	-	pre-chr5.trna10845-HisGTG	42	76	GCTCTTAAGGGAAGCTTGCTGTTCAGCTCGTCAGTAGCTCGCCGTGATCGTATAGTGGTTAGTACTCTGCGTTGTGGCCGCAGCAACCTCGGTTCGAATCCGAGTCACGGCAGGATTGAGGAGACTTTTGGAGGAAAATAAAATGTAGCCGC	152	.((((.((((......((((((..(((((....).)))).((((..(.((((.((((.....)))).)))))..)))).)))))).(((((((((....(((.....)))..)))))))))...)))).))))...................	CCGTGATCGTATAGTGGTTAGTACTCTGCGTTGTG	Other	#N/A	35	ExactMatch	65	26	20	0	35	41	37	93	291.5229608	162.6942162	130.5772822	0	358.059929	616.2355523	510.9720899	1157.421812	-4.495098997	0.031249275	0.071157284
AS-tDR-007910	-	-	chr17.trna1607-ValCAC	1	23	GTTTCCGTAGTGTAGTGGTTATCACGCTCGCCTCACACGCGAGAGGTCCTCGGTTCGAAACCGAGCGGGAACACCA	76	)))))))..)))..........(((.))))).......(((((.....))))).......((((((((((((.	GTTTCCGTAGTGTAGTGGTTATA	tRF-5	#N/A	23	23C>A	142	151	159	174	350	128	171	150	636.8655451	944.8779481	1038.089393	860.3596699	3580.59929	1923.857334	2361.519659	1866.809374	-2.794560145	0.00857553	0.033081151
AS-tDR-000052	-	-	chr17.trna1607-ValCAC	1	23	GTTTCCGTAGTGTAGTGGTTATCACGCTCGCCTCACACGCGAGAGGTCCTCGGTTCGAAACCGAGCGGGAACACCA	76	)))))))..)))..........(((.))))).......(((((.....))))).......((((((((((((.	GTTTCCGTAGTGTAGTGGTTATC	tRF-5	tsRNA-Val-5-0006	23	ExactMatch	700	802	728	973	1719	577	783	672	3139.478039	5018.490823	4753.013071	4811.091717	17585.85766	8672.388138	10813.27423	8363.305995	-2.563389215	0.01945792	0.053063097
AS-tDR-007919	-	-	chr17.trna1607-ValCAC	1	23	GTTTCCGTAGTGTAGTGGTTATCACGCTCGCCTCACACGCGAGAGGTCCTCGGTTCGAAACCGAGCGGGAACACCA	76	)))))))..)))..........(((.))))).......(((((.....))))).......((((((((((((.	GTTTCCGTAGTGTAGTGGTTATT	tRF-5	tsRNA-Val-5-0060	23	23C>T	516	535	518	564	1183	397	592	483	2314.243812	3347.746372	3381.951608	2788.752033	12102.4256	5966.963762	8175.553438	6011.126184	-2.725429031	0.01300884	0.043645254
AS-tDR-007910	-	-	pre-chr17.trna1607-ValCAC	41	63	TGATTTGTAAAAATTAGAAGTAAAGAGCCTTACCCGTTGTGTTTCCGTAGTGTAGTGGTTATCACGCTCGCCTCACACGCGAGAGGTCCTCGGTTCGAAACCGAGCGGGAACATCTCTATTTTGGGTCCCCCTGCCAGTCACAGAAGAAAGTA	153	(((((.(((.......((((((.(((...((.((((...(.(((((((.(((..(((((......)).)))..)))))).)))).)..((((((.....))))))))))))..))).))))))((....)).))).)))))............	GTTTCCGTAGTGTAGTGGTTATA	Other	#N/A	23	23C>A	142	151	159	174	350	128	171	150	636.8655451	944.8779481	1038.089393	860.3596699	3580.59929	1923.857334	2361.519659	1866.809374	-2.794560145	0.00857553	0.033081151
AS-tDR-000052	-	-	pre-chr17.trna1607-ValCAC	41	63	TGATTTGTAAAAATTAGAAGTAAAGAGCCTTACCCGTTGTGTTTCCGTAGTGTAGTGGTTATCACGCTCGCCTCACACGCGAGAGGTCCTCGGTTCGAAACCGAGCGGGAACATCTCTATTTTGGGTCCCCCTGCCAGTCACAGAAGAAAGTA	153	(((((.(((.......((((((.(((...((.((((...(.(((((((.(((..(((((......)).)))..)))))).)))).)..((((((.....))))))))))))..))).))))))((....)).))).)))))............	GTTTCCGTAGTGTAGTGGTTATC	Other	tsRNA-Val-5-0006	23	ExactMatch	700	802	728	973	1719	577	783	672	3139.478039	5018.490823	4753.013071	4811.091717	17585.85766	8672.388138	10813.27423	8363.305995	-2.563389215	0.01945792	0.053063097
AS-tDR-007919	-	-	pre-chr17.trna1607-ValCAC	41	63	TGATTTGTAAAAATTAGAAGTAAAGAGCCTTACCCGTTGTGTTTCCGTAGTGTAGTGGTTATCACGCTCGCCTCACACGCGAGAGGTCCTCGGTTCGAAACCGAGCGGGAACATCTCTATTTTGGGTCCCCCTGCCAGTCACAGAAGAAAGTA	153	(((((.(((.......((((((.(((...((.((((...(.(((((((.(((..(((((......)).)))..)))))).)))).)..((((((.....))))))))))))..))).))))))((....)).))).)))))............	GTTTCCGTAGTGTAGTGGTTATT	Other	tsRNA-Val-5-0060	23	23C>T	516	535	518	564	1183	397	592	483	2314.243812	3347.746372	3381.951608	2788.752033	12102.4256	5966.963762	8175.553438	6011.126184	-2.725429031	0.01300884	0.043645254
AS-tDR-003567	-	-	chr19.trna4063-HisGTG	2	30	GCCGTGATCGTATAGTGGTTAGTACTCTGCGTTGTGGCCGCAGCAACCTCGGTTCGAATCCGAGTCACGGCACCA	75	)))))))..))))........((((.))))).......(((((....))))).......((((((((((((.	CCGTGATCGTATAGTGGTTAGTACTCTGC	tRF-5	tsRNA-His-5-0008	29	ExactMatch	50	36	41	59	71	51	30	43	224.2484314	225.2689148	267.6834284	291.7311524	726.3501417	766.5369065	414.3016945	535.1520205	-2.415108753	0.005370434	0.026275685
AS-tDR-009402	-	-	chr19.trna4063-HisGTG	2	30	GCCGTGATCGTATAGTGGTTAGTACTCTGCGTTGTGGCCGCAGCAACCTCGGTTCGAATCCGAGTCACGGCACCA	75	)))))))..))))........((((.))))).......(((((....))))).......((((((((((((.	CCGTGATCGTATAGTGGTTAGTACTCTGT	tRF-5	#N/A	29	29C>T	52	31	33	33	44	45	29	33	233.2183686	193.9815655	215.4525156	163.1716615	450.1324822	676.356094	400.491638	410.6980623	-2.397654317	0.005386318	0.026275685
AS-tDR-003573	-	-	chr19.trna4063-HisGTG	2	36	GCCGTGATCGTATAGTGGTTAGTACTCTGCGTTGTGGCCGCAGCAACCTCGGTTCGAATCCGAGTCACGGCACCA	75	)))))))..))))........((((.))))).......(((((....))))).......((((((((((((.	CCGTGATCGTATAGTGGTTAGTACTCTGCGTTGTG	tiRNA-5	#N/A	35	ExactMatch	65	26	20	0	35	41	37	93	291.5229608	162.6942162	130.5772822	0	358.059929	616.2355523	510.9720899	1157.421812	-4.495098997	0.031249275	0.071157284
AS-tDR-003567	-	-	chr2.trna4371-HisGTG	2	30	GCCGTGATCGTATAGTGGTTAGTACTCTGCGTTGTGGCCGCAGCAACCTCGGTTCGAATCCGAGTCACGGCACCA	75	)))))))..))))........((((.))))).......(((((....))))).......((((((((((((.	CCGTGATCGTATAGTGGTTAGTACTCTGC	tRF-5	tsRNA-His-5-0008	29	ExactMatch	50	36	41	59	71	51	30	43	224.2484314	225.2689148	267.6834284	291.7311524	726.3501417	766.5369065	414.3016945	535.1520205	-2.415108753	0.005370434	0.026275685
AS-tDR-009402	-	-	chr2.trna4371-HisGTG	2	30	GCCGTGATCGTATAGTGGTTAGTACTCTGCGTTGTGGCCGCAGCAACCTCGGTTCGAATCCGAGTCACGGCACCA	75	)))))))..))))........((((.))))).......(((((....))))).......((((((((((((.	CCGTGATCGTATAGTGGTTAGTACTCTGT	tRF-5	#N/A	29	29C>T	52	31	33	33	44	45	29	33	233.2183686	193.9815655	215.4525156	163.1716615	450.1324822	676.356094	400.491638	410.6980623	-2.397654317	0.005386318	0.026275685
AS-tDR-003573	-	-	chr2.trna4371-HisGTG	2	36	GCCGTGATCGTATAGTGGTTAGTACTCTGCGTTGTGGCCGCAGCAACCTCGGTTCGAATCCGAGTCACGGCACCA	75	)))))))..))))........((((.))))).......(((((....))))).......((((((((((((.	CCGTGATCGTATAGTGGTTAGTACTCTGCGTTGTG	tiRNA-5	#N/A	35	ExactMatch	65	26	20	0	35	41	37	93	291.5229608	162.6942162	130.5772822	0	358.059929	616.2355523	510.9720899	1157.421812	-4.495098997	0.031249275	0.071157284
AS-tDR-003567	-	-	chr2.trna4377-HisGTG	2	30	GCCGTGATCGTATAGTGGTTAGTACTCTGCGTTGTGGCCGCAGCAACCTCGGTTCGAATCCGAGTCACGGCACCA	75	)))))))..))))........((((.))))).......(((((....))))).......((((((((((((.	CCGTGATCGTATAGTGGTTAGTACTCTGC	tRF-5	tsRNA-His-5-0008	29	ExactMatch	50	36	41	59	71	51	30	43	224.2484314	225.2689148	267.6834284	291.7311524	726.3501417	766.5369065	414.3016945	535.1520205	-2.415108753	0.005370434	0.026275685
AS-tDR-009402	-	-	chr2.trna4377-HisGTG	2	30	GCCGTGATCGTATAGTGGTTAGTACTCTGCGTTGTGGCCGCAGCAACCTCGGTTCGAATCCGAGTCACGGCACCA	75	)))))))..))))........((((.))))).......(((((....))))).......((((((((((((.	CCGTGATCGTATAGTGGTTAGTACTCTGT	tRF-5	#N/A	29	29C>T	52	31	33	33	44	45	29	33	233.2183686	193.9815655	215.4525156	163.1716615	450.1324822	676.356094	400.491638	410.6980623	-2.397654317	0.005386318	0.026275685
AS-tDR-003573	-	-	chr2.trna4377-HisGTG	2	36	GCCGTGATCGTATAGTGGTTAGTACTCTGCGTTGTGGCCGCAGCAACCTCGGTTCGAATCCGAGTCACGGCACCA	75	)))))))..))))........((((.))))).......(((((....))))).......((((((((((((.	CCGTGATCGTATAGTGGTTAGTACTCTGCGTTGTG	tiRNA-5	#N/A	35	ExactMatch	65	26	20	0	35	41	37	93	291.5229608	162.6942162	130.5772822	0	358.059929	616.2355523	510.9720899	1157.421812	-4.495098997	0.031249275	0.071157284
AS-tDR-003567	-	-	chr2.trna7563-HisGTG	2	30	GCCGTGATCGTATAGTGGTTAGTACTCTGCGTTGTGGCCGCAGCAACCTCGGTTCGAATCCGAGTCACGGCACCA	75	)))))))..))))........((((.))))).......(((((....))))).......((((((((((((.	CCGTGATCGTATAGTGGTTAGTACTCTGC	tRF-5	tsRNA-His-5-0008	29	ExactMatch	50	36	41	59	71	51	30	43	224.2484314	225.2689148	267.6834284	291.7311524	726.3501417	766.5369065	414.3016945	535.1520205	-2.415108753	0.005370434	0.026275685
AS-tDR-009402	-	-	chr2.trna7563-HisGTG	2	30	GCCGTGATCGTATAGTGGTTAGTACTCTGCGTTGTGGCCGCAGCAACCTCGGTTCGAATCCGAGTCACGGCACCA	75	)))))))..))))........((((.))))).......(((((....))))).......((((((((((((.	CCGTGATCGTATAGTGGTTAGTACTCTGT	tRF-5	#N/A	29	29C>T	52	31	33	33	44	45	29	33	233.2183686	193.9815655	215.4525156	163.1716615	450.1324822	676.356094	400.491638	410.6980623	-2.397654317	0.005386318	0.026275685
AS-tDR-003573	-	-	chr2.trna7563-HisGTG	2	36	GCCGTGATCGTATAGTGGTTAGTACTCTGCGTTGTGGCCGCAGCAACCTCGGTTCGAATCCGAGTCACGGCACCA	75	)))))))..))))........((((.))))).......(((((....))))).......((((((((((((.	CCGTGATCGTATAGTGGTTAGTACTCTGCGTTGTG	tiRNA-5	#N/A	35	ExactMatch	65	26	20	0	35	41	37	93	291.5229608	162.6942162	130.5772822	0	358.059929	616.2355523	510.9720899	1157.421812	-4.495098997	0.031249275	0.071157284
AS-tDR-003567	-	-	chr2.trna7567-HisGTG	2	30	GCCGTGATCGTATAGTGGTTAGTACTCTGCGTTGTGGCCGCAGCAACCTCGGTTCGAATCCGAGTCACGGCACCA	75	)))))))..))))........((((.))))).......(((((....))))).......((((((((((((.	CCGTGATCGTATAGTGGTTAGTACTCTGC	tRF-5	tsRNA-His-5-0008	29	ExactMatch	50	36	41	59	71	51	30	43	224.2484314	225.2689148	267.6834284	291.7311524	726.3501417	766.5369065	414.3016945	535.1520205	-2.415108753	0.005370434	0.026275685
AS-tDR-009402	-	-	chr2.trna7567-HisGTG	2	30	GCCGTGATCGTATAGTGGTTAGTACTCTGCGTTGTGGCCGCAGCAACCTCGGTTCGAATCCGAGTCACGGCACCA	75	)))))))..))))........((((.))))).......(((((....))))).......((((((((((((.	CCGTGATCGTATAGTGGTTAGTACTCTGT	tRF-5	#N/A	29	29C>T	52	31	33	33	44	45	29	33	233.2183686	193.9815655	215.4525156	163.1716615	450.1324822	676.356094	400.491638	410.6980623	-2.397654317	0.005386318	0.026275685
AS-tDR-003573	-	-	chr2.trna7567-HisGTG	2	36	GCCGTGATCGTATAGTGGTTAGTACTCTGCGTTGTGGCCGCAGCAACCTCGGTTCGAATCCGAGTCACGGCACCA	75	)))))))..))))........((((.))))).......(((((....))))).......((((((((((((.	CCGTGATCGTATAGTGGTTAGTACTCTGCGTTGTG	tiRNA-5	#N/A	35	ExactMatch	65	26	20	0	35	41	37	93	291.5229608	162.6942162	130.5772822	0	358.059929	616.2355523	510.9720899	1157.421812	-4.495098997	0.031249275	0.071157284
AS-tDR-003567	-	-	chr2.trna7573-HisGTG	2	30	GCCGTGATCGTATAGTGGTTAGTACTCTGCGTTGTGGCCGCAGCAACCTCGGTTCGAATCCGAGTCACGGCACCA	75	)))))))..))))........((((.))))).......(((((....))))).......((((((((((((.	CCGTGATCGTATAGTGGTTAGTACTCTGC	tRF-5	tsRNA-His-5-0008	29	ExactMatch	50	36	41	59	71	51	30	43	224.2484314	225.2689148	267.6834284	291.7311524	726.3501417	766.5369065	414.3016945	535.1520205	-2.415108753	0.005370434	0.026275685
AS-tDR-009402	-	-	chr2.trna7573-HisGTG	2	30	GCCGTGATCGTATAGTGGTTAGTACTCTGCGTTGTGGCCGCAGCAACCTCGGTTCGAATCCGAGTCACGGCACCA	75	)))))))..))))........((((.))))).......(((((....))))).......((((((((((((.	CCGTGATCGTATAGTGGTTAGTACTCTGT	tRF-5	#N/A	29	29C>T	52	31	33	33	44	45	29	33	233.2183686	193.9815655	215.4525156	163.1716615	450.1324822	676.356094	400.491638	410.6980623	-2.397654317	0.005386318	0.026275685
AS-tDR-003573	-	-	chr2.trna7573-HisGTG	2	36	GCCGTGATCGTATAGTGGTTAGTACTCTGCGTTGTGGCCGCAGCAACCTCGGTTCGAATCCGAGTCACGGCACCA	75	)))))))..))))........((((.))))).......(((((....))))).......((((((((((((.	CCGTGATCGTATAGTGGTTAGTACTCTGCGTTGTG	tiRNA-5	#N/A	35	ExactMatch	65	26	20	0	35	41	37	93	291.5229608	162.6942162	130.5772822	0	358.059929	616.2355523	510.9720899	1157.421812	-4.495098997	0.031249275	0.071157284
AS-tDR-003567	-	-	chr3.trna3497-HisGTG	2	30	GCCGTGATCGTATAGTGGTTAGTACTCTGCGTTGTGGCCGCAGCAACCTCGGTTCGAATCCGAGTCACGGCACCA	75	)))))))..))))........((((.))))).......(((((....))))).......((((((((((((.	CCGTGATCGTATAGTGGTTAGTACTCTGC	tRF-5	tsRNA-His-5-0008	29	ExactMatch	50	36	41	59	71	51	30	43	224.2484314	225.2689148	267.6834284	291.7311524	726.3501417	766.5369065	414.3016945	535.1520205	-2.415108753	0.005370434	0.026275685
AS-tDR-009402	-	-	chr3.trna3497-HisGTG	2	30	GCCGTGATCGTATAGTGGTTAGTACTCTGCGTTGTGGCCGCAGCAACCTCGGTTCGAATCCGAGTCACGGCACCA	75	)))))))..))))........((((.))))).......(((((....))))).......((((((((((((.	CCGTGATCGTATAGTGGTTAGTACTCTGT	tRF-5	#N/A	29	29C>T	52	31	33	33	44	45	29	33	233.2183686	193.9815655	215.4525156	163.1716615	450.1324822	676.356094	400.491638	410.6980623	-2.397654317	0.005386318	0.026275685
AS-tDR-003573	-	-	chr3.trna3497-HisGTG	2	36	GCCGTGATCGTATAGTGGTTAGTACTCTGCGTTGTGGCCGCAGCAACCTCGGTTCGAATCCGAGTCACGGCACCA	75	)))))))..))))........((((.))))).......(((((....))))).......((((((((((((.	CCGTGATCGTATAGTGGTTAGTACTCTGCGTTGTG	tiRNA-5	#N/A	35	ExactMatch	65	26	20	0	35	41	37	93	291.5229608	162.6942162	130.5772822	0	358.059929	616.2355523	510.9720899	1157.421812	-4.495098997	0.031249275	0.071157284
AS-tDR-003567	-	-	chr3.trna8790-HisGTG	2	30	GCCGTGATCGTATAGTGGTTAGTACTCTGCGTTGTGGCCGCAGCAACCTCGGTTCGAATCCGAGTCACGGCACCA	75	)))))))..))))........((((.))))).......(((((....))))).......((((((((((((.	CCGTGATCGTATAGTGGTTAGTACTCTGC	tRF-5	tsRNA-His-5-0008	29	ExactMatch	50	36	41	59	71	51	30	43	224.2484314	225.2689148	267.6834284	291.7311524	726.3501417	766.5369065	414.3016945	535.1520205	-2.415108753	0.005370434	0.026275685
AS-tDR-009402	-	-	chr3.trna8790-HisGTG	2	30	GCCGTGATCGTATAGTGGTTAGTACTCTGCGTTGTGGCCGCAGCAACCTCGGTTCGAATCCGAGTCACGGCACCA	75	)))))))..))))........((((.))))).......(((((....))))).......((((((((((((.	CCGTGATCGTATAGTGGTTAGTACTCTGT	tRF-5	#N/A	29	29C>T	52	31	33	33	44	45	29	33	233.2183686	193.9815655	215.4525156	163.1716615	450.1324822	676.356094	400.491638	410.6980623	-2.397654317	0.005386318	0.026275685
AS-tDR-003573	-	-	chr3.trna8790-HisGTG	2	36	GCCGTGATCGTATAGTGGTTAGTACTCTGCGTTGTGGCCGCAGCAACCTCGGTTCGAATCCGAGTCACGGCACCA	75	)))))))..))))........((((.))))).......(((((....))))).......((((((((((((.	CCGTGATCGTATAGTGGTTAGTACTCTGCGTTGTG	tiRNA-5	#N/A	35	ExactMatch	65	26	20	0	35	41	37	93	291.5229608	162.6942162	130.5772822	0	358.059929	616.2355523	510.9720899	1157.421812	-4.495098997	0.031249275	0.071157284
AS-tDR-003567	-	-	chr3.trna8791-HisGTG	2	30	GCCGTGATCGTATAGTGGTTAGTACTCTGCGTTGTGGCCGCAGCAACCTCGGTTCGAATCCGAGTCACGGCACCA	75	)))))))..))))........((((.))))).......(((((....))))).......((((((((((((.	CCGTGATCGTATAGTGGTTAGTACTCTGC	tRF-5	tsRNA-His-5-0008	29	ExactMatch	50	36	41	59	71	51	30	43	224.2484314	225.2689148	267.6834284	291.7311524	726.3501417	766.5369065	414.3016945	535.1520205	-2.415108753	0.005370434	0.026275685
AS-tDR-009402	-	-	chr3.trna8791-HisGTG	2	30	GCCGTGATCGTATAGTGGTTAGTACTCTGCGTTGTGGCCGCAGCAACCTCGGTTCGAATCCGAGTCACGGCACCA	75	)))))))..))))........((((.))))).......(((((....))))).......((((((((((((.	CCGTGATCGTATAGTGGTTAGTACTCTGT	tRF-5	#N/A	29	29C>T	52	31	33	33	44	45	29	33	233.2183686	193.9815655	215.4525156	163.1716615	450.1324822	676.356094	400.491638	410.6980623	-2.397654317	0.005386318	0.026275685
AS-tDR-003573	-	-	chr3.trna8791-HisGTG	2	36	GCCGTGATCGTATAGTGGTTAGTACTCTGCGTTGTGGCCGCAGCAACCTCGGTTCGAATCCGAGTCACGGCACCA	75	)))))))..))))........((((.))))).......(((((....))))).......((((((((((((.	CCGTGATCGTATAGTGGTTAGTACTCTGCGTTGTG	tiRNA-5	#N/A	35	ExactMatch	65	26	20	0	35	41	37	93	291.5229608	162.6942162	130.5772822	0	358.059929	616.2355523	510.9720899	1157.421812	-4.495098997	0.031249275	0.071157284
AS-tDR-003567	-	-	chr5.trna10845-HisGTG	2	30	GCCGTGATCGTATAGTGGTTAGTACTCTGCGTTGTGGCCGCAGCAACCTCGGTTCGAATCCGAGTCACGGCACCA	75	)))))))..))))........((((.))))).......(((((....))))).......((((((((((((.	CCGTGATCGTATAGTGGTTAGTACTCTGC	tRF-5	tsRNA-His-5-0008	29	ExactMatch	50	36	41	59	71	51	30	43	224.2484314	225.2689148	267.6834284	291.7311524	726.3501417	766.5369065	414.3016945	535.1520205	-2.415108753	0.005370434	0.026275685
AS-tDR-009402	-	-	chr5.trna10845-HisGTG	2	30	GCCGTGATCGTATAGTGGTTAGTACTCTGCGTTGTGGCCGCAGCAACCTCGGTTCGAATCCGAGTCACGGCACCA	75	)))))))..))))........((((.))))).......(((((....))))).......((((((((((((.	CCGTGATCGTATAGTGGTTAGTACTCTGT	tRF-5	#N/A	29	29C>T	52	31	33	33	44	45	29	33	233.2183686	193.9815655	215.4525156	163.1716615	450.1324822	676.356094	400.491638	410.6980623	-2.397654317	0.005386318	0.026275685
AS-tDR-003573	-	-	chr5.trna10845-HisGTG	2	36	GCCGTGATCGTATAGTGGTTAGTACTCTGCGTTGTGGCCGCAGCAACCTCGGTTCGAATCCGAGTCACGGCACCA	75	)))))))..))))........((((.))))).......(((((....))))).......((((((((((((.	CCGTGATCGTATAGTGGTTAGTACTCTGCGTTGTG	tiRNA-5	#N/A	35	ExactMatch	65	26	20	0	35	41	37	93	291.5229608	162.6942162	130.5772822	0	358.059929	616.2355523	510.9720899	1157.421812	-4.495098997	0.031249275	0.071157284
AS-tDR-013632	-	-	chrM.trna1-LeuTAA	30	69	ATTAGGGTGGCAGAGCCAGGTAATTGCGTAAGACTTAAAACCTTGTTCCCAGAGGTTCAAATCCTCTCCCTAATACCA	78	)))))))..))))..........((((.)))).........((((.....))))).......((((((((((((.	AAGACTTAAAACCTTGTTCCCAGAGGTTCAAATCCTCTCA	i-tRF	#N/A	40	40C>A	70	129	124	78	175	98	107	167	313.9478039	807.2136112	809.5791494	385.6784727	1790.299645	1472.953271	1477.676044	2078.381103	-2.940550803	0.001239627	0.01092365
AS-tDR-013244	-	-	chrM.trna1-LeuTAA	30	70	ATTAGGGTGGCAGAGCCAGGTAATTGCGTAAGACTTAAAACCTTGTTCCCAGAGGTTCAAATCCTCTCCCTAATACCA	78	)))))))..))))..........((((.)))).........((((.....))))).......((((((((((((.	AAGACTTAAAACCTTGTTCCCAGAGGTTCAAATCCTCTACA	i-tRF	#N/A	41	39+ACA	184	282	318	213	355	246	247	411	825.2342275	1764.606499	2076.178786	1053.198906	3631.750708	3697.413314	3411.083951	5115.057684	-2.771046725	0.002014234	0.015803992
AS-tDR-013633	-	-	chrM.trna1-LeuTAA	30	72	ATTAGGGTGGCAGAGCCAGGTAATTGCGTAAGACTTAAAACCTTGTTCCCAGAGGTTCAAATCCTCTCCCTAATACCA	78	)))))))..))))..........((((.)))).........((((.....))))).......((((((((((((.	AAGACTTAAAACCTTGTTCCCAGAGGTTCAAATCCTCTGGACA	i-tRF	#N/A	43	39+GGACA	59	80	146	62	90	74	84	126	264.613149	500.5975884	953.2141598	306.5649398	920.7255317	1112.230021	1160.044745	1568.119874	-2.348518501	0.016730207	0.051552259
AS-tDR-013635	-	-	chrM.trna1-LeuTAA	40	77	ATTAGGGTGGCAGAGCCAGGTAATTGCGTAAGACTTAAAACCTTGTTCCCAGAGGTTCAAATCCTCTCCCTAATACCA	78	)))))))..))))..........((((.)))).........((((.....))))).......((((((((((((.	ACCTTGTTCCCAGAGGTTCAAATCCTCTCCCTAATACC	tiRNA-3	#N/A	38	ExactMatch	52	117	114	102	154	97	62	156	233.2183686	732.123973	744.2905083	504.348772	1575.463688	1457.923136	856.223502	1941.481749	-2.630811733	0.012217597	0.042511659
AS-tDR-013636	-	-	chrM.trna1-LeuTAA	40	77	ATTAGGGTGGCAGAGCCAGGTAATTGCGTAAGACTTAAAACCTTGTTCCCAGAGGTTCAAATCCTCTCCCTAATACCA	78	)))))))..))))..........((((.)))).........((((.....))))).......((((((((((((.	ACCTTGTTCCCAGAGGTTCAAATCCTCTCCCTAATACT	tiRNA-3	#N/A	38	38C>T	90	133	140	119	205	94	87	194	403.6471765	832.2434907	914.0409752	588.4069007	2097.208156	1412.83273	1201.474914	2414.40679	-2.599942523	0.011836999	0.041226576
AS-tDR-007910	-	-	chr17.trna3670-ValAAC	1	23	GTTTCCGTAGTGTAGTGGTTATCACATTCGCCTAACACGCGAAAGGTCCCCGGTTCGAAACCGGGCGGGAACACCA	76	)))))))..)))..........(((.))))).......(((((.....))))).......((((((((((((.	GTTTCCGTAGTGTAGTGGTTATA	tRF-5	#N/A	23	23C>A	142	151	159	174	350	128	171	150	636.8655451	944.8779481	1038.089393	860.3596699	3580.59929	1923.857334	2361.519659	1866.809374	-2.794560145	0.00857553	0.033081151
AS-tDR-000052	-	-	chr17.trna3670-ValAAC	1	23	GTTTCCGTAGTGTAGTGGTTATCACATTCGCCTAACACGCGAAAGGTCCCCGGTTCGAAACCGGGCGGGAACACCA	76	)))))))..)))..........(((.))))).......(((((.....))))).......((((((((((((.	GTTTCCGTAGTGTAGTGGTTATC	tRF-5	tsRNA-Val-5-0006	23	ExactMatch	700	802	728	973	1719	577	783	672	3139.478039	5018.490823	4753.013071	4811.091717	17585.85766	8672.388138	10813.27423	8363.305995	-2.563389215	0.01945792	0.053063097
AS-tDR-007919	-	-	chr17.trna3670-ValAAC	1	23	GTTTCCGTAGTGTAGTGGTTATCACATTCGCCTAACACGCGAAAGGTCCCCGGTTCGAAACCGGGCGGGAACACCA	76	)))))))..)))..........(((.))))).......(((((.....))))).......((((((((((((.	GTTTCCGTAGTGTAGTGGTTATT	tRF-5	tsRNA-Val-5-0060	23	23C>T	516	535	518	564	1183	397	592	483	2314.243812	3347.746372	3381.951608	2788.752033	12102.4256	5966.963762	8175.553438	6011.126184	-2.725429031	0.01300884	0.043645254
AS-tDR-007910	-	-	pre-chr17.trna3670-ValAAC	41	63	TTTTTAACTAGCACAGAAAAGCAAGACAAGCACTAGGGGTGTTTCCGTAGTGTAGTGGTTATCACATTCGCCTAACACGCGAAAGGTCCCCGGTTCGAAACCGGGCGGGAACACTATGTTTTTTGCAAATTCGAAATCCCTACACAGAAGTTT	153	...............(((..((((((..((((.....((((((((((..((((...(((.(......).)))..)))).(....)...((((((.....)))))))))))))))).))))))))))...))).....................	GTTTCCGTAGTGTAGTGGTTATA	Other	#N/A	23	23C>A	142	151	159	174	350	128	171	150	636.8655451	944.8779481	1038.089393	860.3596699	3580.59929	1923.857334	2361.519659	1866.809374	-2.794560145	0.00857553	0.033081151
AS-tDR-000052	-	-	pre-chr17.trna3670-ValAAC	41	63	TTTTTAACTAGCACAGAAAAGCAAGACAAGCACTAGGGGTGTTTCCGTAGTGTAGTGGTTATCACATTCGCCTAACACGCGAAAGGTCCCCGGTTCGAAACCGGGCGGGAACACTATGTTTTTTGCAAATTCGAAATCCCTACACAGAAGTTT	153	...............(((..((((((..((((.....((((((((((..((((...(((.(......).)))..)))).(....)...((((((.....)))))))))))))))).))))))))))...))).....................	GTTTCCGTAGTGTAGTGGTTATC	Other	tsRNA-Val-5-0006	23	ExactMatch	700	802	728	973	1719	577	783	672	3139.478039	5018.490823	4753.013071	4811.091717	17585.85766	8672.388138	10813.27423	8363.305995	-2.563389215	0.01945792	0.053063097
AS-tDR-007919	-	-	pre-chr17.trna3670-ValAAC	41	63	TTTTTAACTAGCACAGAAAAGCAAGACAAGCACTAGGGGTGTTTCCGTAGTGTAGTGGTTATCACATTCGCCTAACACGCGAAAGGTCCCCGGTTCGAAACCGGGCGGGAACACTATGTTTTTTGCAAATTCGAAATCCCTACACAGAAGTTT	153	...............(((..((((((..((((.....((((((((((..((((...(((.(......).)))..)))).(....)...((((((.....)))))))))))))))).))))))))))...))).....................	GTTTCCGTAGTGTAGTGGTTATT	Other	tsRNA-Val-5-0060	23	23C>T	516	535	518	564	1183	397	592	483	2314.243812	3347.746372	3381.951608	2788.752033	12102.4256	5966.963762	8175.553438	6011.126184	-2.725429031	0.01300884	0.043645254
AS-tDR-011305	-	-	pre-chr17.trna3689-IleTAT	122	141	TCCCTCTGTAGAGTGTGCACAGCCGACGTAGAGAAAGCATGCTCCAGTGGCGCAATCGGTTAGCGCGCGGTACTTATACAGCAGTATATGTGCGGGTGATGCCGAGGTTGTGAGTTCGAGCCTCACCTGGAGCATGTTTTCTTCCCTTTCCGCCTCAAACACATTCGAAAATGC	174	..........(((((((....((.((.(..(((((((((((((((((.((((((((((((...(((.(.((((.(((((....))))).)))).))))..)))))..))))........)))....)))))))))))))))))..)..)).))......)))))))........	CTCACCTGGAGCATGTTTTC	tRF-1	#N/A	20	ExactMatch	137	222	260	157	199	140	176	229	614.440702	1389.158308	1697.504668	776.3015412	2035.826453	2104.218959	2430.569941	2849.995644	-2.103048159	0.007839488	0.031128132
AS-tDR-013637	-	-	pre-chr17.trna3689-IleTAT	122	141	TCCCTCTGTAGAGTGTGCACAGCCGACGTAGAGAAAGCATGCTCCAGTGGCGCAATCGGTTAGCGCGCGGTACTTATACAGCAGTATATGTGCGGGTGATGCCGAGGTTGTGAGTTCGAGCCTCACCTGGAGCATGTTTTCTTCCCTTTCCGCCTCAAACACATTCGAAAATGC	174	..........(((((((....((.((.(..(((((((((((((((((.((((((((((((...(((.(.((((.(((((....))))).)))).))))..)))))..))))........)))....)))))))))))))))))..)..)).))......)))))))........	CTCACCTGGAGCATGTTTTT	tRF-1	#N/A	20	20C>T	121	162	197	131	166	130	141	180	542.6812039	1013.710116	1286.186229	647.7420503	1698.227092	1953.917605	1947.217964	2240.171249	-2.244652696	0.00176206	0.014658246
AS-tDR-009350	-	-	pre-chr17.trna3689-IleTAT	122	142	TCCCTCTGTAGAGTGTGCACAGCCGACGTAGAGAAAGCATGCTCCAGTGGCGCAATCGGTTAGCGCGCGGTACTTATACAGCAGTATATGTGCGGGTGATGCCGAGGTTGTGAGTTCGAGCCTCACCTGGAGCATGTTTTCTTCCCTTTCCGCCTCAAACACATTCGAAAATGC	174	..........(((((((....((.((.(..(((((((((((((((((.((((((((((((...(((.(.((((.(((((....))))).)))).))))..)))))..))))........)))....)))))))))))))))))..)..)).))......)))))))........	CTCACCTGGAGCATGTTTTCA	tRF-1	#N/A	21	21T>A	195	300	363	272	348	222	304	389	874.5688824	1877.240956	2369.977671	1344.930059	3560.138723	3336.690064	4198.257171	4841.258976	-2.463458614	0.002338467	0.01770554
AS-tDR-011306	-	-	pre-chr17.trna3689-IleTAT	122	142	TCCCTCTGTAGAGTGTGCACAGCCGACGTAGAGAAAGCATGCTCCAGTGGCGCAATCGGTTAGCGCGCGGTACTTATACAGCAGTATATGTGCGGGTGATGCCGAGGTTGTGAGTTCGAGCCTCACCTGGAGCATGTTTTCTTCCCTTTCCGCCTCAAACACATTCGAAAATGC	174	..........(((((((....((.((.(..(((((((((((((((((.((((((((((((...(((.(.((((.(((((....))))).)))).))))..)))))..))))........)))....)))))))))))))))))..)..)).))......)))))))........	CTCACCTGGAGCATGTTTTCC	tRF-1	#N/A	21	21T>C	371	529	752	597	556	394	438	670	1663.923361	3310.201553	4909.705809	2951.923695	5688.037729	5921.873356	6048.80474	8338.415203	-2.025048936	0.011143065	0.038883768
AS-tDR-008457	-	-	pre-chr17.trna3689-IleTAT	122	142	TCCCTCTGTAGAGTGTGCACAGCCGACGTAGAGAAAGCATGCTCCAGTGGCGCAATCGGTTAGCGCGCGGTACTTATACAGCAGTATATGTGCGGGTGATGCCGAGGTTGTGAGTTCGAGCCTCACCTGGAGCATGTTTTCTTCCCTTTCCGCCTCAAACACATTCGAAAATGC	174	..........(((((((....((.((.(..(((((((((((((((((.((((((((((((...(((.(.((((.(((((....))))).)))).))))..)))))..))))........)))....)))))))))))))))))..)..)).))......)))))))........	CTCACCTGGAGCATGTTTTCT	tRF-1	#N/A	21	ExactMatch	817	1020	1234	950	1180	814	963	1155	3664.219369	6382.619252	8056.61831	4697.366014	12071.73475	12234.53023	13299.08439	14374.43218	-2.279508229	0.000574902	0.00559153
AS-tDR-013632	-	-	pre-chrM.trna1-LeuTAA	70	109	TAAAGTATATATGTACAATAAATTAAACCTAGCCCAGGTTATTAGGGTGGCAGAGCCAGGTAATTGCGTAAGACTTAAAACCTTGTTCCCAGAGGTTCAAATCCTCTCCCTAATAGTGTACTTTATTAATATCCTAACACTCCTAATCCCAATCT	155	((((((((((...............(((((.....)))))(((((((.((..((((.((((....((....).).....)))).)))))).((((.......)))).))))))).))))))))))..............................	AAGACTTAAAACCTTGTTCCCAGAGGTTCAAATCCTCTCA	Other	#N/A	40	40C>A	70	129	124	78	175	98	107	167	313.9478039	807.2136112	809.5791494	385.6784727	1790.299645	1472.953271	1477.676044	2078.381103	-2.940550803	0.001239627	0.01092365
AS-tDR-013244	-	-	pre-chrM.trna1-LeuTAA	70	110	TAAAGTATATATGTACAATAAATTAAACCTAGCCCAGGTTATTAGGGTGGCAGAGCCAGGTAATTGCGTAAGACTTAAAACCTTGTTCCCAGAGGTTCAAATCCTCTCCCTAATAGTGTACTTTATTAATATCCTAACACTCCTAATCCCAATCT	155	((((((((((...............(((((.....)))))(((((((.((..((((.((((....((....).).....)))).)))))).((((.......)))).))))))).))))))))))..............................	AAGACTTAAAACCTTGTTCCCAGAGGTTCAAATCCTCTACA	Other	#N/A	41	39+ACA	184	282	318	213	355	246	247	411	825.2342275	1764.606499	2076.178786	1053.198906	3631.750708	3697.413314	3411.083951	5115.057684	-2.771046725	0.002014234	0.015803992
AS-tDR-013633	-	-	pre-chrM.trna1-LeuTAA	70	112	TAAAGTATATATGTACAATAAATTAAACCTAGCCCAGGTTATTAGGGTGGCAGAGCCAGGTAATTGCGTAAGACTTAAAACCTTGTTCCCAGAGGTTCAAATCCTCTCCCTAATAGTGTACTTTATTAATATCCTAACACTCCTAATCCCAATCT	155	((((((((((...............(((((.....)))))(((((((.((..((((.((((....((....).).....)))).)))))).((((.......)))).))))))).))))))))))..............................	AAGACTTAAAACCTTGTTCCCAGAGGTTCAAATCCTCTGGACA	Other	#N/A	43	39+GGACA	59	80	146	62	90	74	84	126	264.613149	500.5975884	953.2141598	306.5649398	920.7255317	1112.230021	1160.044745	1568.119874	-2.348518501	0.016730207	0.051552259
AS-tDR-013636	-	-	pre-chrM.trna1-LeuTAA	80	117	TAAAGTATATATGTACAATAAATTAAACCTAGCCCAGGTTATTAGGGTGGCAGAGCCAGGTAATTGCGTAAGACTTAAAACCTTGTTCCCAGAGGTTCAAATCCTCTCCCTAATAGTGTACTTTATTAATATCCTAACACTCCTAATCCCAATCT	155	((((((((((...............(((((.....)))))(((((((.((..((((.((((....((....).).....)))).)))))).((((.......)))).))))))).))))))))))..............................	ACCTTGTTCCCAGAGGTTCAAATCCTCTCCCTAATACT	tRF-1	#N/A	38	37G>C	90	133	140	119	205	94	87	194	403.6471765	832.2434907	914.0409752	588.4069007	2097.208156	1412.83273	1201.474914	2414.40679	-2.599942523	0.011836999	0.041226576
AS-tDR-013252	-	-	pre-chrM.trna1-LeuTAA	81	114	TAAAGTATATATGTACAATAAATTAAACCTAGCCCAGGTTATTAGGGTGGCAGAGCCAGGTAATTGCGTAAGACTTAAAACCTTGTTCCCAGAGGTTCAAATCCTCTCCCTAATAGTGTACTTTATTAATATCCTAACACTCCTAATCCCAATCT	155	((((((((((...............(((((.....)))))(((((((.((..((((.((((....((....).).....)))).)))))).((((.......)))).))))))).))))))))))..............................	CCTTGTTCCCAGAGGTTCAAATCCTCTCCCTAAT	Other	#N/A	34	ExactMatch	51	76	76	84	71	45	46	100	228.7334	475.567709	496.1936722	415.3460475	726.3501417	676.356094	635.2625982	1244.539583	-2.028908247	0.036125378	0.07645284
AS-tDR-013638	-	-	chr13.trna4006-GluCTC	16	39	TCGCTGGTGGTCTAGTGGTTAGGATTCGGCGCTCTCACCGCAGCGCCCGGGTTCGATTCCCGGTCAGGGAACCA	74	)).))))..))))........((((.).))).......(((.(...))))).......(((((((((.((.	TGGTTAGGATTCGGCGCTCTCACT	i-tRF	#N/A	24	24C>T	58	66	63	57	71	63	48	52	260.1281804	412.9930104	411.3184388	281.8419608	726.3501417	946.8985316	662.8827112	647.1605829	-2.180056996	0.002386559	0.017940372
AS-tDR-013639	-	-	chr13.trna4006-GluCTC	16	42	TCGCTGGTGGTCTAGTGGTTAGGATTCGGCGCTCTCACCGCAGCGCCCGGGTTCGATTCCCGGTCAGGGAACCA	74	)).))))..))))........((((.).))).......(((.(...))))).......(((((((((.((.	TGGTTAGGATTCGGCGCTCTCACCGCA	i-tRF	#N/A	27	ExactMatch	101	48	67	83	59	65	62	73	452.9818314	300.358553	437.4338953	410.4014517	603.5867375	976.9588024	856.223502	908.5138953	-2.08655219	0.002625331	0.018715081
AS-tDR-013638	-	-	pre-chr13.trna4006-GluCTC	56	79	TCCTTCCAGGAGTTGGTAGGCCGAAACAGTTAATACATACTCGCTGGTGGTCTAGTGGTTAGGATTCGGCGCTCTCACCGCAGCGCCCGGGTTCGATTCCCGGTCAGGGAAGCCTCTCTTCTTAGTCCCTCCACTTCTCAGCTCACTCTGA	151	......(((((((((.(((((((...((((............)))).)))))))((((...(((((.((((((........)))))).(((.....(((((.....)))))....))).....)))))..))))....))))))...))).	TGGTTAGGATTCGGCGCTCTCACT	Other	#N/A	24	24C>T	58	66	63	57	71	63	48	52	260.1281804	412.9930104	411.3184388	281.8419608	726.3501417	946.8985316	662.8827112	647.1605829	-2.180056996	0.002386559	0.017940372
AS-tDR-013639	-	-	pre-chr13.trna4006-GluCTC	56	82	TCCTTCCAGGAGTTGGTAGGCCGAAACAGTTAATACATACTCGCTGGTGGTCTAGTGGTTAGGATTCGGCGCTCTCACCGCAGCGCCCGGGTTCGATTCCCGGTCAGGGAAGCCTCTCTTCTTAGTCCCTCCACTTCTCAGCTCACTCTGA	151	......(((((((((.(((((((...((((............)))).)))))))((((...(((((.((((((........)))))).(((.....(((((.....)))))....))).....)))))..))))....))))))...))).	TGGTTAGGATTCGGCGCTCTCACCGCA	Other	#N/A	27	ExactMatch	101	48	67	83	59	65	62	73	452.9818314	300.358553	437.4338953	410.4014517	603.5867375	976.9588024	856.223502	908.5138953	-2.08655219	0.002625331	0.018715081
AS-tDR-013641	-	-	chrM.trna4-GlnTTG	1	51	TAGGATAGGGTGTATTGGTAGCACGGAGAATTTTGAATTCTTAGGTGTAGGTTCAATTCCTATTGTCCTAGCCA	74	)))))))..)))).......((((.))))).......(((((....))))).......((((((((((((.	TAGGATAGAGTGTATTGGTAGCACGGAGAATTTTGAATTCTTAGGTGTAGG	tRF-5	#N/A	51	9G>A	0	25	25	85	55	23	58	50	0	156.4367464	163.2216027	420.2906433	562.6656027	345.6931147	800.983276	622.2697913	-3.13947839	0.020894712	0.055210955
AS-tDR-010070	-	-	chrM.trna4-GlnTTG	1	51	TAGGATAGGGTGTATTGGTAGCACGGAGAATTTTGAATTCTTAGGTGTAGGTTCAATTCCTATTGTCCTAGCCA	74	)))))))..)))).......((((.))))).......(((((....))))).......((((((((((((.	TAGGATAGGGTGTATTGGTAGCACGGAGAATTTTGAATTCTTAGGTGTAGG	tRF-5	#N/A	51	ExactMatch	587	787	824	1700	1261	451	1205	1330	2632.676584	4924.628776	5379.784025	8405.812867	12900.38773	6778.591075	16641.11806	16552.37645	-2.477009202	0.023150608	0.059245467
AS-tDR-010031	-	-	chrM.trna4-GlnTTG	20	70	TAGGATAGGGTGTATTGGTAGCACGGAGAATTTTGAATTCTTAGGTGTAGGTTCAATTCCTATTGTCCTAGCCA	74	)))))))..)))).......((((.))))).......(((((....))))).......((((((((((((.	AGCACGGAGAATTTTGAATTCTTAGGTGTAGGTTCAATTCCTATTGTCCTA	i-tRF	#N/A	51	ExactMatch	0	24	36	30	41	17	38	54	0	150.1792765	235.0391079	148.3378741	419.4416311	255.5123022	524.7821464	672.0513746	-3.489471892	0.015773114	0.050849094
AS-tDR-010049	-	-	chrM.trna4-GlnTTG	29	74	TAGGATAGGGTGTATTGGTAGCACGGAGAATTTTGAATTCTTAGGTGTAGGTTCAATTCCTATTGTCCTAGCCA	74	)))))))..)))).......((((.))))).......(((((....))))).......((((((((((((.	AATTTTGAATTCTTAGGTGTAGGTTCAATTCCTATTGTCCTAGCCA	tRF-3	#N/A	46	ExactMatch	63	63	108	81	104	94	80	154	282.5530235	394.2206008	705.1173237	400.5122601	1063.949503	1412.83273	1104.804519	1916.590957	-3.080031251	0.005158676	0.026275685
AS-tDR-010002	-	-	chrM.trna4-GlnTTG	30	74	TAGGATAGGGTGTATTGGTAGCACGGAGAATTTTGAATTCTTAGGTGTAGGTTCAATTCCTATTGTCCTAGCCA	74	)))))))..)))).......((((.))))).......(((((....))))).......((((((((((((.	ATTTTGAATTCTTAGGTGTAGGTTCAATTCCTATTGTCCTAGCCA	tRF-3	#N/A	45	ExactMatch	55	68	66	60	72	54	40	98	246.6732745	425.5079501	430.9050311	296.6757482	736.5804254	811.6273128	552.4022593	1219.648791	-2.368107114	0.017715239	0.05161623
AS-tDR-010008	-	-	chrM.trna4-GlnTTG	31	74	TAGGATAGGGTGTATTGGTAGCACGGAGAATTTTGAATTCTTAGGTGTAGGTTCAATTCCTATTGTCCTAGCCA	74	)))))))..)))).......((((.))))).......(((((....))))).......((((((((((((.	TTTTGAATTCTTAGGTGTAGGTTCAATTCCTATTGTCCTAGCCA	tiRNA-3	#N/A	44	ExactMatch	0	56	52	47	43	46	33	54	0	350.4183119	339.5009336	232.3960028	439.9021985	691.3862294	455.7318639	672.0513746	-2.443090158	0.019625071	0.053479048
AS-tDR-005361	-	-	chr2.trna7585-GlyCCC	16	32	GCATTGGTGGTTCAATGGTAGAATTCTCGCCTCCCATGCGGGTGATCCGGGTTCGATTCCCGGCCAATGCACCA	74	)))))))..)))).......((((.))))).......(((((....))))).......((((((((((((.	TGGTAGAATTCTCGCCT	i-tRF	tsRNA-Glu-i-0527	17	ExactMatch	32	27	34	0	34	30	23	21	143.5189961	168.9516861	221.9813797	0	347.8296453	450.9040626	317.6312991	261.3533123	-2.566093469	0.014391691	0.047075505
AS-tDR-012894	-	-	chr2.trna7585-GlyCCC	19	37	GCATTGGTGGTTCAATGGTAGAATTCTCGCCTCCCATGCGGGTGATCCGGGTTCGATTCCCGGCCAATGCACCA	74	)))))))..)))).......((((.))))).......(((((....))))).......((((((((((((.	TAGAATTCTCGCCTGCCAT	i-tRF	#N/A	19	15C>G	43	29	42	0	28	24	34	30	192.853651	181.4666258	274.2122925	0	286.4479432	360.7232501	469.5419204	373.3618748	-2.28965581	0.022535779	0.057915209
AS-tDR-005361	-	-	chr2.trna7579-GlyCCC	16	32	GCATTGGTGGTTCAATGGTAGAATTCTCGCCTCCCACGCGGGTGACCCGGGTTCGATTCCCGGCCAATGCACCA	74	)))))))..)))).......((((.))))).......(((((....))))).......((((((((((((.	TGGTAGAATTCTCGCCT	i-tRF	tsRNA-Glu-i-0527	17	ExactMatch	32	27	34	0	34	30	23	21	143.5189961	168.9516861	221.9813797	0	347.8296453	450.9040626	317.6312991	261.3533123	-2.566093469	0.014391691	0.047075505
AS-tDR-005361	-	-	pre-chr2.trna7585-GlyCCC	56	72	ACCTTTTCTCAATGTGTTGTCAGAAACTATCTTCAAGGGTGCATTGGTGGTTCAATGGTAGAATTCTCGCCTCCCATGCGGGTGATCCGGGTTCGATTCCCGGCCAATGCAACATCCTTTTCTGGTTCCCTCTCTGACTTCAGCATATTTT	151	..........(((((((((((((((((((.....((((((((((((((.(......((..((((((((((((.......))))))...))))))....))).)))))))))...)))))...))))).....))))))...))))))))..	TGGTAGAATTCTCGCCT	Other	tsRNA-Glu-i-0527	17	ExactMatch	32	27	34	0	34	30	23	21	143.5189961	168.9516861	221.9813797	0	347.8296453	450.9040626	317.6312991	261.3533123	-2.566093469	0.014391691	0.047075505
AS-tDR-012894	-	-	pre-chr2.trna7585-GlyCCC	59	77	ACCTTTTCTCAATGTGTTGTCAGAAACTATCTTCAAGGGTGCATTGGTGGTTCAATGGTAGAATTCTCGCCTCCCATGCGGGTGATCCGGGTTCGATTCCCGGCCAATGCAACATCCTTTTCTGGTTCCCTCTCTGACTTCAGCATATTTT	151	..........(((((((((((((((((((.....((((((((((((((.(......((..((((((((((((.......))))))...))))))....))).)))))))))...)))))...))))).....))))))...))))))))..	TAGAATTCTCGCCTGCCAT	Other	#N/A	19	15C>G	43	29	42	0	28	24	34	30	192.853651	181.4666258	274.2122925	0	286.4479432	360.7232501	469.5419204	373.3618748	-2.28965581	0.022535779	0.057915209
AS-tDR-011838	-	-	pre-chr2.trna7579-GlyCCC	41	91	ACCTTTTCCTGAAGCACTGTCAGCCAGCTCCCCTAACGGTGCATTGGTGGTTCAATGGTAGAATTCTCGCCTCCCACGCGGGTGACCCGGGTTCGATTCCCGGCCAATGCAGTGCGTTCTTTTCTCTCTGCTACCTACACGTTTTTCTCAT	151	..........((((((((((((.((.((.((......)).))....((((......(((((....)).)))..))))..)).))..(((((.......))))).....))))))).)))................................	GCATTGGTGGTTCAATGGTAGAATTCTCGCCTCCCACGCGGGTGACCCGGG	Other	#N/A	51	ExactMatch	0	0	0	0	0	18	12	13	0	0	0	0	0	270.5424376	165.7206778	161.7901457	-150.5133153	0.036653831	0.077302802
AS-tDR-005361	-	-	pre-chr2.trna7579-GlyCCC	56	72	ACCTTTTCCTGAAGCACTGTCAGCCAGCTCCCCTAACGGTGCATTGGTGGTTCAATGGTAGAATTCTCGCCTCCCACGCGGGTGACCCGGGTTCGATTCCCGGCCAATGCAGTGCGTTCTTTTCTCTCTGCTACCTACACGTTTTTCTCAT	151	..........((((((((((((.((.((.((......)).))....((((......(((((....)).)))..))))..)).))..(((((.......))))).....))))))).)))................................	TGGTAGAATTCTCGCCT	Other	tsRNA-Glu-i-0527	17	ExactMatch	32	27	34	0	34	30	23	21	143.5189961	168.9516861	221.9813797	0	347.8296453	450.9040626	317.6312991	261.3533123	-2.566093469	0.014391691	0.047075505
AS-tDR-009067	-	-	chr6.trna6230-LysCTT	1	35	GCCCGGCTAGCTCAGTCGGTAGAGCATGGGACTCTTAATCCCAGGGTCGTGGGTTCGAGCCCCACGTTGGGCGCCA	76	)))))))..))))........((((.))))).......(((((.....))))).......((((((((((((.	GCCCGGCTAGCTCAGTCGGTAGAGCATGGGACTCA	tiRNA-5	#N/A	35	35T>A	43	23	21	0	21	24	16	24	192.853651	143.9218067	137.1061463	0	214.8359574	360.7232501	220.9609037	298.6894998	-2.300171428	0.028208515	0.066169685
AS-tDR-001363	-	-	chr6.trna6230-LysCTT	1	35	GCCCGGCTAGCTCAGTCGGTAGAGCATGGGACTCTTAATCCCAGGGTCGTGGGTTCGAGCCCCACGTTGGGCGCCA	76	)))))))..))))........((((.))))).......(((((.....))))).......((((((((((((.	GCCCGGCTAGCTCAGTCGGTAGAGCATGGGACTCT	tiRNA-5	#N/A	35	ExactMatch	156	86	123	103	79	90	103	146	699.6551059	538.1424075	803.0502853	509.2933678	808.1924112	1352.712188	1422.435818	1817.027791	-2.115923849	0.017322554	0.05161623
AS-tDR-000894	-	-	chr6.trna6230-LysCTT	1	36	GCCCGGCTAGCTCAGTCGGTAGAGCATGGGACTCTTAATCCCAGGGTCGTGGGTTCGAGCCCCACGTTGGGCGCCA	76	)))))))..))))........((((.))))).......(((((.....))))).......((((((((((((.	GCCCGGCTAGCTCAGTCGGTAGAGCATGGGACTCTT	tiRNA-5	#N/A	36	ExactMatch	94	48	53	40	46	56	38	77	421.587051	300.358553	346.0297977	197.7838322	470.5930495	841.6875836	524.7821464	958.2954786	-2.204637055	0.024345499	0.061316453
AS-tDR-007295	-	-	chr6.trna6230-LysCTT	1	51	GCCCGGCTAGCTCAGTCGGTAGAGCATGGGACTCTTAATCCCAGGGTCGTGGGTTCGAGCCCCACGTTGGGCGCCA	76	)))))))..))))........((((.))))).......(((((.....))))).......((((((((((((.	GCCCGGCTAGCTCAGTCGGTAGAGCATGGGACTCTTAATCCCAGGGTCGTG	tRF-5	#N/A	51	ExactMatch	316	327	452	411	519	351	571	1039	1417.250086	2046.192642	2951.046577	2032.228875	5309.517233	5275.577533	7885.542252	12930.76626	-3.716299918	0.020080845	0.054396777
AS-tDR-003984	-	-	chr6.trna6230-LysCTT	3	27	GCCCGGCTAGCTCAGTCGGTAGAGCATGGGACTCTTAATCCCAGGGTCGTGGGTTCGAGCCCCACGTTGGGCGCCA	76	)))))))..))))........((((.))))).......(((((.....))))).......((((((((((((.	CCGGCTAGCTCAGTCGGTAGAGCAT	i-tRF	#N/A	25	ExactMatch	31	34	49	46	43	45	38	39	139.0340275	212.7539751	319.9143413	227.451407	439.9021985	676.356094	524.7821464	485.3704372	-2.358857364	0.002863101	0.019508344
AS-tDR-004001	-	-	chr6.trna6230-LysCTT	3	35	GCCCGGCTAGCTCAGTCGGTAGAGCATGGGACTCTTAATCCCAGGGTCGTGGGTTCGAGCCCCACGTTGGGCGCCA	76	)))))))..))))........((((.))))).......(((((.....))))).......((((((((((((.	CCGGCTAGCTCAGTCGGTAGAGCATGGGACTCT	i-tRF	#N/A	33	ExactMatch	51	0	0	25	30	48	31	53	228.7334	0	0	123.6148951	306.9085106	721.4465002	428.111751	659.6059788	-5.949439831	0.007609588	0.030281026
AS-tDR-003945	-	-	chr6.trna6230-LysCTT	13	28	GCCCGGCTAGCTCAGTCGGTAGAGCATGGGACTCTTAATCCCAGGGTCGTGGGTTCGAGCCCCACGTTGGGCGCCA	76	)))))))..))))........((((.))))).......(((((.....))))).......((((((((((((.	CAGTCGGTAGAGCATG	i-tRF	tsRNA-Lys-i-0081	16	ExactMatch	34	39	38	34	62	29	50	23	152.4889333	244.0413243	248.0968361	168.1162573	634.2775885	435.8739272	690.5028242	286.244104	-2.511068429	0.01843336	0.05161623
AS-tDR-010789	-	-	chr6.trna6230-LysCTT	13	28	GCCCGGCTAGCTCAGTCGGTAGAGCATGGGACTCTTAATCCCAGGGTCGTGGGTTCGAGCCCCACGTTGGGCGCCA	76	)))))))..))))........((((.))))).......(((((.....))))).......((((((((((((.	CAGTCGGTAGAGCATT	i-tRF	#N/A	16	16G>T	114	128	100	66	121	89	110	57	511.2864236	800.9561414	652.8864108	326.3433231	1237.864326	1337.682053	1519.106213	709.3875621	-2.09457555	0.020544217	0.054402753
AS-tDR-009067	-	-	pre-chr6.trna6230-LysCTT	41	75	ATACTCTCAAAAGGCTTAAAATCGAGGGCAGCTTTCGTCCGCCCGGCTAGCTCAGTCGGTAGAGCATGGGACTCTTAATCCCAGGGTCGTGGGTTCGAGCCCCACGTTGGGCGTTGCGTTTTTGCATGCTTAAATTTTATTAATGTTTTCAAA	153	..........(((((.((((((...(((((((...(((.((((((((..((((........)))).((((.(((.....((((......))))...))).)))).))))))))..))).....)).)))))..)))))).....)))))....	GCCCGGCTAGCTCAGTCGGTAGAGCATGGGACTCA	Other	#N/A	35	35T>A	43	23	21	0	21	24	16	24	192.853651	143.9218067	137.1061463	0	214.8359574	360.7232501	220.9609037	298.6894998	-2.300171428	0.028208515	0.066169685
AS-tDR-001363	-	-	pre-chr6.trna6230-LysCTT	41	75	ATACTCTCAAAAGGCTTAAAATCGAGGGCAGCTTTCGTCCGCCCGGCTAGCTCAGTCGGTAGAGCATGGGACTCTTAATCCCAGGGTCGTGGGTTCGAGCCCCACGTTGGGCGTTGCGTTTTTGCATGCTTAAATTTTATTAATGTTTTCAAA	153	..........(((((.((((((...(((((((...(((.((((((((..((((........)))).((((.(((.....((((......))))...))).)))).))))))))..))).....)).)))))..)))))).....)))))....	GCCCGGCTAGCTCAGTCGGTAGAGCATGGGACTCT	Other	#N/A	35	ExactMatch	156	86	123	103	79	90	103	146	699.6551059	538.1424075	803.0502853	509.2933678	808.1924112	1352.712188	1422.435818	1817.027791	-2.115923849	0.017322554	0.05161623
AS-tDR-000894	-	-	pre-chr6.trna6230-LysCTT	41	76	ATACTCTCAAAAGGCTTAAAATCGAGGGCAGCTTTCGTCCGCCCGGCTAGCTCAGTCGGTAGAGCATGGGACTCTTAATCCCAGGGTCGTGGGTTCGAGCCCCACGTTGGGCGTTGCGTTTTTGCATGCTTAAATTTTATTAATGTTTTCAAA	153	..........(((((.((((((...(((((((...(((.((((((((..((((........)))).((((.(((.....((((......))))...))).)))).))))))))..))).....)).)))))..)))))).....)))))....	GCCCGGCTAGCTCAGTCGGTAGAGCATGGGACTCTT	Other	#N/A	36	ExactMatch	94	48	53	40	46	56	38	77	421.587051	300.358553	346.0297977	197.7838322	470.5930495	841.6875836	524.7821464	958.2954786	-2.204637055	0.024345499	0.061316453
AS-tDR-007295	-	-	pre-chr6.trna6230-LysCTT	41	91	ATACTCTCAAAAGGCTTAAAATCGAGGGCAGCTTTCGTCCGCCCGGCTAGCTCAGTCGGTAGAGCATGGGACTCTTAATCCCAGGGTCGTGGGTTCGAGCCCCACGTTGGGCGTTGCGTTTTTGCATGCTTAAATTTTATTAATGTTTTCAAA	153	..........(((((.((((((...(((((((...(((.((((((((..((((........)))).((((.(((.....((((......))))...))).)))).))))))))..))).....)).)))))..)))))).....)))))....	GCCCGGCTAGCTCAGTCGGTAGAGCATGGGACTCTTAATCCCAGGGTCGTG	Other	#N/A	51	ExactMatch	316	327	452	411	519	351	571	1039	1417.250086	2046.192642	2951.046577	2032.228875	5309.517233	5275.577533	7885.542252	12930.76626	-3.716299918	0.020080845	0.054396777
AS-tDR-003984	-	-	pre-chr6.trna6230-LysCTT	43	67	ATACTCTCAAAAGGCTTAAAATCGAGGGCAGCTTTCGTCCGCCCGGCTAGCTCAGTCGGTAGAGCATGGGACTCTTAATCCCAGGGTCGTGGGTTCGAGCCCCACGTTGGGCGTTGCGTTTTTGCATGCTTAAATTTTATTAATGTTTTCAAA	153	..........(((((.((((((...(((((((...(((.((((((((..((((........)))).((((.(((.....((((......))))...))).)))).))))))))..))).....)).)))))..)))))).....)))))....	CCGGCTAGCTCAGTCGGTAGAGCAT	Other	#N/A	25	ExactMatch	31	34	49	46	43	45	38	39	139.0340275	212.7539751	319.9143413	227.451407	439.9021985	676.356094	524.7821464	485.3704372	-2.358857364	0.002863101	0.019508344
AS-tDR-004001	-	-	pre-chr6.trna6230-LysCTT	43	75	ATACTCTCAAAAGGCTTAAAATCGAGGGCAGCTTTCGTCCGCCCGGCTAGCTCAGTCGGTAGAGCATGGGACTCTTAATCCCAGGGTCGTGGGTTCGAGCCCCACGTTGGGCGTTGCGTTTTTGCATGCTTAAATTTTATTAATGTTTTCAAA	153	..........(((((.((((((...(((((((...(((.((((((((..((((........)))).((((.(((.....((((......))))...))).)))).))))))))..))).....)).)))))..)))))).....)))))....	CCGGCTAGCTCAGTCGGTAGAGCATGGGACTCT	Other	#N/A	33	ExactMatch	51	0	0	25	30	48	31	53	228.7334	0	0	123.6148951	306.9085106	721.4465002	428.111751	659.6059788	-5.949439831	0.007609588	0.030281026
AS-tDR-003945	-	-	pre-chr6.trna6230-LysCTT	53	68	ATACTCTCAAAAGGCTTAAAATCGAGGGCAGCTTTCGTCCGCCCGGCTAGCTCAGTCGGTAGAGCATGGGACTCTTAATCCCAGGGTCGTGGGTTCGAGCCCCACGTTGGGCGTTGCGTTTTTGCATGCTTAAATTTTATTAATGTTTTCAAA	153	..........(((((.((((((...(((((((...(((.((((((((..((((........)))).((((.(((.....((((......))))...))).)))).))))))))..))).....)).)))))..)))))).....)))))....	CAGTCGGTAGAGCATG	Other	tsRNA-Lys-i-0081	16	ExactMatch	34	39	38	34	62	29	50	23	152.4889333	244.0413243	248.0968361	168.1162573	634.2775885	435.8739272	690.5028242	286.244104	-2.511068429	0.01843336	0.05161623
AS-tDR-010789	-	-	pre-chr6.trna6230-LysCTT	53	68	ATACTCTCAAAAGGCTTAAAATCGAGGGCAGCTTTCGTCCGCCCGGCTAGCTCAGTCGGTAGAGCATGGGACTCTTAATCCCAGGGTCGTGGGTTCGAGCCCCACGTTGGGCGTTGCGTTTTTGCATGCTTAAATTTTATTAATGTTTTCAAA	153	..........(((((.((((((...(((((((...(((.((((((((..((((........)))).((((.(((.....((((......))))...))).)))).))))))))..))).....)).)))))..)))))).....)))))....	CAGTCGGTAGAGCATT	Other	#N/A	16	16G>T	114	128	100	66	121	89	110	57	511.2864236	800.9561414	652.8864108	326.3433231	1237.864326	1337.682053	1519.106213	709.3875621	-2.09457555	0.020544217	0.054402753
AS-tDR-000584	-	-	chr1.trna3680-GluTTC	1	29	TCCCACATGGTCTAGCGGTTAGGATTCCTGGTTTTCACCCAGGCGGCCCGGGTTCGACTCCCGGTGTGGGAACCA	75	)))))))..))))........((((.))))).......(((((....))))).......((((((((((((.	TCCCACATGGTCTAGCGGTTAGGATTCCT	tRF-5	#N/A	29	ExactMatch	57	40	34	40	142	40	51	41	255.6432118	250.2987942	221.9813797	197.7838322	1452.700283	601.2054169	704.3128806	510.2612289	-3.519903629	0.035007223	0.07430146
AS-tDR-009180	-	-	chr1.trna3680-GluTTC	16	39	TCCCACATGGTCTAGCGGTTAGGATTCCTGGTTTTCACCCAGGCGGCCCGGGTTCGACTCCCGGTGTGGGAACCA	75	)))))))..))))........((((.))))).......(((((....))))).......((((((((((((.	CGGTTAGGATTCCTGGTTTTCACC	i-tRF	#N/A	24	ExactMatch	35	40	37	73	75	42	20	65	156.973902	250.2987942	241.567972	360.9554937	767.2712764	631.2656877	276.2011297	808.9507287	-2.453835313	0.028136942	0.066086575
AS-tDR-013645	-	-	chr1.trna3680-GluTTC	16	39	TCCCACATGGTCTAGCGGTTAGGATTCCTGGTTTTCACCCAGGCGGCCCGGGTTCGACTCCCGGTGTGGGAACCA	75	)))))))..))))........((((.))))).......(((((....))))).......((((((((((((.	CGGTTAGGATTCCTGGTTTTCACT	i-tRF	#N/A	24	24C>T	52	46	27	54	82	56	33	74	233.2183686	287.8436133	176.2793309	267.0081734	838.8832622	841.6875836	455.7318639	920.9592911	-3.161319383	0.002789909	0.019359957
AS-tDR-000584	-	-	chr15.trna2099-GluTTC	1	29	TCCCACATGGTCTAGCGGTTAGGATTCCTGGTTTTCACCCAGGCGGCCCGGGTTCGACTCCCGGTGTGGGAACCA	75	)))))))..))))........((((.))))).......(((((....))))).......((((((((((((.	TCCCACATGGTCTAGCGGTTAGGATTCCT	tRF-5	#N/A	29	ExactMatch	57	40	34	40	142	40	51	41	255.6432118	250.2987942	221.9813797	197.7838322	1452.700283	601.2054169	704.3128806	510.2612289	-3.519903629	0.035007223	0.07430146
AS-tDR-009180	-	-	chr15.trna2099-GluTTC	16	39	TCCCACATGGTCTAGCGGTTAGGATTCCTGGTTTTCACCCAGGCGGCCCGGGTTCGACTCCCGGTGTGGGAACCA	75	)))))))..))))........((((.))))).......(((((....))))).......((((((((((((.	CGGTTAGGATTCCTGGTTTTCACC	i-tRF	#N/A	24	ExactMatch	35	40	37	73	75	42	20	65	156.973902	250.2987942	241.567972	360.9554937	767.2712764	631.2656877	276.2011297	808.9507287	-2.453835313	0.028136942	0.066086575
AS-tDR-013645	-	-	chr15.trna2099-GluTTC	16	39	TCCCACATGGTCTAGCGGTTAGGATTCCTGGTTTTCACCCAGGCGGCCCGGGTTCGACTCCCGGTGTGGGAACCA	75	)))))))..))))........((((.))))).......(((((....))))).......((((((((((((.	CGGTTAGGATTCCTGGTTTTCACT	i-tRF	#N/A	24	24C>T	52	46	27	54	82	56	33	74	233.2183686	287.8436133	176.2793309	267.0081734	838.8832622	841.6875836	455.7318639	920.9592911	-3.161319383	0.002789909	0.019359957
AS-tDR-000584	-	-	chr17.trna3939-GluTTC	1	29	TCCCACATGGTCTAGCGGTTAGGATTCCTGGTTTTCACCCAGGCGGCCCGGGTTCGACTCCCGGTGTGGGAACCA	75	)))))))..))))........((((.))))).......(((((....))))).......((((((((((((.	TCCCACATGGTCTAGCGGTTAGGATTCCT	tRF-5	#N/A	29	ExactMatch	57	40	34	40	142	40	51	41	255.6432118	250.2987942	221.9813797	197.7838322	1452.700283	601.2054169	704.3128806	510.2612289	-3.519903629	0.035007223	0.07430146
AS-tDR-009180	-	-	chr17.trna3939-GluTTC	16	39	TCCCACATGGTCTAGCGGTTAGGATTCCTGGTTTTCACCCAGGCGGCCCGGGTTCGACTCCCGGTGTGGGAACCA	75	)))))))..))))........((((.))))).......(((((....))))).......((((((((((((.	CGGTTAGGATTCCTGGTTTTCACC	i-tRF	#N/A	24	ExactMatch	35	40	37	73	75	42	20	65	156.973902	250.2987942	241.567972	360.9554937	767.2712764	631.2656877	276.2011297	808.9507287	-2.453835313	0.028136942	0.066086575
AS-tDR-013645	-	-	chr17.trna3939-GluTTC	16	39	TCCCACATGGTCTAGCGGTTAGGATTCCTGGTTTTCACCCAGGCGGCCCGGGTTCGACTCCCGGTGTGGGAACCA	75	)))))))..))))........((((.))))).......(((((....))))).......((((((((((((.	CGGTTAGGATTCCTGGTTTTCACT	i-tRF	#N/A	24	24C>T	52	46	27	54	82	56	33	74	233.2183686	287.8436133	176.2793309	267.0081734	838.8832622	841.6875836	455.7318639	920.9592911	-3.161319383	0.002789909	0.019359957
AS-tDR-000584	-	-	chr8.trna6038-GluTTC	1	29	TCCCACATGGTCTAGCGGTTAGGATTCCTGGTTTTCACCCAGGCGGCCCGGGTTCGACTCCCGGTGTGGGAACCA	75	)))))))..))))........((((.))))).......(((((....))))).......((((((((((((.	TCCCACATGGTCTAGCGGTTAGGATTCCT	tRF-5	#N/A	29	ExactMatch	57	40	34	40	142	40	51	41	255.6432118	250.2987942	221.9813797	197.7838322	1452.700283	601.2054169	704.3128806	510.2612289	-3.519903629	0.035007223	0.07430146
AS-tDR-009180	-	-	chr8.trna6038-GluTTC	16	39	TCCCACATGGTCTAGCGGTTAGGATTCCTGGTTTTCACCCAGGCGGCCCGGGTTCGACTCCCGGTGTGGGAACCA	75	)))))))..))))........((((.))))).......(((((....))))).......((((((((((((.	CGGTTAGGATTCCTGGTTTTCACC	i-tRF	#N/A	24	ExactMatch	35	40	37	73	75	42	20	65	156.973902	250.2987942	241.567972	360.9554937	767.2712764	631.2656877	276.2011297	808.9507287	-2.453835313	0.028136942	0.066086575
AS-tDR-013645	-	-	chr8.trna6038-GluTTC	16	39	TCCCACATGGTCTAGCGGTTAGGATTCCTGGTTTTCACCCAGGCGGCCCGGGTTCGACTCCCGGTGTGGGAACCA	75	)))))))..))))........((((.))))).......(((((....))))).......((((((((((((.	CGGTTAGGATTCCTGGTTTTCACT	i-tRF	#N/A	24	24C>T	52	46	27	54	82	56	33	74	233.2183686	287.8436133	176.2793309	267.0081734	838.8832622	841.6875836	455.7318639	920.9592911	-3.161319383	0.002789909	0.019359957
AS-tDR-013641	-	-	pre-chrM.trna4-GlnTTG	41	91	GGGTATGGGCCCGATAGCTTAGTTAGCTGACCTTACTATGTAGGATAGGGTGTATTGGTAGCACGGAGAATTTTGAATTCTTAGGTGTAGGTTCAATTCCTATTGTCCTAGAAATAAGAGGATTTAAACCTCTATTATTTACTCTATCAAA	151	((((....))))..(((((.....)))))..............(((((((((...(((((((((.((((((.....))))))..))).(((((.((.((((.((((.......)))).)))).)).)))))))))))..)))))))))...	TAGGATAGAGTGTATTGGTAGCACGGAGAATTTTGAATTCTTAGGTGTAGG	Other	#N/A	51	9G>A	0	25	25	85	55	23	58	50	0	156.4367464	163.2216027	420.2906433	562.6656027	345.6931147	800.983276	622.2697913	-3.13947839	0.020894712	0.055210955
AS-tDR-010070	-	-	pre-chrM.trna4-GlnTTG	41	91	GGGTATGGGCCCGATAGCTTAGTTAGCTGACCTTACTATGTAGGATAGGGTGTATTGGTAGCACGGAGAATTTTGAATTCTTAGGTGTAGGTTCAATTCCTATTGTCCTAGAAATAAGAGGATTTAAACCTCTATTATTTACTCTATCAAA	151	((((....))))..(((((.....)))))..............(((((((((...(((((((((.((((((.....))))))..))).(((((.((.((((.((((.......)))).)))).)).)))))))))))..)))))))))...	TAGGATAGGGTGTATTGGTAGCACGGAGAATTTTGAATTCTTAGGTGTAGG	Other	#N/A	51	ExactMatch	587	787	824	1700	1261	451	1205	1330	2632.676584	4924.628776	5379.784025	8405.812867	12900.38773	6778.591075	16641.11806	16552.37645	-2.477009202	0.023150608	0.059245467
AS-tDR-010031	-	-	pre-chrM.trna4-GlnTTG	60	110	GGGTATGGGCCCGATAGCTTAGTTAGCTGACCTTACTATGTAGGATAGGGTGTATTGGTAGCACGGAGAATTTTGAATTCTTAGGTGTAGGTTCAATTCCTATTGTCCTAGAAATAAGAGGATTTAAACCTCTATTATTTACTCTATCAAA	151	((((....))))..(((((.....)))))..............(((((((((...(((((((((.((((((.....))))))..))).(((((.((.((((.((((.......)))).)))).)).)))))))))))..)))))))))...	AGCACGGAGAATTTTGAATTCTTAGGTGTAGGTTCAATTCCTATTGTCCTA	Other	#N/A	51	ExactMatch	0	24	36	30	41	17	38	54	0	150.1792765	235.0391079	148.3378741	419.4416311	255.5123022	524.7821464	672.0513746	-3.489471892	0.015773114	0.050849094
AS-tDR-000584	-	-	pre-chr8.trna6038-GluTTC	41	69	TCACAAGTGACCTCTTCAAGAAGCAAGCCTCAGCATCAGTTCCCACATGGTCTAGCGGTTAGGATTCCTGGTTTTCACCCAGGCGGCCCGGGTTCGACTCCCGGTGTGGGAACATGAGATCTTTAGCTGGATCCTGAGATGAGCTCTTTAGT	152	(((....))).......((((.((..(.(((((..(((((((((((...((((.(.(((.(((((.....))))).))))))))...(((((.......))))).)))))))).)))(((((......)))))))))).)..))))))....	TCCCACATGGTCTAGCGGTTAGGATTCCT	Other	#N/A	29	ExactMatch	57	40	34	40	142	40	51	41	255.6432118	250.2987942	221.9813797	197.7838322	1452.700283	601.2054169	704.3128806	510.2612289	-3.519903629	0.035007223	0.07430146
AS-tDR-009180	-	-	pre-chr8.trna6038-GluTTC	56	79	TCACAAGTGACCTCTTCAAGAAGCAAGCCTCAGCATCAGTTCCCACATGGTCTAGCGGTTAGGATTCCTGGTTTTCACCCAGGCGGCCCGGGTTCGACTCCCGGTGTGGGAACATGAGATCTTTAGCTGGATCCTGAGATGAGCTCTTTAGT	152	(((....))).......((((.((..(.(((((..(((((((((((...((((.(.(((.(((((.....))))).))))))))...(((((.......))))).)))))))).)))(((((......)))))))))).)..))))))....	CGGTTAGGATTCCTGGTTTTCACC	Other	#N/A	24	ExactMatch	35	40	37	73	75	42	20	65	156.973902	250.2987942	241.567972	360.9554937	767.2712764	631.2656877	276.2011297	808.9507287	-2.453835313	0.028136942	0.066086575
AS-tDR-013645	-	-	pre-chr8.trna6038-GluTTC	56	79	TCACAAGTGACCTCTTCAAGAAGCAAGCCTCAGCATCAGTTCCCACATGGTCTAGCGGTTAGGATTCCTGGTTTTCACCCAGGCGGCCCGGGTTCGACTCCCGGTGTGGGAACATGAGATCTTTAGCTGGATCCTGAGATGAGCTCTTTAGT	152	(((....))).......((((.((..(.(((((..(((((((((((...((((.(.(((.(((((.....))))).))))))))...(((((.......))))).)))))))).)))(((((......)))))))))).)..))))))....	CGGTTAGGATTCCTGGTTTTCACT	Other	#N/A	24	24C>T	52	46	27	54	82	56	33	74	233.2183686	287.8436133	176.2793309	267.0081734	838.8832622	841.6875836	455.7318639	920.9592911	-3.161319383	0.002789909	0.019359957
AS-tDR-013648	-	-	pre-chr8.trna6038-GluTTC	56	80	TCACAAGTGACCTCTTCAAGAAGCAAGCCTCAGCATCAGTTCCCACATGGTCTAGCGGTTAGGATTCCTGGTTTTCACCCAGGCGGCCCGGGTTCGACTCCCGGTGTGGGAACATGAGATCTTTAGCTGGATCCTGAGATGAGCTCTTTAGT	152	(((....))).......((((.((..(.(((((..(((((((((((...((((.(.(((.(((((.....))))).))))))))...(((((.......))))).)))))))).)))(((((......)))))))))).)..))))))....	CGGTTAGGATTCCTGGTTTTCACCT	Other	#N/A	25	25C>T	29	30	0	32	44	41	18	26	130.0640902	187.7240956	0	158.2270657	450.1324822	616.2355523	248.5810167	323.5802915	-3.421827405	0.018308989	0.05161623
AS-tDR-000584	-	-	pre-chr17.trna3939-GluTTC	41	69	TGTACATGGGAAGAGGAGATAAGGGGAGGAGAGTAGAAGCTCCCACATGGTCTAGCGGTTAGGATTCCTGGTTTTCACCCAGGCGGCCCGGGTTCGACTCCCGGTGTGGGAACCTTGTTCTTTTAGGTTGGTTTGTTCGATACAAATGATTC	152	..(((((.((..(((..((...(((..((.((((....)))))).....((((.(.(((.(((((.....))))).))))))))..)))....))..))))).)))))..(((((.........))))).((((((.....)))))).....	TCCCACATGGTCTAGCGGTTAGGATTCCT	Other	#N/A	29	ExactMatch	57	40	34	40	142	40	51	41	255.6432118	250.2987942	221.9813797	197.7838322	1452.700283	601.2054169	704.3128806	510.2612289	-3.519903629	0.035007223	0.07430146
AS-tDR-009180	-	-	pre-chr17.trna3939-GluTTC	56	79	TGTACATGGGAAGAGGAGATAAGGGGAGGAGAGTAGAAGCTCCCACATGGTCTAGCGGTTAGGATTCCTGGTTTTCACCCAGGCGGCCCGGGTTCGACTCCCGGTGTGGGAACCTTGTTCTTTTAGGTTGGTTTGTTCGATACAAATGATTC	152	..(((((.((..(((..((...(((..((.((((....)))))).....((((.(.(((.(((((.....))))).))))))))..)))....))..))))).)))))..(((((.........))))).((((((.....)))))).....	CGGTTAGGATTCCTGGTTTTCACC	Other	#N/A	24	ExactMatch	35	40	37	73	75	42	20	65	156.973902	250.2987942	241.567972	360.9554937	767.2712764	631.2656877	276.2011297	808.9507287	-2.453835313	0.028136942	0.066086575
AS-tDR-013645	-	-	pre-chr17.trna3939-GluTTC	56	79	TGTACATGGGAAGAGGAGATAAGGGGAGGAGAGTAGAAGCTCCCACATGGTCTAGCGGTTAGGATTCCTGGTTTTCACCCAGGCGGCCCGGGTTCGACTCCCGGTGTGGGAACCTTGTTCTTTTAGGTTGGTTTGTTCGATACAAATGATTC	152	..(((((.((..(((..((...(((..((.((((....)))))).....((((.(.(((.(((((.....))))).))))))))..)))....))..))))).)))))..(((((.........))))).((((((.....)))))).....	CGGTTAGGATTCCTGGTTTTCACT	Other	#N/A	24	24C>T	52	46	27	54	82	56	33	74	233.2183686	287.8436133	176.2793309	267.0081734	838.8832622	841.6875836	455.7318639	920.9592911	-3.161319383	0.002789909	0.019359957
AS-tDR-013648	-	-	pre-chr17.trna3939-GluTTC	56	80	TGTACATGGGAAGAGGAGATAAGGGGAGGAGAGTAGAAGCTCCCACATGGTCTAGCGGTTAGGATTCCTGGTTTTCACCCAGGCGGCCCGGGTTCGACTCCCGGTGTGGGAACCTTGTTCTTTTAGGTTGGTTTGTTCGATACAAATGATTC	152	..(((((.((..(((..((...(((..((.((((....)))))).....((((.(.(((.(((((.....))))).))))))))..)))....))..))))).)))))..(((((.........))))).((((((.....)))))).....	CGGTTAGGATTCCTGGTTTTCACCT	Other	#N/A	25	25C>T	29	30	0	32	44	41	18	26	130.0640902	187.7240956	0	158.2270657	450.1324822	616.2355523	248.5810167	323.5802915	-3.421827405	0.018308989	0.05161623
AS-tDR-000584	-	-	pre-chr1.trna3680-GluTTC	41	69	ATCATTCAATAGTCTGAAACTAGAACACACCCTCGTCAGTTCCCACATGGTCTAGCGGTTAGGATTCCTGGTTTTCACCCAGGCGGCCCGGGTTCGACTCCCGGTGTGGGAACAAAAGACCCTTTTTTTCCTCTATCGCGAAAACATAGTTA	152	.................(((((............(((.((((((((...((((.(.(((.(((((.....))))).))))))))...(((((.......))))).))))))))....))).....((((((......).)))))..))))).	TCCCACATGGTCTAGCGGTTAGGATTCCT	Other	#N/A	29	ExactMatch	57	40	34	40	142	40	51	41	255.6432118	250.2987942	221.9813797	197.7838322	1452.700283	601.2054169	704.3128806	510.2612289	-3.519903629	0.035007223	0.07430146
AS-tDR-009180	-	-	pre-chr1.trna3680-GluTTC	56	79	ATCATTCAATAGTCTGAAACTAGAACACACCCTCGTCAGTTCCCACATGGTCTAGCGGTTAGGATTCCTGGTTTTCACCCAGGCGGCCCGGGTTCGACTCCCGGTGTGGGAACAAAAGACCCTTTTTTTCCTCTATCGCGAAAACATAGTTA	152	.................(((((............(((.((((((((...((((.(.(((.(((((.....))))).))))))))...(((((.......))))).))))))))....))).....((((((......).)))))..))))).	CGGTTAGGATTCCTGGTTTTCACC	Other	#N/A	24	ExactMatch	35	40	37	73	75	42	20	65	156.973902	250.2987942	241.567972	360.9554937	767.2712764	631.2656877	276.2011297	808.9507287	-2.453835313	0.028136942	0.066086575
AS-tDR-013645	-	-	pre-chr1.trna3680-GluTTC	56	79	ATCATTCAATAGTCTGAAACTAGAACACACCCTCGTCAGTTCCCACATGGTCTAGCGGTTAGGATTCCTGGTTTTCACCCAGGCGGCCCGGGTTCGACTCCCGGTGTGGGAACAAAAGACCCTTTTTTTCCTCTATCGCGAAAACATAGTTA	152	.................(((((............(((.((((((((...((((.(.(((.(((((.....))))).))))))))...(((((.......))))).))))))))....))).....((((((......).)))))..))))).	CGGTTAGGATTCCTGGTTTTCACT	Other	#N/A	24	24C>T	52	46	27	54	82	56	33	74	233.2183686	287.8436133	176.2793309	267.0081734	838.8832622	841.6875836	455.7318639	920.9592911	-3.161319383	0.002789909	0.019359957
AS-tDR-013648	-	-	pre-chr1.trna3680-GluTTC	56	80	ATCATTCAATAGTCTGAAACTAGAACACACCCTCGTCAGTTCCCACATGGTCTAGCGGTTAGGATTCCTGGTTTTCACCCAGGCGGCCCGGGTTCGACTCCCGGTGTGGGAACAAAAGACCCTTTTTTTCCTCTATCGCGAAAACATAGTTA	152	.................(((((............(((.((((((((...((((.(.(((.(((((.....))))).))))))))...(((((.......))))).))))))))....))).....((((((......).)))))..))))).	CGGTTAGGATTCCTGGTTTTCACCT	Other	#N/A	25	25C>T	29	30	0	32	44	41	18	26	130.0640902	187.7240956	0	158.2270657	450.1324822	616.2355523	248.5810167	323.5802915	-3.421827405	0.018308989	0.05161623
AS-tDR-000584	-	-	pre-chr15.trna2099-GluTTC	41	69	GAGACTCAATTTGTCTGAGCTGGAGGCTGTGCTTGTCGTCTCCCACATGGTCTAGCGGTTAGGATTCCTGGTTTTCACCCAGGCGGCCCGGGTTCGACTCCCGGTGTGGGAACGCCAAAGTCTTTTAAACTAAAGATCCTGGGTTCACACTG	152	.((((.......))))(((((.(.(((((..((..((((...((....))....))))..))....(((((.......))))))))))).)))))......((((((..((((.(((..((((((......))))))..)))))))))))))	TCCCACATGGTCTAGCGGTTAGGATTCCT	Other	#N/A	29	ExactMatch	57	40	34	40	142	40	51	41	255.6432118	250.2987942	221.9813797	197.7838322	1452.700283	601.2054169	704.3128806	510.2612289	-3.519903629	0.035007223	0.07430146
AS-tDR-009180	-	-	pre-chr15.trna2099-GluTTC	56	79	GAGACTCAATTTGTCTGAGCTGGAGGCTGTGCTTGTCGTCTCCCACATGGTCTAGCGGTTAGGATTCCTGGTTTTCACCCAGGCGGCCCGGGTTCGACTCCCGGTGTGGGAACGCCAAAGTCTTTTAAACTAAAGATCCTGGGTTCACACTG	152	.((((.......))))(((((.(.(((((..((..((((...((....))....))))..))....(((((.......))))))))))).)))))......((((((..((((.(((..((((((......))))))..)))))))))))))	CGGTTAGGATTCCTGGTTTTCACC	Other	#N/A	24	ExactMatch	35	40	37	73	75	42	20	65	156.973902	250.2987942	241.567972	360.9554937	767.2712764	631.2656877	276.2011297	808.9507287	-2.453835313	0.028136942	0.066086575
AS-tDR-013645	-	-	pre-chr15.trna2099-GluTTC	56	79	GAGACTCAATTTGTCTGAGCTGGAGGCTGTGCTTGTCGTCTCCCACATGGTCTAGCGGTTAGGATTCCTGGTTTTCACCCAGGCGGCCCGGGTTCGACTCCCGGTGTGGGAACGCCAAAGTCTTTTAAACTAAAGATCCTGGGTTCACACTG	152	.((((.......))))(((((.(.(((((..((..((((...((....))....))))..))....(((((.......))))))))))).)))))......((((((..((((.(((..((((((......))))))..)))))))))))))	CGGTTAGGATTCCTGGTTTTCACT	Other	#N/A	24	24C>T	52	46	27	54	82	56	33	74	233.2183686	287.8436133	176.2793309	267.0081734	838.8832622	841.6875836	455.7318639	920.9592911	-3.161319383	0.002789909	0.019359957
AS-tDR-013648	-	-	pre-chr15.trna2099-GluTTC	56	80	GAGACTCAATTTGTCTGAGCTGGAGGCTGTGCTTGTCGTCTCCCACATGGTCTAGCGGTTAGGATTCCTGGTTTTCACCCAGGCGGCCCGGGTTCGACTCCCGGTGTGGGAACGCCAAAGTCTTTTAAACTAAAGATCCTGGGTTCACACTG	152	.((((.......))))(((((.(.(((((..((..((((...((....))....))))..))....(((((.......))))))))))).)))))......((((((..((((.(((..((((((......))))))..)))))))))))))	CGGTTAGGATTCCTGGTTTTCACCT	Other	#N/A	25	25C>T	29	30	0	32	44	41	18	26	130.0640902	187.7240956	0	158.2270657	450.1324822	616.2355523	248.5810167	323.5802915	-3.421827405	0.018308989	0.05161623
AS-tDR-010673	-	-	pre-chr1.trna7481-ValTAC	41	91	CACATGTAGTTAGTTGATCTGGCACCCGCTGCACCCGCCCGGTTCCATAGTGTAGCGGTTATCACGTCTGCTTTACACGCAGAAGGTCCTGGGTTCGAGCCCCAGTGGAACCACGTGGTGTGCTAGTTACTTTTTCTCAGGTACTTATTTAAG	153	.((.((.((..(((....((((((((((((((((((....)).......)))))))))..(((((((((((.......))))).(((((.((((....))))....)).))).)))))))))))))..)))....)))).))...........	GGTTCCATAGTGTAGCGGTTATCACGTCTGCTTTACACGCAGAAGGTCCTG	Other	#N/A	51	ExactMatch	29	37	49	40	40	39	50	66	130.0640902	231.5263846	319.9143413	197.7838322	409.2113474	586.1752814	690.5028242	821.3961245	-2.843108629	0.005330861	0.026275685
AS-tDR-013649	-	-	chr10.trna11252-GlnCTG	16	41	GGTTCCATGGTGTAATGGTTAGCACTCTGGACTCTGAATCCAGCGATCCGAGTTCAAATCTCGGTGGAACCTCCA	75	)))))))..))))........((((.))))).......(((((....))))).......((((((((((((.	TGGTTAGCACTCTGGACTCTGAATCT	i-tRF	#N/A	26	26C>T	36	20	27	40	41	40	21	33	161.4588706	125.1493971	176.2793309	197.7838322	419.4416311	601.2054169	290.0111861	410.6980623	-2.595803304	0.006953015	0.028207076
AS-tDR-009192	-	-	chr10.trna11252-GlnCTG	23	41	GGTTCCATGGTGTAATGGTTAGCACTCTGGACTCTGAATCCAGCGATCCGAGTTCAAATCTCGGTGGAACCTCCA	75	)))))))..))))........((((.))))).......(((((....))))).......((((((((((((.	CACTCTGGACTCTGAATCT	i-tRF	#N/A	19	19C>T	49	47	57	65	68	58	36	51	219.7634628	294.1010832	372.1452542	321.3987273	695.6592906	871.7478544	497.1620334	634.7151871	-2.231521658	0.004355095	0.025688036
AS-tDR-007510	-	-	chr10.trna11252-GlnCTG	24	41	GGTTCCATGGTGTAATGGTTAGCACTCTGGACTCTGAATCCAGCGATCCGAGTTCAAATCTCGGTGGAACCTCCA	75	)))))))..))))........((((.))))).......(((((....))))).......((((((((((((.	ACTCTGGACTCTGAATCT	i-tRF	#N/A	18	18C>T	61	53	67	81	85	71	42	48	273.5830863	331.6459023	437.4338953	400.5122601	869.5741133	1067.139615	580.0223723	597.3789996	-2.154621791	0.014256748	0.046843601
AS-tDR-002070	-	-	chr10.trna11252-GlnCTG	34	54	GGTTCCATGGTGTAATGGTTAGCACTCTGGACTCTGAATCCAGCGATCCGAGTTCAAATCTCGGTGGAACCTCCA	75	)))))))..))))........((((.))))).......(((((....))))).......((((((((((((.	CTGAATCCAGCGATCCGAGTT	i-tRF	#N/A	21	ExactMatch	0	22	29	28	25	21	16	16	0	137.6643368	189.3370591	138.4486825	255.7570921	315.6328439	220.9609037	199.1263332	-2.120517641	0.033555655	0.07313053
AS-tDR-013625	-	-	chr10.trna11252-GlnCTG	37	74	GGTTCCATGGTGTAATGGTTAGCACTCTGGACTCTGAATCCAGCGATCCGAGTTCAAATCTCGGTGGAACCTCCA	75	)))))))..))))........((((.))))).......(((((....))))).......((((((((((((.	AATCCAGCGATCCGAGTTCAAATCTCGGTGGAACCTCT	tiRNA-3	#N/A	38	38C>T	0	0	0	0	20	13	10	16	0	0	0	0	204.6056737	195.3917605	138.1005648	199.1263332	-185.3060831	2.15529E-05	0.000772734
AS-tDR-013649	-	-	chr17.trna1868-GlnCTG	16	41	GGTTCCATGGTGTAATGGTTAGCACTCTGGACTCTGAATCCAGCGATCCGAGTTCAAATCTCGGTGGAACCTCCA	75	)))))))..))))........((((.))))).......(((((....))))).......((((((((((((.	TGGTTAGCACTCTGGACTCTGAATCT	i-tRF	#N/A	26	26C>T	36	20	27	40	41	40	21	33	161.4588706	125.1493971	176.2793309	197.7838322	419.4416311	601.2054169	290.0111861	410.6980623	-2.595803304	0.006953015	0.028207076
AS-tDR-009192	-	-	chr17.trna1868-GlnCTG	23	41	GGTTCCATGGTGTAATGGTTAGCACTCTGGACTCTGAATCCAGCGATCCGAGTTCAAATCTCGGTGGAACCTCCA	75	)))))))..))))........((((.))))).......(((((....))))).......((((((((((((.	CACTCTGGACTCTGAATCT	i-tRF	#N/A	19	19C>T	49	47	57	65	68	58	36	51	219.7634628	294.1010832	372.1452542	321.3987273	695.6592906	871.7478544	497.1620334	634.7151871	-2.231521658	0.004355095	0.025688036
AS-tDR-007510	-	-	chr17.trna1868-GlnCTG	24	41	GGTTCCATGGTGTAATGGTTAGCACTCTGGACTCTGAATCCAGCGATCCGAGTTCAAATCTCGGTGGAACCTCCA	75	)))))))..))))........((((.))))).......(((((....))))).......((((((((((((.	ACTCTGGACTCTGAATCT	i-tRF	#N/A	18	18C>T	61	53	67	81	85	71	42	48	273.5830863	331.6459023	437.4338953	400.5122601	869.5741133	1067.139615	580.0223723	597.3789996	-2.154621791	0.014256748	0.046843601
AS-tDR-002070	-	-	chr17.trna1868-GlnCTG	34	54	GGTTCCATGGTGTAATGGTTAGCACTCTGGACTCTGAATCCAGCGATCCGAGTTCAAATCTCGGTGGAACCTCCA	75	)))))))..))))........((((.))))).......(((((....))))).......((((((((((((.	CTGAATCCAGCGATCCGAGTT	i-tRF	#N/A	21	ExactMatch	0	22	29	28	25	21	16	16	0	137.6643368	189.3370591	138.4486825	255.7570921	315.6328439	220.9609037	199.1263332	-2.120517641	0.033555655	0.07313053
AS-tDR-013625	-	-	chr17.trna1868-GlnCTG	37	74	GGTTCCATGGTGTAATGGTTAGCACTCTGGACTCTGAATCCAGCGATCCGAGTTCAAATCTCGGTGGAACCTCCA	75	)))))))..))))........((((.))))).......(((((....))))).......((((((((((((.	AATCCAGCGATCCGAGTTCAAATCTCGGTGGAACCTCT	tiRNA-3	#N/A	38	38C>T	0	0	0	0	20	13	10	16	0	0	0	0	204.6056737	195.3917605	138.1005648	199.1263332	-185.3060831	2.15529E-05	0.000772734
AS-tDR-013649	-	-	chr8.trna2095-GlnCTG	16	41	GGTTCCATGGTGTAATGGTTAGCACTCTGGACTCTGAATCCAGCGATCCGAGTTCAAATCTCGGTGGAACCTCCA	75	)))))))..))))........((((.))))).......(((((....))))).......((((((((((((.	TGGTTAGCACTCTGGACTCTGAATCT	i-tRF	#N/A	26	26C>T	36	20	27	40	41	40	21	33	161.4588706	125.1493971	176.2793309	197.7838322	419.4416311	601.2054169	290.0111861	410.6980623	-2.595803304	0.006953015	0.028207076
AS-tDR-009192	-	-	chr8.trna2095-GlnCTG	23	41	GGTTCCATGGTGTAATGGTTAGCACTCTGGACTCTGAATCCAGCGATCCGAGTTCAAATCTCGGTGGAACCTCCA	75	)))))))..))))........((((.))))).......(((((....))))).......((((((((((((.	CACTCTGGACTCTGAATCT	i-tRF	#N/A	19	19C>T	49	47	57	65	68	58	36	51	219.7634628	294.1010832	372.1452542	321.3987273	695.6592906	871.7478544	497.1620334	634.7151871	-2.231521658	0.004355095	0.025688036
AS-tDR-007510	-	-	chr8.trna2095-GlnCTG	24	41	GGTTCCATGGTGTAATGGTTAGCACTCTGGACTCTGAATCCAGCGATCCGAGTTCAAATCTCGGTGGAACCTCCA	75	)))))))..))))........((((.))))).......(((((....))))).......((((((((((((.	ACTCTGGACTCTGAATCT	i-tRF	#N/A	18	18C>T	61	53	67	81	85	71	42	48	273.5830863	331.6459023	437.4338953	400.5122601	869.5741133	1067.139615	580.0223723	597.3789996	-2.154621791	0.014256748	0.046843601
AS-tDR-002070	-	-	chr8.trna2095-GlnCTG	34	54	GGTTCCATGGTGTAATGGTTAGCACTCTGGACTCTGAATCCAGCGATCCGAGTTCAAATCTCGGTGGAACCTCCA	75	)))))))..))))........((((.))))).......(((((....))))).......((((((((((((.	CTGAATCCAGCGATCCGAGTT	i-tRF	#N/A	21	ExactMatch	0	22	29	28	25	21	16	16	0	137.6643368	189.3370591	138.4486825	255.7570921	315.6328439	220.9609037	199.1263332	-2.120517641	0.033555655	0.07313053
AS-tDR-013625	-	-	chr8.trna2095-GlnCTG	37	74	GGTTCCATGGTGTAATGGTTAGCACTCTGGACTCTGAATCCAGCGATCCGAGTTCAAATCTCGGTGGAACCTCCA	75	)))))))..))))........((((.))))).......(((((....))))).......((((((((((((.	AATCCAGCGATCCGAGTTCAAATCTCGGTGGAACCTCT	tiRNA-3	#N/A	38	38C>T	0	0	0	0	20	13	10	16	0	0	0	0	204.6056737	195.3917605	138.1005648	199.1263332	-185.3060831	2.15529E-05	0.000772734
AS-tDR-013649	-	-	chr17.trna3684-GlnCTG	16	41	GGTTCCATGGTGTAATGGTTAGCACTCTGGACTCTGAATCCAGTGATCCGAGTTCAAATCTCGGTGGAACCTCCA	75	)))))))..))))........((((.))))).......(((((....))))).......((((((((((((.	TGGTTAGCACTCTGGACTCTGAATCT	i-tRF	#N/A	26	26C>T	36	20	27	40	41	40	21	33	161.4588706	125.1493971	176.2793309	197.7838322	419.4416311	601.2054169	290.0111861	410.6980623	-2.595803304	0.006953015	0.028207076
AS-tDR-009192	-	-	chr17.trna3684-GlnCTG	23	41	GGTTCCATGGTGTAATGGTTAGCACTCTGGACTCTGAATCCAGTGATCCGAGTTCAAATCTCGGTGGAACCTCCA	75	)))))))..))))........((((.))))).......(((((....))))).......((((((((((((.	CACTCTGGACTCTGAATCT	i-tRF	#N/A	19	19C>T	49	47	57	65	68	58	36	51	219.7634628	294.1010832	372.1452542	321.3987273	695.6592906	871.7478544	497.1620334	634.7151871	-2.231521658	0.004355095	0.025688036
AS-tDR-007510	-	-	chr17.trna3684-GlnCTG	24	41	GGTTCCATGGTGTAATGGTTAGCACTCTGGACTCTGAATCCAGTGATCCGAGTTCAAATCTCGGTGGAACCTCCA	75	)))))))..))))........((((.))))).......(((((....))))).......((((((((((((.	ACTCTGGACTCTGAATCT	i-tRF	#N/A	18	18C>T	61	53	67	81	85	71	42	48	273.5830863	331.6459023	437.4338953	400.5122601	869.5741133	1067.139615	580.0223723	597.3789996	-2.154621791	0.014256748	0.046843601
AS-tDR-001849	-	-	chr10.trna2466-AspGTC	32	48	TCCTCGTTAGTATAGTGGTGAGTATCCCCGCCTGTCACGCGGGAGACCGGGGTTCGATTCCCCGACGGGGAGCCA	75	)))))))..))))........((((.))))).......(((((....))))).......((((((((((((.	CTGTCACGCGGGAGACC	i-tRF	tsRNA-Asp-i-0070	17	ExactMatch	0	42	38	0	36	27	46	20	0	262.8137339	248.0968361	0	368.2902127	405.8136564	635.2625982	248.9079165	-3.228277842	0.039537707	0.080641046
AS-tDR-011427	-	-	chr10.trna2466-AspGTC	32	48	TCCTCGTTAGTATAGTGGTGAGTATCCCCGCCTGTCACGCGGGAGACCGGGGTTCGATTCCCCGACGGGGAGCCA	75	)))))))..))))........((((.))))).......(((((....))))).......((((((((((((.	CTGTCACGCGGGAGACT	i-tRF	#N/A	17	17C>T	55	51	42	40	44	39	40	40	246.6732745	319.1309626	274.2122925	197.7838322	450.1324822	586.1752814	552.4022593	497.815833	-2.006647274	0.000549394	0.005444227
AS-tDR-001849	-	-	chr12.trna2267-AspGTC	32	48	TCCTCGTTAGTATAGTGGTGAGTATCCCCGCCTGTCACGCGGGAGACCGGGGTTCGATTCCCCGACGGGGAGCCA	75	)))))))..))))........((((.))))).......(((((....))))).......((((((((((((.	CTGTCACGCGGGAGACC	i-tRF	tsRNA-Asp-i-0070	17	ExactMatch	0	42	38	0	36	27	46	20	0	262.8137339	248.0968361	0	368.2902127	405.8136564	635.2625982	248.9079165	-3.228277842	0.039537707	0.080641046
AS-tDR-011427	-	-	chr12.trna2267-AspGTC	32	48	TCCTCGTTAGTATAGTGGTGAGTATCCCCGCCTGTCACGCGGGAGACCGGGGTTCGATTCCCCGACGGGGAGCCA	75	)))))))..))))........((((.))))).......(((((....))))).......((((((((((((.	CTGTCACGCGGGAGACT	i-tRF	#N/A	17	17C>T	55	51	42	40	44	39	40	40	246.6732745	319.1309626	274.2122925	197.7838322	450.1324822	586.1752814	552.4022593	497.815833	-2.006647274	0.000549394	0.005444227
AS-tDR-001849	-	-	chr12.trna2269-AspGTC	32	48	TCCTCGTTAGTATAGTGGTGAGTATCCCCGCCTGTCACGCGGGAGACCGGGGTTCGATTCCCCGACGGGGAGCCA	75	)))))))..))))........((((.))))).......(((((....))))).......((((((((((((.	CTGTCACGCGGGAGACC	i-tRF	tsRNA-Asp-i-0070	17	ExactMatch	0	42	38	0	36	27	46	20	0	262.8137339	248.0968361	0	368.2902127	405.8136564	635.2625982	248.9079165	-3.228277842	0.039537707	0.080641046
AS-tDR-011427	-	-	chr12.trna2269-AspGTC	32	48	TCCTCGTTAGTATAGTGGTGAGTATCCCCGCCTGTCACGCGGGAGACCGGGGTTCGATTCCCCGACGGGGAGCCA	75	)))))))..))))........((((.))))).......(((((....))))).......((((((((((((.	CTGTCACGCGGGAGACT	i-tRF	#N/A	17	17C>T	55	51	42	40	44	39	40	40	246.6732745	319.1309626	274.2122925	197.7838322	450.1324822	586.1752814	552.4022593	497.815833	-2.006647274	0.000549394	0.005444227
AS-tDR-001849	-	-	chr13.trna2243-AspGTC	32	48	TCCTCGTTAGTATAGTGGTGAGTATCCCCGCCTGTCACGCGGGAGACCGGGGTTCGATTCCCCGACGGGGAGCCA	75	)))))))..))))........((((.))))).......(((((....))))).......((((((((((((.	CTGTCACGCGGGAGACC	i-tRF	tsRNA-Asp-i-0070	17	ExactMatch	0	42	38	0	36	27	46	20	0	262.8137339	248.0968361	0	368.2902127	405.8136564	635.2625982	248.9079165	-3.228277842	0.039537707	0.080641046
AS-tDR-011427	-	-	chr13.trna2243-AspGTC	32	48	TCCTCGTTAGTATAGTGGTGAGTATCCCCGCCTGTCACGCGGGAGACCGGGGTTCGATTCCCCGACGGGGAGCCA	75	)))))))..))))........((((.))))).......(((((....))))).......((((((((((((.	CTGTCACGCGGGAGACT	i-tRF	#N/A	17	17C>T	55	51	42	40	44	39	40	40	246.6732745	319.1309626	274.2122925	197.7838322	450.1324822	586.1752814	552.4022593	497.815833	-2.006647274	0.000549394	0.005444227
AS-tDR-001849	-	-	chr13.trna2249-AspGTC	32	48	TCCTCGTTAGTATAGTGGTGAGTATCCCCGCCTGTCACGCGGGAGACCGGGGTTCGATTCCCCGACGGGGAGCCA	75	)))))))..))))........((((.))))).......(((((....))))).......((((((((((((.	CTGTCACGCGGGAGACC	i-tRF	tsRNA-Asp-i-0070	17	ExactMatch	0	42	38	0	36	27	46	20	0	262.8137339	248.0968361	0	368.2902127	405.8136564	635.2625982	248.9079165	-3.228277842	0.039537707	0.080641046
AS-tDR-011427	-	-	chr13.trna2249-AspGTC	32	48	TCCTCGTTAGTATAGTGGTGAGTATCCCCGCCTGTCACGCGGGAGACCGGGGTTCGATTCCCCGACGGGGAGCCA	75	)))))))..))))........((((.))))).......(((((....))))).......((((((((((((.	CTGTCACGCGGGAGACT	i-tRF	#N/A	17	17C>T	55	51	42	40	44	39	40	40	246.6732745	319.1309626	274.2122925	197.7838322	450.1324822	586.1752814	552.4022593	497.815833	-2.006647274	0.000549394	0.005444227
AS-tDR-001849	-	-	chr13.trna3843-AspGTC	32	48	TCCTCGTTAGTATAGTGGTGAGTATCCCCGCCTGTCACGCGGGAGACCGGGGTTCGATTCCCCGACGGGGAGCCA	75	)))))))..))))........((((.))))).......(((((....))))).......((((((((((((.	CTGTCACGCGGGAGACC	i-tRF	tsRNA-Asp-i-0070	17	ExactMatch	0	42	38	0	36	27	46	20	0	262.8137339	248.0968361	0	368.2902127	405.8136564	635.2625982	248.9079165	-3.228277842	0.039537707	0.080641046
AS-tDR-011427	-	-	chr13.trna3843-AspGTC	32	48	TCCTCGTTAGTATAGTGGTGAGTATCCCCGCCTGTCACGCGGGAGACCGGGGTTCGATTCCCCGACGGGGAGCCA	75	)))))))..))))........((((.))))).......(((((....))))).......((((((((((((.	CTGTCACGCGGGAGACT	i-tRF	#N/A	17	17C>T	55	51	42	40	44	39	40	40	246.6732745	319.1309626	274.2122925	197.7838322	450.1324822	586.1752814	552.4022593	497.815833	-2.006647274	0.000549394	0.005444227
AS-tDR-001849	-	-	chr13.trna3850-AspGTC	32	48	TCCTCGTTAGTATAGTGGTGAGTATCCCCGCCTGTCACGCGGGAGACCGGGGTTCGATTCCCCGACGGGGAGCCA	75	)))))))..))))........((((.))))).......(((((....))))).......((((((((((((.	CTGTCACGCGGGAGACC	i-tRF	tsRNA-Asp-i-0070	17	ExactMatch	0	42	38	0	36	27	46	20	0	262.8137339	248.0968361	0	368.2902127	405.8136564	635.2625982	248.9079165	-3.228277842	0.039537707	0.080641046
AS-tDR-011427	-	-	chr13.trna3850-AspGTC	32	48	TCCTCGTTAGTATAGTGGTGAGTATCCCCGCCTGTCACGCGGGAGACCGGGGTTCGATTCCCCGACGGGGAGCCA	75	)))))))..))))........((((.))))).......(((((....))))).......((((((((((((.	CTGTCACGCGGGAGACT	i-tRF	#N/A	17	17C>T	55	51	42	40	44	39	40	40	246.6732745	319.1309626	274.2122925	197.7838322	450.1324822	586.1752814	552.4022593	497.815833	-2.006647274	0.000549394	0.005444227
AS-tDR-001849	-	-	chr13.trna3853-AspGTC	32	48	TCCTCGTTAGTATAGTGGTGAGTATCCCCGCCTGTCACGCGGGAGACCGGGGTTCGATTCCCCGACGGGGAGCCA	75	)))))))..))))........((((.))))).......(((((....))))).......((((((((((((.	CTGTCACGCGGGAGACC	i-tRF	tsRNA-Asp-i-0070	17	ExactMatch	0	42	38	0	36	27	46	20	0	262.8137339	248.0968361	0	368.2902127	405.8136564	635.2625982	248.9079165	-3.228277842	0.039537707	0.080641046
AS-tDR-011427	-	-	chr13.trna3853-AspGTC	32	48	TCCTCGTTAGTATAGTGGTGAGTATCCCCGCCTGTCACGCGGGAGACCGGGGTTCGATTCCCCGACGGGGAGCCA	75	)))))))..))))........((((.))))).......(((((....))))).......((((((((((((.	CTGTCACGCGGGAGACT	i-tRF	#N/A	17	17C>T	55	51	42	40	44	39	40	40	246.6732745	319.1309626	274.2122925	197.7838322	450.1324822	586.1752814	552.4022593	497.815833	-2.006647274	0.000549394	0.005444227
AS-tDR-001849	-	-	chr13.trna4004-AspGTC	32	48	TCCTCGTTAGTATAGTGGTGAGTATCCCCGCCTGTCACGCGGGAGACCGGGGTTCGATTCCCCGACGGGGAGCCA	75	)))))))..))))........((((.))))).......(((((....))))).......((((((((((((.	CTGTCACGCGGGAGACC	i-tRF	tsRNA-Asp-i-0070	17	ExactMatch	0	42	38	0	36	27	46	20	0	262.8137339	248.0968361	0	368.2902127	405.8136564	635.2625982	248.9079165	-3.228277842	0.039537707	0.080641046
AS-tDR-011427	-	-	chr13.trna4004-AspGTC	32	48	TCCTCGTTAGTATAGTGGTGAGTATCCCCGCCTGTCACGCGGGAGACCGGGGTTCGATTCCCCGACGGGGAGCCA	75	)))))))..))))........((((.))))).......(((((....))))).......((((((((((((.	CTGTCACGCGGGAGACT	i-tRF	#N/A	17	17C>T	55	51	42	40	44	39	40	40	246.6732745	319.1309626	274.2122925	197.7838322	450.1324822	586.1752814	552.4022593	497.815833	-2.006647274	0.000549394	0.005444227
AS-tDR-001849	-	-	chr13.trna4012-AspGTC	32	48	TCCTCGTTAGTATAGTGGTGAGTATCCCCGCCTGTCACGCGGGAGACCGGGGTTCGATTCCCCGACGGGGAGCCA	75	)))))))..))))........((((.))))).......(((((....))))).......((((((((((((.	CTGTCACGCGGGAGACC	i-tRF	tsRNA-Asp-i-0070	17	ExactMatch	0	42	38	0	36	27	46	20	0	262.8137339	248.0968361	0	368.2902127	405.8136564	635.2625982	248.9079165	-3.228277842	0.039537707	0.080641046
AS-tDR-011427	-	-	chr13.trna4012-AspGTC	32	48	TCCTCGTTAGTATAGTGGTGAGTATCCCCGCCTGTCACGCGGGAGACCGGGGTTCGATTCCCCGACGGGGAGCCA	75	)))))))..))))........((((.))))).......(((((....))))).......((((((((((((.	CTGTCACGCGGGAGACT	i-tRF	#N/A	17	17C>T	55	51	42	40	44	39	40	40	246.6732745	319.1309626	274.2122925	197.7838322	450.1324822	586.1752814	552.4022593	497.815833	-2.006647274	0.000549394	0.005444227
AS-tDR-001849	-	-	chr13.trna4025-AspGTC	32	48	TCCTCGTTAGTATAGTGGTGAGTATCCCCGCCTGTCACGCGGGAGACCGGGGTTCGATTCCCCGACGGGGAGCCA	75	)))))))..))))........((((.))))).......(((((....))))).......((((((((((((.	CTGTCACGCGGGAGACC	i-tRF	tsRNA-Asp-i-0070	17	ExactMatch	0	42	38	0	36	27	46	20	0	262.8137339	248.0968361	0	368.2902127	405.8136564	635.2625982	248.9079165	-3.228277842	0.039537707	0.080641046
AS-tDR-011427	-	-	chr13.trna4025-AspGTC	32	48	TCCTCGTTAGTATAGTGGTGAGTATCCCCGCCTGTCACGCGGGAGACCGGGGTTCGATTCCCCGACGGGGAGCCA	75	)))))))..))))........((((.))))).......(((((....))))).......((((((((((((.	CTGTCACGCGGGAGACT	i-tRF	#N/A	17	17C>T	55	51	42	40	44	39	40	40	246.6732745	319.1309626	274.2122925	197.7838322	450.1324822	586.1752814	552.4022593	497.815833	-2.006647274	0.000549394	0.005444227
AS-tDR-001849	-	-	chr7.trna8266-AspGTC	32	48	TCCTCGTTAGTATAGTGGTGAGTATCCCCGCCTGTCACGCGGGAGACCGGGGTTCGATTCCCCGACGGGGAGCCA	75	)))))))..))))........((((.))))).......(((((....))))).......((((((((((((.	CTGTCACGCGGGAGACC	i-tRF	tsRNA-Asp-i-0070	17	ExactMatch	0	42	38	0	36	27	46	20	0	262.8137339	248.0968361	0	368.2902127	405.8136564	635.2625982	248.9079165	-3.228277842	0.039537707	0.080641046
AS-tDR-011427	-	-	chr7.trna8266-AspGTC	32	48	TCCTCGTTAGTATAGTGGTGAGTATCCCCGCCTGTCACGCGGGAGACCGGGGTTCGATTCCCCGACGGGGAGCCA	75	)))))))..))))........((((.))))).......(((((....))))).......((((((((((((.	CTGTCACGCGGGAGACT	i-tRF	#N/A	17	17C>T	55	51	42	40	44	39	40	40	246.6732745	319.1309626	274.2122925	197.7838322	450.1324822	586.1752814	552.4022593	497.815833	-2.006647274	0.000549394	0.005444227
AS-tDR-000600	-	-	chr15.trna4154-GluTTC	1	29	TCCCATATGGTCTAGCGGTTAGGATTCCTGGTTTTCACCCAGGCGGCCCGGGTTCGACTCCCGGTGTGGGAACCA	75	)))))))..))))........((((.))))).......(((((....))))).......((((((((((((.	TCCCATATGGTCTAGCGGTTAGGATTCCT	tRF-5	#N/A	29	ExactMatch	29	31	25	36	90	35	32	42	130.0640902	193.9815655	163.2216027	178.0054489	920.7255317	526.0547398	441.9218075	522.7066247	-3.609005234	0.006957283	0.028207076
AS-tDR-009180	-	-	chr15.trna4154-GluTTC	16	39	TCCCATATGGTCTAGCGGTTAGGATTCCTGGTTTTCACCCAGGCGGCCCGGGTTCGACTCCCGGTGTGGGAACCA	75	)))))))..))))........((((.))))).......(((((....))))).......((((((((((((.	CGGTTAGGATTCCTGGTTTTCACC	i-tRF	#N/A	24	ExactMatch	35	40	37	73	75	42	20	65	156.973902	250.2987942	241.567972	360.9554937	767.2712764	631.2656877	276.2011297	808.9507287	-2.453835313	0.028136942	0.066086575
AS-tDR-013645	-	-	chr15.trna4154-GluTTC	16	39	TCCCATATGGTCTAGCGGTTAGGATTCCTGGTTTTCACCCAGGCGGCCCGGGTTCGACTCCCGGTGTGGGAACCA	75	)))))))..))))........((((.))))).......(((((....))))).......((((((((((((.	CGGTTAGGATTCCTGGTTTTCACT	i-tRF	#N/A	24	24C>T	52	46	27	54	82	56	33	74	233.2183686	287.8436133	176.2793309	267.0081734	838.8832622	841.6875836	455.7318639	920.9592911	-3.161319383	0.002789909	0.019359957
AS-tDR-011546	-	-	pre-chr15.trna1072-ArgACG	114	134	AGTCTGAAGTATCATTATTGGGCCGGCCTGTAATGTCTGCGGGCCAGTGGCGCAATGGATAACGCGTCTGACTACGGATCAGAAGATTCCAGGTTCGACTCCTGGCTGGCTCGTTGGGACTGGTACTCCTTTATTTGCATCCCTTGCTAATCT	153	.....(.((((((.((((((.(((((((((((.....))))))))...))).)))))).......((((.(..(((..((((......(((((.......)))))))))..)))).)))).)))))).).......(((.....)))......	TTGGGACTGGTACTCCTTTAT	tRF-1	#N/A	21	ExactMatch	99	107	107	112	114	106	94	105	444.0118941	669.5492744	698.5884596	553.7947301	1166.25234	1593.194355	1298.145309	1306.766562	-2.265183378	0.000425755	0.005101402
AS-tDR-000600	-	-	pre-chr15.trna4154-GluTTC	41	69	TTACATGTTCTCTCTCATTTAAATATGCTATCTTAGAAGCTCCCATATGGTCTAGCGGTTAGGATTCCTGGTTTTCACCCAGGCGGCCCGGGTTCGACTCCCGGTGTGGGAATTCTTTGGGGTTGGGGATTTAGCTCAGTGGTAGAGCGCTT	152	......((.((((..(((((((((.(.(.(((((((((..(((((((..((((.(.(((.(((((.....))))).))))))))...(((((.......)))))))))))).))))..))))).).).)))))....))))..)))).))..	TCCCATATGGTCTAGCGGTTAGGATTCCT	Other	#N/A	29	ExactMatch	29	31	25	36	90	35	32	42	130.0640902	193.9815655	163.2216027	178.0054489	920.7255317	526.0547398	441.9218075	522.7066247	-3.609005234	0.006957283	0.028207076
AS-tDR-009180	-	-	pre-chr15.trna4154-GluTTC	56	79	TTACATGTTCTCTCTCATTTAAATATGCTATCTTAGAAGCTCCCATATGGTCTAGCGGTTAGGATTCCTGGTTTTCACCCAGGCGGCCCGGGTTCGACTCCCGGTGTGGGAATTCTTTGGGGTTGGGGATTTAGCTCAGTGGTAGAGCGCTT	152	......((.((((..(((((((((.(.(.(((((((((..(((((((..((((.(.(((.(((((.....))))).))))))))...(((((.......)))))))))))).))))..))))).).).)))))....))))..)))).))..	CGGTTAGGATTCCTGGTTTTCACC	Other	#N/A	24	ExactMatch	35	40	37	73	75	42	20	65	156.973902	250.2987942	241.567972	360.9554937	767.2712764	631.2656877	276.2011297	808.9507287	-2.453835313	0.028136942	0.066086575
AS-tDR-013645	-	-	pre-chr15.trna4154-GluTTC	56	79	TTACATGTTCTCTCTCATTTAAATATGCTATCTTAGAAGCTCCCATATGGTCTAGCGGTTAGGATTCCTGGTTTTCACCCAGGCGGCCCGGGTTCGACTCCCGGTGTGGGAATTCTTTGGGGTTGGGGATTTAGCTCAGTGGTAGAGCGCTT	152	......((.((((..(((((((((.(.(.(((((((((..(((((((..((((.(.(((.(((((.....))))).))))))))...(((((.......)))))))))))).))))..))))).).).)))))....))))..)))).))..	CGGTTAGGATTCCTGGTTTTCACT	Other	#N/A	24	24C>T	52	46	27	54	82	56	33	74	233.2183686	287.8436133	176.2793309	267.0081734	838.8832622	841.6875836	455.7318639	920.9592911	-3.161319383	0.002789909	0.019359957
AS-tDR-013648	-	-	pre-chr15.trna4154-GluTTC	56	80	TTACATGTTCTCTCTCATTTAAATATGCTATCTTAGAAGCTCCCATATGGTCTAGCGGTTAGGATTCCTGGTTTTCACCCAGGCGGCCCGGGTTCGACTCCCGGTGTGGGAATTCTTTGGGGTTGGGGATTTAGCTCAGTGGTAGAGCGCTT	152	......((.((((..(((((((((.(.(.(((((((((..(((((((..((((.(.(((.(((((.....))))).))))))))...(((((.......)))))))))))).))))..))))).).).)))))....))))..)))).))..	CGGTTAGGATTCCTGGTTTTCACCT	Other	#N/A	25	25C>T	29	30	0	32	44	41	18	26	130.0640902	187.7240956	0	158.2270657	450.1324822	616.2355523	248.5810167	323.5802915	-3.421827405	0.018308989	0.05161623
AS-tDR-000600	-	-	chr15.trna2212-GluTTC	1	29	TCCCATATGGTCTAGCGGTTAGGATTCCTGGTTTTCACCCAGGCGGCCCGGGTTCGACTCCCGGTATGGGAACCA	75	)))))))..))))........((((.))))).......(((((....))))).......((((((((((((.	TCCCATATGGTCTAGCGGTTAGGATTCCT	tRF-5	#N/A	29	ExactMatch	29	31	25	36	90	35	32	42	130.0640902	193.9815655	163.2216027	178.0054489	920.7255317	526.0547398	441.9218075	522.7066247	-3.609005234	0.006957283	0.028207076
AS-tDR-009180	-	-	chr15.trna2212-GluTTC	16	39	TCCCATATGGTCTAGCGGTTAGGATTCCTGGTTTTCACCCAGGCGGCCCGGGTTCGACTCCCGGTATGGGAACCA	75	)))))))..))))........((((.))))).......(((((....))))).......((((((((((((.	CGGTTAGGATTCCTGGTTTTCACC	i-tRF	#N/A	24	ExactMatch	35	40	37	73	75	42	20	65	156.973902	250.2987942	241.567972	360.9554937	767.2712764	631.2656877	276.2011297	808.9507287	-2.453835313	0.028136942	0.066086575
AS-tDR-013645	-	-	chr15.trna2212-GluTTC	16	39	TCCCATATGGTCTAGCGGTTAGGATTCCTGGTTTTCACCCAGGCGGCCCGGGTTCGACTCCCGGTATGGGAACCA	75	)))))))..))))........((((.))))).......(((((....))))).......((((((((((((.	CGGTTAGGATTCCTGGTTTTCACT	i-tRF	#N/A	24	24C>T	52	46	27	54	82	56	33	74	233.2183686	287.8436133	176.2793309	267.0081734	838.8832622	841.6875836	455.7318639	920.9592911	-3.161319383	0.002789909	0.019359957
AS-tDR-013648	-	-	chr15.trna2212-GluTTC	16	40	TCCCATATGGTCTAGCGGTTAGGATTCCTGGTTTTCACCCAGGCGGCCCGGGTTCGACTCCCGGTATGGGAACCA	75	)))))))..))))........((((.))))).......(((((....))))).......((((((((((((.	CGGTTAGGATTCCTGGTTTTCACCT	i-tRF	#N/A	25	25C>T	29	30	0	32	44	41	18	26	130.0640902	187.7240956	0	158.2270657	450.1324822	616.2355523	248.5810167	323.5802915	-3.421827405	0.018308989	0.05161623
AS-tDR-000600	-	-	chr9.trna932-GluTTC	1	29	TCCCATATGGTCTAGCGGTTAGGATTCCTGGTTTTCACCCAGGCGGCCCGGGTTCGACTCCCGGTATGGGAACCA	75	)))))))..))))........((((.))))).......(((((....))))).......((((((((((((.	TCCCATATGGTCTAGCGGTTAGGATTCCT	tRF-5	#N/A	29	ExactMatch	29	31	25	36	90	35	32	42	130.0640902	193.9815655	163.2216027	178.0054489	920.7255317	526.0547398	441.9218075	522.7066247	-3.609005234	0.006957283	0.028207076
AS-tDR-009180	-	-	chr9.trna932-GluTTC	16	39	TCCCATATGGTCTAGCGGTTAGGATTCCTGGTTTTCACCCAGGCGGCCCGGGTTCGACTCCCGGTATGGGAACCA	75	)))))))..))))........((((.))))).......(((((....))))).......((((((((((((.	CGGTTAGGATTCCTGGTTTTCACC	i-tRF	#N/A	24	ExactMatch	35	40	37	73	75	42	20	65	156.973902	250.2987942	241.567972	360.9554937	767.2712764	631.2656877	276.2011297	808.9507287	-2.453835313	0.028136942	0.066086575
AS-tDR-013645	-	-	chr9.trna932-GluTTC	16	39	TCCCATATGGTCTAGCGGTTAGGATTCCTGGTTTTCACCCAGGCGGCCCGGGTTCGACTCCCGGTATGGGAACCA	75	)))))))..))))........((((.))))).......(((((....))))).......((((((((((((.	CGGTTAGGATTCCTGGTTTTCACT	i-tRF	#N/A	24	24C>T	52	46	27	54	82	56	33	74	233.2183686	287.8436133	176.2793309	267.0081734	838.8832622	841.6875836	455.7318639	920.9592911	-3.161319383	0.002789909	0.019359957
AS-tDR-013648	-	-	chr9.trna932-GluTTC	16	40	TCCCATATGGTCTAGCGGTTAGGATTCCTGGTTTTCACCCAGGCGGCCCGGGTTCGACTCCCGGTATGGGAACCA	75	)))))))..))))........((((.))))).......(((((....))))).......((((((((((((.	CGGTTAGGATTCCTGGTTTTCACCT	i-tRF	#N/A	25	25C>T	29	30	0	32	44	41	18	26	130.0640902	187.7240956	0	158.2270657	450.1324822	616.2355523	248.5810167	323.5802915	-3.421827405	0.018308989	0.05161623
AS-tDR-012673	-	-	chr10.trna4794-CysGCA	59	74	GGGGGTATAGCTCAGTGGTAGAGCATTTGACTGCAGATCAAGAGGTCCCCGGTTCAAATCCGGGTGCCCCCTCCA	75	)))))))..)))).......((((.))))).......(((((.....))))).......((((((((((((.	TCCGGGTGCCCCCTCT	tRF-3	#N/A	16	16C>T	41	57	73	36	41	67	49	43	183.8837137	356.6757817	476.6070799	178.0054489	419.4416311	1007.019073	676.6927677	535.1520205	-2.203441574	0.048741108	0.091784877
AS-tDR-000067	-	-	chr10.trna4794-CysGCA	59	75	GGGGGTATAGCTCAGTGGTAGAGCATTTGACTGCAGATCAAGAGGTCCCCGGTTCAAATCCGGGTGCCCCCTCCA	75	)))))))..)))).......((((.))))).......(((((.....))))).......((((((((((((.	TCCGGGTGCCCCCTCCA	tRF-3	tsRNA-Cys-3-0007	17	ExactMatch	269	310	392	230	280	299	257	256	1206.456561	1939.815655	2559.31473	1137.257035	2864.479432	4494.010491	3549.184516	3186.021331	-2.059006428	0.009830253	0.035806011
AS-tDR-011016	-	-	chr10.trna4794-CysGCA	59	75	GGGGGTATAGCTCAGTGGTAGAGCATTTGACTGCAGATCAAGAGGTCCCCGGTTCAAATCCGGGTGCCCCCTCCA	75	)))))))..)))).......((((.))))).......(((((.....))))).......((((((((((((.	TCCGGGTGCCCCCTCCC	tRF-3	#N/A	17	17A>C	0	30	31	29	34	36	32	26	0	187.7240956	202.3947874	143.3932783	347.8296453	541.0848752	441.9218075	323.5802915	-3.08535646	0.006107178	0.02694305
AS-tDR-010744	-	-	chr10.trna4794-CysGCA	59	75	GGGGGTATAGCTCAGTGGTAGAGCATTTGACTGCAGATCAAGAGGTCCCCGGTTCAAATCCGGGTGCCCCCTCCA	75	)))))))..)))).......((((.))))).......(((((.....))))).......((((((((((((.	TCCGGGTGCCCCCTCCT	tRF-3	#N/A	17	17A>T	31	32	37	0	24	27	26	28	139.0340275	200.2390353	241.567972	0	245.5268085	405.8136564	359.0614686	348.4710831	-2.330330697	0.021015803	0.055211776
AS-tDR-012673	-	-	chr10.trna8932-CysGCA	59	74	GGGGGTATAGCTCAGTGGTAGAGCATTTGACTGCAGATCAAGAGGTCCCCGGTTCAAATCCGGGTGCCCCCTCCA	75	)))))))..)))).......((((.))))).......(((((.....))))).......((((((((((((.	TCCGGGTGCCCCCTCT	tRF-3	#N/A	16	16C>T	41	57	73	36	41	67	49	43	183.8837137	356.6757817	476.6070799	178.0054489	419.4416311	1007.019073	676.6927677	535.1520205	-2.203441574	0.048741108	0.091784877
AS-tDR-000067	-	-	chr10.trna8932-CysGCA	59	75	GGGGGTATAGCTCAGTGGTAGAGCATTTGACTGCAGATCAAGAGGTCCCCGGTTCAAATCCGGGTGCCCCCTCCA	75	)))))))..)))).......((((.))))).......(((((.....))))).......((((((((((((.	TCCGGGTGCCCCCTCCA	tRF-3	tsRNA-Cys-3-0007	17	ExactMatch	269	310	392	230	280	299	257	256	1206.456561	1939.815655	2559.31473	1137.257035	2864.479432	4494.010491	3549.184516	3186.021331	-2.059006428	0.009830253	0.035806011
AS-tDR-011016	-	-	chr10.trna8932-CysGCA	59	75	GGGGGTATAGCTCAGTGGTAGAGCATTTGACTGCAGATCAAGAGGTCCCCGGTTCAAATCCGGGTGCCCCCTCCA	75	)))))))..)))).......((((.))))).......(((((.....))))).......((((((((((((.	TCCGGGTGCCCCCTCCC	tRF-3	#N/A	17	17A>C	0	30	31	29	34	36	32	26	0	187.7240956	202.3947874	143.3932783	347.8296453	541.0848752	441.9218075	323.5802915	-3.08535646	0.006107178	0.02694305
AS-tDR-010744	-	-	chr10.trna8932-CysGCA	59	75	GGGGGTATAGCTCAGTGGTAGAGCATTTGACTGCAGATCAAGAGGTCCCCGGTTCAAATCCGGGTGCCCCCTCCA	75	)))))))..)))).......((((.))))).......(((((.....))))).......((((((((((((.	TCCGGGTGCCCCCTCCT	tRF-3	#N/A	17	17A>T	31	32	37	0	24	27	26	28	139.0340275	200.2390353	241.567972	0	245.5268085	405.8136564	359.0614686	348.4710831	-2.330330697	0.021015803	0.055211776
AS-tDR-012673	-	-	chr10.trna8933-CysGCA	59	74	GGGGGTATAGCTCAGTGGTAGAGCATTTGACTGCAGATCAAGAGGTCCCCGGTTCAAATCCGGGTGCCCCCTCCA	75	)))))))..)))).......((((.))))).......(((((.....))))).......((((((((((((.	TCCGGGTGCCCCCTCT	tRF-3	#N/A	16	16C>T	41	57	73	36	41	67	49	43	183.8837137	356.6757817	476.6070799	178.0054489	419.4416311	1007.019073	676.6927677	535.1520205	-2.203441574	0.048741108	0.091784877
AS-tDR-000067	-	-	chr10.trna8933-CysGCA	59	75	GGGGGTATAGCTCAGTGGTAGAGCATTTGACTGCAGATCAAGAGGTCCCCGGTTCAAATCCGGGTGCCCCCTCCA	75	)))))))..)))).......((((.))))).......(((((.....))))).......((((((((((((.	TCCGGGTGCCCCCTCCA	tRF-3	tsRNA-Cys-3-0007	17	ExactMatch	269	310	392	230	280	299	257	256	1206.456561	1939.815655	2559.31473	1137.257035	2864.479432	4494.010491	3549.184516	3186.021331	-2.059006428	0.009830253	0.035806011
AS-tDR-011016	-	-	chr10.trna8933-CysGCA	59	75	GGGGGTATAGCTCAGTGGTAGAGCATTTGACTGCAGATCAAGAGGTCCCCGGTTCAAATCCGGGTGCCCCCTCCA	75	)))))))..)))).......((((.))))).......(((((.....))))).......((((((((((((.	TCCGGGTGCCCCCTCCC	tRF-3	#N/A	17	17A>C	0	30	31	29	34	36	32	26	0	187.7240956	202.3947874	143.3932783	347.8296453	541.0848752	441.9218075	323.5802915	-3.08535646	0.006107178	0.02694305
AS-tDR-010744	-	-	chr10.trna8933-CysGCA	59	75	GGGGGTATAGCTCAGTGGTAGAGCATTTGACTGCAGATCAAGAGGTCCCCGGTTCAAATCCGGGTGCCCCCTCCA	75	)))))))..)))).......((((.))))).......(((((.....))))).......((((((((((((.	TCCGGGTGCCCCCTCCT	tRF-3	#N/A	17	17A>T	31	32	37	0	24	27	26	28	139.0340275	200.2390353	241.567972	0	245.5268085	405.8136564	359.0614686	348.4710831	-2.330330697	0.021015803	0.055211776
AS-tDR-012673	-	-	chr10.trna8966-CysGCA	59	74	GGGGGTATAGCTCAGTGGTAGAGCATTTGACTGCAGATCAAGAGGTCCCTGGTTCAAATCCGGGTGCCCCCTCCA	75	)))))))..)))).......((((.))))).......(((((.....))))).......((((((((((((.	TCCGGGTGCCCCCTCT	tRF-3	#N/A	16	16C>T	41	57	73	36	41	67	49	43	183.8837137	356.6757817	476.6070799	178.0054489	419.4416311	1007.019073	676.6927677	535.1520205	-2.203441574	0.048741108	0.091784877
AS-tDR-000067	-	-	chr10.trna8966-CysGCA	59	75	GGGGGTATAGCTCAGTGGTAGAGCATTTGACTGCAGATCAAGAGGTCCCTGGTTCAAATCCGGGTGCCCCCTCCA	75	)))))))..)))).......((((.))))).......(((((.....))))).......((((((((((((.	TCCGGGTGCCCCCTCCA	tRF-3	tsRNA-Cys-3-0007	17	ExactMatch	269	310	392	230	280	299	257	256	1206.456561	1939.815655	2559.31473	1137.257035	2864.479432	4494.010491	3549.184516	3186.021331	-2.059006428	0.009830253	0.035806011
AS-tDR-011016	-	-	chr10.trna8966-CysGCA	59	75	GGGGGTATAGCTCAGTGGTAGAGCATTTGACTGCAGATCAAGAGGTCCCTGGTTCAAATCCGGGTGCCCCCTCCA	75	)))))))..)))).......((((.))))).......(((((.....))))).......((((((((((((.	TCCGGGTGCCCCCTCCC	tRF-3	#N/A	17	17A>C	0	30	31	29	34	36	32	26	0	187.7240956	202.3947874	143.3932783	347.8296453	541.0848752	441.9218075	323.5802915	-3.08535646	0.006107178	0.02694305
AS-tDR-010744	-	-	chr10.trna8966-CysGCA	59	75	GGGGGTATAGCTCAGTGGTAGAGCATTTGACTGCAGATCAAGAGGTCCCTGGTTCAAATCCGGGTGCCCCCTCCA	75	)))))))..)))).......((((.))))).......(((((.....))))).......((((((((((((.	TCCGGGTGCCCCCTCCT	tRF-3	#N/A	17	17A>T	31	32	37	0	24	27	26	28	139.0340275	200.2390353	241.567972	0	245.5268085	405.8136564	359.0614686	348.4710831	-2.330330697	0.021015803	0.055211776
AS-tDR-012673	-	-	chr4.trna1756-CysGCA	59	74	GGGGGTATAGCTCAGTGGTAGAGCATTTGACTGCAGATCAAGAGGTCCCCGGTTCAAATCCGGGTGCCCCCTCCA	75	)))))))..)))).......((((.))))).......(((((.....))))).......((((((((((((.	TCCGGGTGCCCCCTCT	tRF-3	#N/A	16	16C>T	41	57	73	36	41	67	49	43	183.8837137	356.6757817	476.6070799	178.0054489	419.4416311	1007.019073	676.6927677	535.1520205	-2.203441574	0.048741108	0.091784877
AS-tDR-000067	-	-	chr4.trna1756-CysGCA	59	75	GGGGGTATAGCTCAGTGGTAGAGCATTTGACTGCAGATCAAGAGGTCCCCGGTTCAAATCCGGGTGCCCCCTCCA	75	)))))))..)))).......((((.))))).......(((((.....))))).......((((((((((((.	TCCGGGTGCCCCCTCCA	tRF-3	tsRNA-Cys-3-0007	17	ExactMatch	269	310	392	230	280	299	257	256	1206.456561	1939.815655	2559.31473	1137.257035	2864.479432	4494.010491	3549.184516	3186.021331	-2.059006428	0.009830253	0.035806011
AS-tDR-011016	-	-	chr4.trna1756-CysGCA	59	75	GGGGGTATAGCTCAGTGGTAGAGCATTTGACTGCAGATCAAGAGGTCCCCGGTTCAAATCCGGGTGCCCCCTCCA	75	)))))))..)))).......((((.))))).......(((((.....))))).......((((((((((((.	TCCGGGTGCCCCCTCCC	tRF-3	#N/A	17	17A>C	0	30	31	29	34	36	32	26	0	187.7240956	202.3947874	143.3932783	347.8296453	541.0848752	441.9218075	323.5802915	-3.08535646	0.006107178	0.02694305
AS-tDR-010744	-	-	chr4.trna1756-CysGCA	59	75	GGGGGTATAGCTCAGTGGTAGAGCATTTGACTGCAGATCAAGAGGTCCCCGGTTCAAATCCGGGTGCCCCCTCCA	75	)))))))..)))).......((((.))))).......(((((.....))))).......((((((((((((.	TCCGGGTGCCCCCTCCT	tRF-3	#N/A	17	17A>T	31	32	37	0	24	27	26	28	139.0340275	200.2390353	241.567972	0	245.5268085	405.8136564	359.0614686	348.4710831	-2.330330697	0.021015803	0.055211776
AS-tDR-000600	-	-	pre-chr15.trna2212-GluTTC	41	69	CGCTAGTCAGGTGGGTTACGGCAGTGCTCGTAGTAGCACTTCCCATATGGTCTAGCGGTTAGGATTCCTGGTTTTCACCCAGGCGGCCCGGGTTCGACTCCCGGTATGGGAACAGTATAGCTTTTCTTTTCTTAATATACTCGACTTTGGAC	152	(((((((((.(((((.......((((((......)))))).))))).))).))))))........(((.((((....((((....(((.(((.......)))))).))))...((((((................)))))).))))..))).	TCCCATATGGTCTAGCGGTTAGGATTCCT	Other	#N/A	29	ExactMatch	29	31	25	36	90	35	32	42	130.0640902	193.9815655	163.2216027	178.0054489	920.7255317	526.0547398	441.9218075	522.7066247	-3.609005234	0.006957283	0.028207076
AS-tDR-009180	-	-	pre-chr15.trna2212-GluTTC	56	79	CGCTAGTCAGGTGGGTTACGGCAGTGCTCGTAGTAGCACTTCCCATATGGTCTAGCGGTTAGGATTCCTGGTTTTCACCCAGGCGGCCCGGGTTCGACTCCCGGTATGGGAACAGTATAGCTTTTCTTTTCTTAATATACTCGACTTTGGAC	152	(((((((((.(((((.......((((((......)))))).))))).))).))))))........(((.((((....((((....(((.(((.......)))))).))))...((((((................)))))).))))..))).	CGGTTAGGATTCCTGGTTTTCACC	Other	#N/A	24	ExactMatch	35	40	37	73	75	42	20	65	156.973902	250.2987942	241.567972	360.9554937	767.2712764	631.2656877	276.2011297	808.9507287	-2.453835313	0.028136942	0.066086575
AS-tDR-013645	-	-	pre-chr15.trna2212-GluTTC	56	79	CGCTAGTCAGGTGGGTTACGGCAGTGCTCGTAGTAGCACTTCCCATATGGTCTAGCGGTTAGGATTCCTGGTTTTCACCCAGGCGGCCCGGGTTCGACTCCCGGTATGGGAACAGTATAGCTTTTCTTTTCTTAATATACTCGACTTTGGAC	152	(((((((((.(((((.......((((((......)))))).))))).))).))))))........(((.((((....((((....(((.(((.......)))))).))))...((((((................)))))).))))..))).	CGGTTAGGATTCCTGGTTTTCACT	Other	#N/A	24	24C>T	52	46	27	54	82	56	33	74	233.2183686	287.8436133	176.2793309	267.0081734	838.8832622	841.6875836	455.7318639	920.9592911	-3.161319383	0.002789909	0.019359957
AS-tDR-013648	-	-	pre-chr15.trna2212-GluTTC	56	80	CGCTAGTCAGGTGGGTTACGGCAGTGCTCGTAGTAGCACTTCCCATATGGTCTAGCGGTTAGGATTCCTGGTTTTCACCCAGGCGGCCCGGGTTCGACTCCCGGTATGGGAACAGTATAGCTTTTCTTTTCTTAATATACTCGACTTTGGAC	152	(((((((((.(((((.......((((((......)))))).))))).))).))))))........(((.((((....((((....(((.(((.......)))))).))))...((((((................)))))).))))..))).	CGGTTAGGATTCCTGGTTTTCACCT	Other	#N/A	25	25C>T	29	30	0	32	44	41	18	26	130.0640902	187.7240956	0	158.2270657	450.1324822	616.2355523	248.5810167	323.5802915	-3.421827405	0.018308989	0.05161623
AS-tDR-000600	-	-	pre-chr9.trna932-GluTTC	41	69	TAGGTATCATAAGAGAAAACGAGAGACACCTACCGGCAGCTCCCATATGGTCTAGCGGTTAGGATTCCTGGTTTTCACCCAGGCGGCCCGGGTTCGACTCCCGGTATGGGAACAGCTCTTTTAACGAGTTATTTTGCCCAGGAGTAATTTAC	152	..((((........((((((.((.((..(((((((..((..((.....)).))..))).))))..)))).)))))).((((....(((.(((.......)))))).))))...(((((.......)))))....))))..............	TCCCATATGGTCTAGCGGTTAGGATTCCT	Other	#N/A	29	ExactMatch	29	31	25	36	90	35	32	42	130.0640902	193.9815655	163.2216027	178.0054489	920.7255317	526.0547398	441.9218075	522.7066247	-3.609005234	0.006957283	0.028207076
AS-tDR-009180	-	-	pre-chr9.trna932-GluTTC	56	79	TAGGTATCATAAGAGAAAACGAGAGACACCTACCGGCAGCTCCCATATGGTCTAGCGGTTAGGATTCCTGGTTTTCACCCAGGCGGCCCGGGTTCGACTCCCGGTATGGGAACAGCTCTTTTAACGAGTTATTTTGCCCAGGAGTAATTTAC	152	..((((........((((((.((.((..(((((((..((..((.....)).))..))).))))..)))).)))))).((((....(((.(((.......)))))).))))...(((((.......)))))....))))..............	CGGTTAGGATTCCTGGTTTTCACC	Other	#N/A	24	ExactMatch	35	40	37	73	75	42	20	65	156.973902	250.2987942	241.567972	360.9554937	767.2712764	631.2656877	276.2011297	808.9507287	-2.453835313	0.028136942	0.066086575
AS-tDR-013645	-	-	pre-chr9.trna932-GluTTC	56	79	TAGGTATCATAAGAGAAAACGAGAGACACCTACCGGCAGCTCCCATATGGTCTAGCGGTTAGGATTCCTGGTTTTCACCCAGGCGGCCCGGGTTCGACTCCCGGTATGGGAACAGCTCTTTTAACGAGTTATTTTGCCCAGGAGTAATTTAC	152	..((((........((((((.((.((..(((((((..((..((.....)).))..))).))))..)))).)))))).((((....(((.(((.......)))))).))))...(((((.......)))))....))))..............	CGGTTAGGATTCCTGGTTTTCACT	Other	#N/A	24	24C>T	52	46	27	54	82	56	33	74	233.2183686	287.8436133	176.2793309	267.0081734	838.8832622	841.6875836	455.7318639	920.9592911	-3.161319383	0.002789909	0.019359957
AS-tDR-013648	-	-	pre-chr9.trna932-GluTTC	56	80	TAGGTATCATAAGAGAAAACGAGAGACACCTACCGGCAGCTCCCATATGGTCTAGCGGTTAGGATTCCTGGTTTTCACCCAGGCGGCCCGGGTTCGACTCCCGGTATGGGAACAGCTCTTTTAACGAGTTATTTTGCCCAGGAGTAATTTAC	152	..((((........((((((.((.((..(((((((..((..((.....)).))..))).))))..)))).)))))).((((....(((.(((.......)))))).))))...(((((.......)))))....))))..............	CGGTTAGGATTCCTGGTTTTCACCT	Other	#N/A	25	25C>T	29	30	0	32	44	41	18	26	130.0640902	187.7240956	0	158.2270657	450.1324822	616.2355523	248.5810167	323.5802915	-3.421827405	0.018308989	0.05161623
AS-tDR-013649	-	-	chr17.trna3673-GlnCTG	16	41	GGTTCCATGGTGTAATGGTTAGCACTCTGGACTCTGAATCCAGCGATCCGAGTTCAAATCTCGGTGGGACCTCCA	75	)))))))..))))........((((.))))).......(((((....))))).......((((((((((((.	TGGTTAGCACTCTGGACTCTGAATCT	i-tRF	#N/A	26	26C>T	36	20	27	40	41	40	21	33	161.4588706	125.1493971	176.2793309	197.7838322	419.4416311	601.2054169	290.0111861	410.6980623	-2.595803304	0.006953015	0.028207076
AS-tDR-009192	-	-	chr17.trna3673-GlnCTG	23	41	GGTTCCATGGTGTAATGGTTAGCACTCTGGACTCTGAATCCAGCGATCCGAGTTCAAATCTCGGTGGGACCTCCA	75	)))))))..))))........((((.))))).......(((((....))))).......((((((((((((.	CACTCTGGACTCTGAATCT	i-tRF	#N/A	19	19C>T	49	47	57	65	68	58	36	51	219.7634628	294.1010832	372.1452542	321.3987273	695.6592906	871.7478544	497.1620334	634.7151871	-2.231521658	0.004355095	0.025688036
AS-tDR-007510	-	-	chr17.trna3673-GlnCTG	24	41	GGTTCCATGGTGTAATGGTTAGCACTCTGGACTCTGAATCCAGCGATCCGAGTTCAAATCTCGGTGGGACCTCCA	75	)))))))..))))........((((.))))).......(((((....))))).......((((((((((((.	ACTCTGGACTCTGAATCT	i-tRF	#N/A	18	18C>T	61	53	67	81	85	71	42	48	273.5830863	331.6459023	437.4338953	400.5122601	869.5741133	1067.139615	580.0223723	597.3789996	-2.154621791	0.014256748	0.046843601
AS-tDR-002070	-	-	chr17.trna3673-GlnCTG	34	54	GGTTCCATGGTGTAATGGTTAGCACTCTGGACTCTGAATCCAGCGATCCGAGTTCAAATCTCGGTGGGACCTCCA	75	)))))))..))))........((((.))))).......(((((....))))).......((((((((((((.	CTGAATCCAGCGATCCGAGTT	i-tRF	#N/A	21	ExactMatch	0	22	29	28	25	21	16	16	0	137.6643368	189.3370591	138.4486825	255.7570921	315.6328439	220.9609037	199.1263332	-2.120517641	0.033555655	0.07313053
AS-tDR-013649	-	-	chr2.trna7588-GlnCTG	16	41	GGTTCCATGGTGTAATGGTTAGCACTCTGGACTCTGAATCCAGCGATCCGAGTTCAAATCTCGGTGGGACCTCCA	75	)))))))..))))........((((.))))).......(((((....))))).......((((((((((((.	TGGTTAGCACTCTGGACTCTGAATCT	i-tRF	#N/A	26	26C>T	36	20	27	40	41	40	21	33	161.4588706	125.1493971	176.2793309	197.7838322	419.4416311	601.2054169	290.0111861	410.6980623	-2.595803304	0.006953015	0.028207076
AS-tDR-009192	-	-	chr2.trna7588-GlnCTG	23	41	GGTTCCATGGTGTAATGGTTAGCACTCTGGACTCTGAATCCAGCGATCCGAGTTCAAATCTCGGTGGGACCTCCA	75	)))))))..))))........((((.))))).......(((((....))))).......((((((((((((.	CACTCTGGACTCTGAATCT	i-tRF	#N/A	19	19C>T	49	47	57	65	68	58	36	51	219.7634628	294.1010832	372.1452542	321.3987273	695.6592906	871.7478544	497.1620334	634.7151871	-2.231521658	0.004355095	0.025688036
AS-tDR-007510	-	-	chr2.trna7588-GlnCTG	24	41	GGTTCCATGGTGTAATGGTTAGCACTCTGGACTCTGAATCCAGCGATCCGAGTTCAAATCTCGGTGGGACCTCCA	75	)))))))..))))........((((.))))).......(((((....))))).......((((((((((((.	ACTCTGGACTCTGAATCT	i-tRF	#N/A	18	18C>T	61	53	67	81	85	71	42	48	273.5830863	331.6459023	437.4338953	400.5122601	869.5741133	1067.139615	580.0223723	597.3789996	-2.154621791	0.014256748	0.046843601
AS-tDR-002070	-	-	chr2.trna7588-GlnCTG	34	54	GGTTCCATGGTGTAATGGTTAGCACTCTGGACTCTGAATCCAGCGATCCGAGTTCAAATCTCGGTGGGACCTCCA	75	)))))))..))))........((((.))))).......(((((....))))).......((((((((((((.	CTGAATCCAGCGATCCGAGTT	i-tRF	#N/A	21	ExactMatch	0	22	29	28	25	21	16	16	0	137.6643368	189.3370591	138.4486825	255.7570921	315.6328439	220.9609037	199.1263332	-2.120517641	0.033555655	0.07313053
AS-tDR-010789	-	-	chr17.trna719-LysCTT	13	28	TCCTTACTAGCTCAGTCGGTAGAGCATGAGACTCTTAATCTCAGGGTCGTGGGTTCGTGCCCCACGTTGGGCGCCA	76	.))).))..))))........((((.))))).......(((((.....))))).......(((((((.(((..	CAGTCGGTAGAGCATT	i-tRF	#N/A	16	16G>T	114	128	100	66	121	89	110	57	511.2864236	800.9561414	652.8864108	326.3433231	1237.864326	1337.682053	1519.106213	709.3875621	-2.09457555	0.020544217	0.054402753
AS-tDR-010789	-	-	pre-chr17.trna719-LysCTT	53	68	CCTCACTCTCTCCACTGTTCCATCCTTTTCCCCCCTATATTCCTTACTAGCTCAGTCGGTAGAGCATGAGACTCTTAATCTCAGGGTCGTGGGTTCGTGCCCCACGTTGGGCGCCAGTTGTTGTAATTCTATAAAAGTAAAACGGTAATTGTT	153	.............((((((.....(((((....(((((..(((......((((........))))..((((.......)))).)))..)))))...((((((......))))))..................)))))...)))))).......	CAGTCGGTAGAGCATT	Other	#N/A	16	16G>T	114	128	100	66	121	89	110	57	511.2864236	800.9561414	652.8864108	326.3433231	1237.864326	1337.682053	1519.106213	709.3875621	-2.09457555	0.020544217	0.054402753
AS-tDR-010789	-	-	chr1.trna9032-LysCTT	13	28	GTTTCTCTAGCTCAGTCGGTAGAGCATGAGACTCTTAATCTCATGGTTGTGGGTTCGAGTCCCACGTTGGGCACCA	76	))))..)..))))........((((.))))).......(((((.....))))).......((((((..((((.	CAGTCGGTAGAGCATT	i-tRF	#N/A	16	16G>T	114	128	100	66	121	89	110	57	511.2864236	800.9561414	652.8864108	326.3433231	1237.864326	1337.682053	1519.106213	709.3875621	-2.09457555	0.020544217	0.054402753
AS-tDR-010789	-	-	chr1.trna9587-LysCTT	13	28	GTTTCTCTAGCTCAGTCGGTAGAGCATGAGACTCTTAATCTCATGGTTGTGGGTTCGAGTCCCACGTTGGGCACCA	76	))))..)..))))........((((.))))).......(((((.....))))).......((((((..((((.	CAGTCGGTAGAGCATT	i-tRF	#N/A	16	16G>T	114	128	100	66	121	89	110	57	511.2864236	800.9561414	652.8864108	326.3433231	1237.864326	1337.682053	1519.106213	709.3875621	-2.09457555	0.020544217	0.054402753
AS-tDR-010789	-	-	chr2.trna2839-LysCTT	13	28	GCCCGGCTAGTTCAGTCGGTAGAGCATGAGACTCTTAATCTCAGGGTTGTGGGTTCAAGCCTCACATTGGGCACCA	76	))))))...))))........((((.))))).......(((((.....))))).......(((((.((((((.	CAGTCGGTAGAGCATT	i-tRF	#N/A	16	16G>T	114	128	100	66	121	89	110	57	511.2864236	800.9561414	652.8864108	326.3433231	1237.864326	1337.682053	1519.106213	709.3875621	-2.09457555	0.020544217	0.054402753
AS-tDR-010789	-	-	pre-chr1.trna9032-LysCTT	53	68	AGTCGAGTGGGTGTTGTAGGCTCTTCTCCAAGACCCCATGGTTTCTCTAGCTCAGTCGGTAGAGCATGAGACTCTTAATCTCATGGTTGTGGGTTCGAGTCCCACGTTGGGCACCATCTATTGTTGTAAAATTAAATTAAGGGCTGTCTTTTA	153	((((....((((.(((.(((....))).))).)))).(((((.......((((((......((.(((((((.......))))))).))(((((.......))))).)))))))))))........................))))........	CAGTCGGTAGAGCATT	Other	#N/A	16	16G>T	114	128	100	66	121	89	110	57	511.2864236	800.9561414	652.8864108	326.3433231	1237.864326	1337.682053	1519.106213	709.3875621	-2.09457555	0.020544217	0.054402753
AS-tDR-010789	-	-	pre-chr1.trna9587-LysCTT	53	68	AGTCGAGTGGGTGTTGTAGGCTCTTCTCCAAGACCCCATGGTTTCTCTAGCTCAGTCGGTAGAGCATGAGACTCTTAATCTCATGGTTGTGGGTTCGAGTCCCACGTTGGGCACCATCTATTGTTGTAAAATTAAATTAAGGGCTGTCTTTTA	153	((((....((((.(((.(((....))).))).)))).(((((.......((((((......((.(((((((.......))))))).))(((((.......))))).)))))))))))........................))))........	CAGTCGGTAGAGCATT	Other	#N/A	16	16G>T	114	128	100	66	121	89	110	57	511.2864236	800.9561414	652.8864108	326.3433231	1237.864326	1337.682053	1519.106213	709.3875621	-2.09457555	0.020544217	0.054402753
AS-tDR-010789	-	-	pre-chr2.trna2839-LysCTT	53	68	TTGACCCAAGAATAGTGTTTAAAAGACCCCCTTGTGTCAGGCCCGGCTAGTTCAGTCGGTAGAGCATGAGACTCTTAATCTCAGGGTTGTGGGTTCAAGCCTCACATTGGGCACCAATTTATTGTAGAAATTATTAATCTCAATCTGGGGTTT	153	..(((((.(((................(((..((((..((((((((((.....))))))..((((....((((((.......))))))....))))..))))))))..)))..........(((.(((.........))))))))).))))).	CAGTCGGTAGAGCATT	Other	#N/A	16	16G>T	114	128	100	66	121	89	110	57	511.2864236	800.9561414	652.8864108	326.3433231	1237.864326	1337.682053	1519.106213	709.3875621	-2.09457555	0.020544217	0.054402753
AS-tDR-013649	-	-	chr2.trna4382-GlnCTG	16	41	GGTTCCATGGTGTAATGGTTAGCACTCTGGACTCTGAATCCAGCGATCTGAGTTCAAATCTCGGTGGGACCTCCA	75	)))))))..))))........((((.))))).......(((((....))))).......((((((((((((.	TGGTTAGCACTCTGGACTCTGAATCT	i-tRF	#N/A	26	26C>T	36	20	27	40	41	40	21	33	161.4588706	125.1493971	176.2793309	197.7838322	419.4416311	601.2054169	290.0111861	410.6980623	-2.595803304	0.006953015	0.028207076
AS-tDR-009192	-	-	chr2.trna4382-GlnCTG	23	41	GGTTCCATGGTGTAATGGTTAGCACTCTGGACTCTGAATCCAGCGATCTGAGTTCAAATCTCGGTGGGACCTCCA	75	)))))))..))))........((((.))))).......(((((....))))).......((((((((((((.	CACTCTGGACTCTGAATCT	i-tRF	#N/A	19	19C>T	49	47	57	65	68	58	36	51	219.7634628	294.1010832	372.1452542	321.3987273	695.6592906	871.7478544	497.1620334	634.7151871	-2.231521658	0.004355095	0.025688036
AS-tDR-007510	-	-	chr2.trna4382-GlnCTG	24	41	GGTTCCATGGTGTAATGGTTAGCACTCTGGACTCTGAATCCAGCGATCTGAGTTCAAATCTCGGTGGGACCTCCA	75	)))))))..))))........((((.))))).......(((((....))))).......((((((((((((.	ACTCTGGACTCTGAATCT	i-tRF	#N/A	18	18C>T	61	53	67	81	85	71	42	48	273.5830863	331.6459023	437.4338953	400.5122601	869.5741133	1067.139615	580.0223723	597.3789996	-2.154621791	0.014256748	0.046843601
AS-tDR-000004	-	-	chr2.trna2175-TyrGTA	1	25	CCTTCGATAGCTCAGCTGGTAGAGCGGAGGACTGTAGGCGTGTGTCTGTCGGACATCCTTAGGTCGCTGGTTCGATTCCGGCTCGAAGGACCA	93	)))))))..)))).......((((.))))).......(((((.....))))).......((((((((((((.	CCTTCGATAGCTCAGCTGGTAGAGC	tRF-5	tsRNA-Tyr-5-0017	25	ExactMatch	36	55	56	41	55	53	27	49	161.4588706	344.160842	365.6163901	202.728428	562.6656027	796.5971773	372.871525	609.8243955	-2.176285614	0.019912007	0.054099709
AS-tDR-011094	-	-	chr2.trna2175-TyrGTA	1	25	CCTTCGATAGCTCAGCTGGTAGAGCGGAGGACTGTAGGCGTGTGTCTGTCGGACATCCTTAGGTCGCTGGTTCGATTCCGGCTCGAAGGACCA	93	)))))))..)))).......((((.))))).......(((((.....))))).......((((((((((((.	CCTTCGATAGCTCAGCTGGTAGAGT	tRF-5	#N/A	25	25C>T	37	52	49	37	48	57	29	53	165.9438392	325.3884324	319.9143413	182.9500447	491.0536169	856.717719	400.491638	659.6059788	-2.416226236	0.017802416	0.05161623
AS-tDR-011536	-	-	chr2.trna2175-TyrGTA	55	105	CCTTCGATAGCTCAGCTGGTAGAGCGGAGGACTGTAGGCGTGTGTCTGTCGGACATCCTTAGGTCGCTGGTTCGATTCCGGCTCGAAGGACCA	93	)))))))..)))).......((((.))))).......(((((.....))))).......((((((((((((.	ATCCTTAGGTCGCTGGTTCGATTCCGGCTCGAAGGACTTCGTGCACTACTT	i-tRF	#N/A	51	38+TTCGTGCACTACTT	0	0	21	0	21	15	16	18	0	0	137.1061463	0	214.8359574	225.4520313	220.9609037	224.0171249	-6.302106895	0.001596404	0.01367225
AS-tDR-000004	-	-	chr15.trna916-TyrGTA	1	25	CCTTCGATAGCTCAGCTGGTAGAGCGGAGGACTGTAGCAGGTTCATTACAGCCATCCTTAGGTCGCTGGTTCGATTCCGGCTCGAAGGACCA	92	)))))))..)))).......((((.))))).......(((((.....))))).......((((((((((((.	CCTTCGATAGCTCAGCTGGTAGAGC	tRF-5	tsRNA-Tyr-5-0017	25	ExactMatch	36	55	56	41	55	53	27	49	161.4588706	344.160842	365.6163901	202.728428	562.6656027	796.5971773	372.871525	609.8243955	-2.176285614	0.019912007	0.054099709
AS-tDR-011094	-	-	chr15.trna916-TyrGTA	1	25	CCTTCGATAGCTCAGCTGGTAGAGCGGAGGACTGTAGCAGGTTCATTACAGCCATCCTTAGGTCGCTGGTTCGATTCCGGCTCGAAGGACCA	92	)))))))..)))).......((((.))))).......(((((.....))))).......((((((((((((.	CCTTCGATAGCTCAGCTGGTAGAGT	tRF-5	#N/A	25	25C>T	37	52	49	37	48	57	29	53	165.9438392	325.3884324	319.9143413	182.9500447	491.0536169	856.717719	400.491638	659.6059788	-2.416226236	0.017802416	0.05161623
AS-tDR-011536	-	-	chr15.trna916-TyrGTA	54	104	CCTTCGATAGCTCAGCTGGTAGAGCGGAGGACTGTAGCAGGTTCATTACAGCCATCCTTAGGTCGCTGGTTCGATTCCGGCTCGAAGGACCA	92	)))))))..)))).......((((.))))).......(((((.....))))).......((((((((((((.	ATCCTTAGGTCGCTGGTTCGATTCCGGCTCGAAGGACTTCGTGCACTACTT	i-tRF	#N/A	51	38+TTCGTGCACTACTT	0	0	21	0	21	15	16	18	0	0	137.1061463	0	214.8359574	225.4520313	220.9609037	224.0171249	-6.302106895	0.001596404	0.01367225
AS-tDR-013650	-	-	chr10.trna705-GlyCCC	33	71	GCGCCGCTGGTGTAGTGGTATCATGCAAGATTCCCATTCTTGCGACCCGGGTTCGATTCCCGGGCGGCGCACCA	74	)))))))..))).........(((.))))).......(((((....))))).......((((((((((((.	CCCATTCTTGCGACCCGGGTTCGATTCCCGGGCGGCGCA	i-tRF	#N/A	39	ExactMatch	0	23	34	26	27	32	17	37	0	143.9218067	221.9813797	128.5594909	276.2176595	480.9643335	234.7709602	460.4796456	-2.921848847	0.021798868	0.056100255
AS-tDR-013651	-	-	chr10.trna705-GlyCCC	33	73	GCGCCGCTGGTGTAGTGGTATCATGCAAGATTCCCATTCTTGCGACCCGGGTTCGATTCCCGGGCGGCGCACCA	74	)))))))..))).........(((.))))).......(((((....))))).......((((((((((((.	CCCATTCTTGCGACCCGGGTTCGATTCCCGGGCGGCGCACC	tiRNA-3	#N/A	41	ExactMatch	32	29	33	38	34	18	27	44	143.5189961	181.4666258	215.4525156	187.8946406	347.8296453	270.5424376	372.871525	547.5974163	-2.106748558	0.01527349	0.049693195
AS-tDR-012684	-	-	chr10.trna705-GlyCCC	33	73	GCGCCGCTGGTGTAGTGGTATCATGCAAGATTCCCATTCTTGCGACCCGGGTTCGATTCCCGGGCGGCGCACCA	74	)))))))..))).........(((.))))).......(((((....))))).......((((((((((((.	CCCATTCTTGCGACCCGGGTTCGATTCCCGGGCGGCGCACT	tiRNA-3	#N/A	41	41C>T	41	40	63	56	60	31	53	45	183.8837137	250.2987942	411.3184388	276.897365	613.8170211	465.9341981	731.9329936	560.0428122	-2.109135818	0.005289498	0.026275685
AS-tDR-011927	-	-	chr10.trna705-GlyCCC	35	73	GCGCCGCTGGTGTAGTGGTATCATGCAAGATTCCCATTCTTGCGACCCGGGTTCGATTCCCGGGCGGCGCACCA	74	)))))))..))).........(((.))))).......(((((....))))).......((((((((((((.	CATTCTTGCGACCCGGGTTCGATTCCCGGGCGGCGCACA	tiRNA-3	#N/A	39	39C>A	0	27	47	27	41	23	22	46	0	168.9516861	306.8566131	133.5040867	419.4416311	345.6931147	303.8212426	572.488208	-2.68288108	0.024448815	0.061491965
AS-tDR-000249	-	-	chr10.trna705-GlyCCC	35	74	GCGCCGCTGGTGTAGTGGTATCATGCAAGATTCCCATTCTTGCGACCCGGGTTCGATTCCCGGGCGGCGCACCA	74	)))))))..))).........(((.))))).......(((((....))))).......((((((((((((.	CATTCTTGCGACCCGGGTTCGATTCCCGGGCGGCGCACCA	tiRNA-3	#N/A	40	ExactMatch	102	126	173	131	158	89	96	147	457.4668	788.4412017	1129.493491	647.7420503	1616.384822	1337.682053	1325.765422	1829.473186	-2.019496399	0.00609334	0.02694305
AS-tDR-013650	-	-	chr4.trna2752-GlyCCC	33	71	GCGCCGCTGGTGTAGTGGTATCATGCAAGATTCCCATTCTTGCGACCCGGGTTCGATTCCCGGGCGGCGCACCA	74	)))))))..))).........(((.))))).......(((((....))))).......((((((((((((.	CCCATTCTTGCGACCCGGGTTCGATTCCCGGGCGGCGCA	i-tRF	#N/A	39	ExactMatch	0	23	34	26	27	32	17	37	0	143.9218067	221.9813797	128.5594909	276.2176595	480.9643335	234.7709602	460.4796456	-2.921848847	0.021798868	0.056100255
AS-tDR-013651	-	-	chr4.trna2752-GlyCCC	33	73	GCGCCGCTGGTGTAGTGGTATCATGCAAGATTCCCATTCTTGCGACCCGGGTTCGATTCCCGGGCGGCGCACCA	74	)))))))..))).........(((.))))).......(((((....))))).......((((((((((((.	CCCATTCTTGCGACCCGGGTTCGATTCCCGGGCGGCGCACC	tiRNA-3	#N/A	41	ExactMatch	32	29	33	38	34	18	27	44	143.5189961	181.4666258	215.4525156	187.8946406	347.8296453	270.5424376	372.871525	547.5974163	-2.106748558	0.01527349	0.049693195
AS-tDR-012684	-	-	chr4.trna2752-GlyCCC	33	73	GCGCCGCTGGTGTAGTGGTATCATGCAAGATTCCCATTCTTGCGACCCGGGTTCGATTCCCGGGCGGCGCACCA	74	)))))))..))).........(((.))))).......(((((....))))).......((((((((((((.	CCCATTCTTGCGACCCGGGTTCGATTCCCGGGCGGCGCACT	tiRNA-3	#N/A	41	41C>T	41	40	63	56	60	31	53	45	183.8837137	250.2987942	411.3184388	276.897365	613.8170211	465.9341981	731.9329936	560.0428122	-2.109135818	0.005289498	0.026275685
AS-tDR-011927	-	-	chr4.trna2752-GlyCCC	35	73	GCGCCGCTGGTGTAGTGGTATCATGCAAGATTCCCATTCTTGCGACCCGGGTTCGATTCCCGGGCGGCGCACCA	74	)))))))..))).........(((.))))).......(((((....))))).......((((((((((((.	CATTCTTGCGACCCGGGTTCGATTCCCGGGCGGCGCACA	tiRNA-3	#N/A	39	39C>A	0	27	47	27	41	23	22	46	0	168.9516861	306.8566131	133.5040867	419.4416311	345.6931147	303.8212426	572.488208	-2.68288108	0.024448815	0.061491965
AS-tDR-000249	-	-	chr4.trna2752-GlyCCC	35	74	GCGCCGCTGGTGTAGTGGTATCATGCAAGATTCCCATTCTTGCGACCCGGGTTCGATTCCCGGGCGGCGCACCA	74	)))))))..))).........(((.))))).......(((((....))))).......((((((((((((.	CATTCTTGCGACCCGGGTTCGATTCCCGGGCGGCGCACCA	tiRNA-3	#N/A	40	ExactMatch	102	126	173	131	158	89	96	147	457.4668	788.4412017	1129.493491	647.7420503	1616.384822	1337.682053	1325.765422	1829.473186	-2.019496399	0.00609334	0.02694305
AS-tDR-013649	-	-	chr17.trna1911-GlnCTG	16	41	GGTTCTATGGTATAGTGGTTAGCACTCTGGACTCTGAATCCAGTGATCCGAGTTCAAATCTCGGTGGGACCTCCA	75	)))))))..)).)........(.((.))))).......(((((....))))).......((((((((((((.	TGGTTAGCACTCTGGACTCTGAATCT	i-tRF	#N/A	26	26C>T	36	20	27	40	41	40	21	33	161.4588706	125.1493971	176.2793309	197.7838322	419.4416311	601.2054169	290.0111861	410.6980623	-2.595803304	0.006953015	0.028207076
AS-tDR-009192	-	-	chr17.trna1911-GlnCTG	23	41	GGTTCTATGGTATAGTGGTTAGCACTCTGGACTCTGAATCCAGTGATCCGAGTTCAAATCTCGGTGGGACCTCCA	75	)))))))..)).)........(.((.))))).......(((((....))))).......((((((((((((.	CACTCTGGACTCTGAATCT	i-tRF	#N/A	19	19C>T	49	47	57	65	68	58	36	51	219.7634628	294.1010832	372.1452542	321.3987273	695.6592906	871.7478544	497.1620334	634.7151871	-2.231521658	0.004355095	0.025688036
AS-tDR-007510	-	-	chr17.trna1911-GlnCTG	24	41	GGTTCTATGGTATAGTGGTTAGCACTCTGGACTCTGAATCCAGTGATCCGAGTTCAAATCTCGGTGGGACCTCCA	75	)))))))..)).)........(.((.))))).......(((((....))))).......((((((((((((.	ACTCTGGACTCTGAATCT	i-tRF	#N/A	18	18C>T	61	53	67	81	85	71	42	48	273.5830863	331.6459023	437.4338953	400.5122601	869.5741133	1067.139615	580.0223723	597.3789996	-2.154621791	0.014256748	0.046843601
AS-tDR-007674	-	-	chr1.trna12832-LeuTAG	1	16	GGTAGCGTGGCCGAGTGGTCTAAGGCGCTGGATTTAGGCTCCAGTCATTTCGATGGCGTGGGTTCGAATCCCACCGCTGCCACCA	85	)))))))..)))...........(((.))))).......(((((.))))..((((..))))).......((((((((((((.	GGTAGCGTGGCCGAGT	tRF-5	tsRNA-Leu-5-0014	16	ExactMatch	0	20	0	0	16	23	15	15	0	125.1493971	0	0	163.684539	345.6931147	207.1508472	186.6809374	-7.024496116	0.00923243	0.034308533
AS-tDR-013655	-	-	chr13.trna3830-LeuCAG	52	67	GTCAGGATGGCTGAGCAGTCTAAGGTACTGTGTTCAGGTTGCAGTCTCCCTTGGAGGCGTGGGTTCGAATCCCACTTCTGACACCA	86	)))))))..)))...........(((.))))).......(((((.))))...((((..))))).......((((((((((((.	TGGAGGCGTGGGTTCT	i-tRF	#N/A	16	16G>T	0	0	25	0	27	34	15	18	0	0	163.2216027	0	276.2176595	511.0246043	207.1508472	224.0171249	-7.310121516	0.017614214	0.05161623
AS-tDR-004223	-	-	chr17.trna1908-LysTTT	13	28	GCCTGGGTAGCTCAGTCGGTAGAGCATCAGACTTTTAATCTGAGGGTCCAGGGTTCAAGTCCCTGTTCAGGCGCCA	76	)))))))..))))........((((.))))).......(((((.....))))).......((((((((((((.	CAGTCGGTAGAGCATC	i-tRF	tsRNA-Lys-i-1159	16	ExactMatch	173	181	196	120	202	157	193	110	775.8995726	1132.602044	1279.657365	593.3514965	2066.517305	2359.731261	2665.340901	1368.993541	-2.236047967	0.010490958	0.037502866
AS-tDR-010789	-	-	chr17.trna1908-LysTTT	13	28	GCCTGGGTAGCTCAGTCGGTAGAGCATCAGACTTTTAATCTGAGGGTCCAGGGTTCAAGTCCCTGTTCAGGCGCCA	76	)))))))..))))........((((.))))).......(((((.....))))).......((((((((((((.	CAGTCGGTAGAGCATT	i-tRF	#N/A	16	16C>T	114	128	100	66	121	89	110	57	511.2864236	800.9561414	652.8864108	326.3433231	1237.864326	1337.682053	1519.106213	709.3875621	-2.09457555	0.020544217	0.054402753
AS-tDR-004226	-	-	chr17.trna1908-LysTTT	13	31	GCCTGGGTAGCTCAGTCGGTAGAGCATCAGACTTTTAATCTGAGGGTCCAGGGTTCAAGTCCCTGTTCAGGCGCCA	76	)))))))..))))........((((.))))).......(((((.....))))).......((((((((((((.	CAGTCGGTAGAGCATCAGA	i-tRF	tsRNA-Lys-i-1188	19	ExactMatch	62	84	63	67	81	57	70	47	278.0680549	525.6274678	411.3184388	331.2879189	828.6529785	856.717719	966.7039538	584.9336038	-2.090565906	0.004744448	0.026275685
AS-tDR-004206	-	-	chr17.trna1908-LysTTT	14	31	GCCTGGGTAGCTCAGTCGGTAGAGCATCAGACTTTTAATCTGAGGGTCCAGGGTTCAAGTCCCTGTTCAGGCGCCA	76	)))))))..))))........((((.))))).......(((((.....))))).......((((((((((((.	AGTCGGTAGAGCATCAGA	i-tRF	tsRNA-Lys-i-1160	18	ExactMatch	103	107	125	82	119	73	139	70	461.9517686	669.5492744	816.1080135	405.4568559	1217.403759	1097.199886	1919.597851	871.1777078	-2.16768618	0.030904342	0.071157284
AS-tDR-013346	-	-	chr17.trna1908-LysTTT	14	32	GCCTGGGTAGCTCAGTCGGTAGAGCATCAGACTTTTAATCTGAGGGTCCAGGGTTCAAGTCCCTGTTCAGGCGCCA	76	)))))))..))))........((((.))))).......(((((.....))))).......((((((((((((.	AGTCGGTAGAGCATCAGAT	i-tRF	#N/A	19	19C>T	54	49	36	38	41	56	58	36	242.1883059	306.6160229	235.0391079	187.8946406	419.4416311	841.6875836	800.983276	448.0342497	-2.576661503	0.015510495	0.050329973
AS-tDR-009192	-	-	chr2.trna4450-GlnCTG	23	41	GGTTCCATGGTGTAATGGTGAGCACTCTGGACTCTGAATCCAGCGATCCGAGTTCAAATCTCGGTGGGACCTCCA	75	)))))))..))))........((((.))))).......(((((....))))).......((((((((((((.	CACTCTGGACTCTGAATCT	i-tRF	#N/A	19	19C>T	49	47	57	65	68	58	36	51	219.7634628	294.1010832	372.1452542	321.3987273	695.6592906	871.7478544	497.1620334	634.7151871	-2.231521658	0.004355095	0.025688036
AS-tDR-007510	-	-	chr2.trna4450-GlnCTG	24	41	GGTTCCATGGTGTAATGGTGAGCACTCTGGACTCTGAATCCAGCGATCCGAGTTCAAATCTCGGTGGGACCTCCA	75	)))))))..))))........((((.))))).......(((((....))))).......((((((((((((.	ACTCTGGACTCTGAATCT	i-tRF	#N/A	18	18C>T	61	53	67	81	85	71	42	48	273.5830863	331.6459023	437.4338953	400.5122601	869.5741133	1067.139615	580.0223723	597.3789996	-2.154621791	0.014256748	0.046843601
AS-tDR-002070	-	-	chr2.trna4450-GlnCTG	34	54	GGTTCCATGGTGTAATGGTGAGCACTCTGGACTCTGAATCCAGCGATCCGAGTTCAAATCTCGGTGGGACCTCCA	75	)))))))..))))........((((.))))).......(((((....))))).......((((((((((((.	CTGAATCCAGCGATCCGAGTT	i-tRF	#N/A	21	ExactMatch	0	22	29	28	25	21	16	16	0	137.6643368	189.3370591	138.4486825	255.7570921	315.6328439	220.9609037	199.1263332	-2.120517641	0.033555655	0.07313053
AS-tDR-009192	-	-	chr2.trna7583-GlnCTG	23	41	GGTTCCATGGTGTAATGGTGAGCACTCTGGACTCTGAATCCAGCGATCCGAGTTCAAATCTCGGTGGGACCTCCA	75	)))))))..))))........((((.))))).......(((((....))))).......((((((((((((.	CACTCTGGACTCTGAATCT	i-tRF	#N/A	19	19C>T	49	47	57	65	68	58	36	51	219.7634628	294.1010832	372.1452542	321.3987273	695.6592906	871.7478544	497.1620334	634.7151871	-2.231521658	0.004355095	0.025688036
AS-tDR-007510	-	-	chr2.trna7583-GlnCTG	24	41	GGTTCCATGGTGTAATGGTGAGCACTCTGGACTCTGAATCCAGCGATCCGAGTTCAAATCTCGGTGGGACCTCCA	75	)))))))..))))........((((.))))).......(((((....))))).......((((((((((((.	ACTCTGGACTCTGAATCT	i-tRF	#N/A	18	18C>T	61	53	67	81	85	71	42	48	273.5830863	331.6459023	437.4338953	400.5122601	869.5741133	1067.139615	580.0223723	597.3789996	-2.154621791	0.014256748	0.046843601
AS-tDR-002070	-	-	chr2.trna7583-GlnCTG	34	54	GGTTCCATGGTGTAATGGTGAGCACTCTGGACTCTGAATCCAGCGATCCGAGTTCAAATCTCGGTGGGACCTCCA	75	)))))))..))))........((((.))))).......(((((....))))).......((((((((((((.	CTGAATCCAGCGATCCGAGTT	i-tRF	#N/A	21	ExactMatch	0	22	29	28	25	21	16	16	0	137.6643368	189.3370591	138.4486825	255.7570921	315.6328439	220.9609037	199.1263332	-2.120517641	0.033555655	0.07313053
AS-tDR-012673	-	-	chr10.trna8976-CysGCA	59	74	GGGGGTATAGCTCAGGGGTAGAGCATTTGACTGCAGATCAAGAGGTCCCTGGTTCAAATCCGGGTGCCCCCTCCA	75	)))))))..)))).......((((.))))).......(((((.....))))).......((((((((((((.	TCCGGGTGCCCCCTCT	tRF-3	#N/A	16	16C>T	41	57	73	36	41	67	49	43	183.8837137	356.6757817	476.6070799	178.0054489	419.4416311	1007.019073	676.6927677	535.1520205	-2.203441574	0.048741108	0.091784877
AS-tDR-000067	-	-	chr10.trna8976-CysGCA	59	75	GGGGGTATAGCTCAGGGGTAGAGCATTTGACTGCAGATCAAGAGGTCCCTGGTTCAAATCCGGGTGCCCCCTCCA	75	)))))))..)))).......((((.))))).......(((((.....))))).......((((((((((((.	TCCGGGTGCCCCCTCCA	tRF-3	tsRNA-Cys-3-0007	17	ExactMatch	269	310	392	230	280	299	257	256	1206.456561	1939.815655	2559.31473	1137.257035	2864.479432	4494.010491	3549.184516	3186.021331	-2.059006428	0.009830253	0.035806011
AS-tDR-011016	-	-	chr10.trna8976-CysGCA	59	75	GGGGGTATAGCTCAGGGGTAGAGCATTTGACTGCAGATCAAGAGGTCCCTGGTTCAAATCCGGGTGCCCCCTCCA	75	)))))))..)))).......((((.))))).......(((((.....))))).......((((((((((((.	TCCGGGTGCCCCCTCCC	tRF-3	#N/A	17	17A>C	0	30	31	29	34	36	32	26	0	187.7240956	202.3947874	143.3932783	347.8296453	541.0848752	441.9218075	323.5802915	-3.08535646	0.006107178	0.02694305
AS-tDR-010744	-	-	chr10.trna8976-CysGCA	59	75	GGGGGTATAGCTCAGGGGTAGAGCATTTGACTGCAGATCAAGAGGTCCCTGGTTCAAATCCGGGTGCCCCCTCCA	75	)))))))..)))).......((((.))))).......(((((.....))))).......((((((((((((.	TCCGGGTGCCCCCTCCT	tRF-3	#N/A	17	17A>T	31	32	37	0	24	27	26	28	139.0340275	200.2390353	241.567972	0	245.5268085	405.8136564	359.0614686	348.4710831	-2.330330697	0.021015803	0.055211776
AS-tDR-012673	-	-	chr4.trna1776-CysGCA	59	74	GGGGGTATAGCTCAGGGGTAGAGCATTTGACTGCAGATCAAGAGGTCCCCGGTTCAAATCCGGGTGCCCCCTCCA	75	)))))))..)))).......((((.))))).......(((((.....))))).......((((((((((((.	TCCGGGTGCCCCCTCT	tRF-3	#N/A	16	16C>T	41	57	73	36	41	67	49	43	183.8837137	356.6757817	476.6070799	178.0054489	419.4416311	1007.019073	676.6927677	535.1520205	-2.203441574	0.048741108	0.091784877
AS-tDR-000067	-	-	chr4.trna1776-CysGCA	59	75	GGGGGTATAGCTCAGGGGTAGAGCATTTGACTGCAGATCAAGAGGTCCCCGGTTCAAATCCGGGTGCCCCCTCCA	75	)))))))..)))).......((((.))))).......(((((.....))))).......((((((((((((.	TCCGGGTGCCCCCTCCA	tRF-3	tsRNA-Cys-3-0007	17	ExactMatch	269	310	392	230	280	299	257	256	1206.456561	1939.815655	2559.31473	1137.257035	2864.479432	4494.010491	3549.184516	3186.021331	-2.059006428	0.009830253	0.035806011
AS-tDR-011016	-	-	chr4.trna1776-CysGCA	59	75	GGGGGTATAGCTCAGGGGTAGAGCATTTGACTGCAGATCAAGAGGTCCCCGGTTCAAATCCGGGTGCCCCCTCCA	75	)))))))..)))).......((((.))))).......(((((.....))))).......((((((((((((.	TCCGGGTGCCCCCTCCC	tRF-3	#N/A	17	17A>C	0	30	31	29	34	36	32	26	0	187.7240956	202.3947874	143.3932783	347.8296453	541.0848752	441.9218075	323.5802915	-3.08535646	0.006107178	0.02694305
AS-tDR-010744	-	-	chr4.trna1776-CysGCA	59	75	GGGGGTATAGCTCAGGGGTAGAGCATTTGACTGCAGATCAAGAGGTCCCCGGTTCAAATCCGGGTGCCCCCTCCA	75	)))))))..)))).......((((.))))).......(((((.....))))).......((((((((((((.	TCCGGGTGCCCCCTCCT	tRF-3	#N/A	17	17A>T	31	32	37	0	24	27	26	28	139.0340275	200.2390353	241.567972	0	245.5268085	405.8136564	359.0614686	348.4710831	-2.330330697	0.021015803	0.055211776
AS-tDR-004223	-	-	pre-chr17.trna1908-LysTTT	53	68	AATGAATCACTTTTATCATGACATAAGCTACTCTATAAGAGCCTGGGTAGCTCAGTCGGTAGAGCATCAGACTTTTAATCTGAGGGTCCAGGGTTCAAGTCCCTGTTCAGGCGAAAGGTCACATATTTTGTGATAGAATAAGGGAAGAGCAAA	153	..((((((..(((((((..(((...((((((((...........))))))))..)))))))))).....(((((((.....)))))))...))))))..(((((((((...(....)((((((.....)))))).)))).)))))........	CAGTCGGTAGAGCATC	Other	tsRNA-Lys-i-1159	16	ExactMatch	173	181	196	120	202	157	193	110	775.8995726	1132.602044	1279.657365	593.3514965	2066.517305	2359.731261	2665.340901	1368.993541	-2.236047967	0.010490958	0.037502866
AS-tDR-010789	-	-	pre-chr17.trna1908-LysTTT	53	68	AATGAATCACTTTTATCATGACATAAGCTACTCTATAAGAGCCTGGGTAGCTCAGTCGGTAGAGCATCAGACTTTTAATCTGAGGGTCCAGGGTTCAAGTCCCTGTTCAGGCGAAAGGTCACATATTTTGTGATAGAATAAGGGAAGAGCAAA	153	..((((((..(((((((..(((...((((((((...........))))))))..)))))))))).....(((((((.....)))))))...))))))..(((((((((...(....)((((((.....)))))).)))).)))))........	CAGTCGGTAGAGCATT	Other	#N/A	16	16C>T	114	128	100	66	121	89	110	57	511.2864236	800.9561414	652.8864108	326.3433231	1237.864326	1337.682053	1519.106213	709.3875621	-2.09457555	0.020544217	0.054402753
AS-tDR-004226	-	-	pre-chr17.trna1908-LysTTT	53	71	AATGAATCACTTTTATCATGACATAAGCTACTCTATAAGAGCCTGGGTAGCTCAGTCGGTAGAGCATCAGACTTTTAATCTGAGGGTCCAGGGTTCAAGTCCCTGTTCAGGCGAAAGGTCACATATTTTGTGATAGAATAAGGGAAGAGCAAA	153	..((((((..(((((((..(((...((((((((...........))))))))..)))))))))).....(((((((.....)))))))...))))))..(((((((((...(....)((((((.....)))))).)))).)))))........	CAGTCGGTAGAGCATCAGA	Other	tsRNA-Lys-i-1188	19	ExactMatch	62	84	63	67	81	57	70	47	278.0680549	525.6274678	411.3184388	331.2879189	828.6529785	856.717719	966.7039538	584.9336038	-2.090565906	0.004744448	0.026275685
AS-tDR-004206	-	-	pre-chr17.trna1908-LysTTT	54	71	AATGAATCACTTTTATCATGACATAAGCTACTCTATAAGAGCCTGGGTAGCTCAGTCGGTAGAGCATCAGACTTTTAATCTGAGGGTCCAGGGTTCAAGTCCCTGTTCAGGCGAAAGGTCACATATTTTGTGATAGAATAAGGGAAGAGCAAA	153	..((((((..(((((((..(((...((((((((...........))))))))..)))))))))).....(((((((.....)))))))...))))))..(((((((((...(....)((((((.....)))))).)))).)))))........	AGTCGGTAGAGCATCAGA	Other	tsRNA-Lys-i-1160	18	ExactMatch	103	107	125	82	119	73	139	70	461.9517686	669.5492744	816.1080135	405.4568559	1217.403759	1097.199886	1919.597851	871.1777078	-2.16768618	0.030904342	0.071157284
AS-tDR-013346	-	-	pre-chr17.trna1908-LysTTT	54	72	AATGAATCACTTTTATCATGACATAAGCTACTCTATAAGAGCCTGGGTAGCTCAGTCGGTAGAGCATCAGACTTTTAATCTGAGGGTCCAGGGTTCAAGTCCCTGTTCAGGCGAAAGGTCACATATTTTGTGATAGAATAAGGGAAGAGCAAA	153	..((((((..(((((((..(((...((((((((...........))))))))..)))))))))).....(((((((.....)))))))...))))))..(((((((((...(....)((((((.....)))))).)))).)))))........	AGTCGGTAGAGCATCAGAT	Other	#N/A	19	19C>T	54	49	36	38	41	56	58	36	242.1883059	306.6160229	235.0391079	187.8946406	419.4416311	841.6875836	800.983276	448.0342497	-2.576661503	0.015510495	0.050329973
AS-tDR-010793	-	-	chr1.trna18389-LeuTAA	44	61	ACCAGGATGGCCGAGTGGTTAAGGCGTTGGACTTAAGATCCAATGGACATATGTCTGCGTGGGTTCGAACCCCACTCCTGGTACCA	86	)))))))..)))..........(((.))))).......(((((.))))....((((..))))).......((((((((((((.	TGGACATATGTCTGCGTG	i-tRF	#N/A	18	ExactMatch	82	82	64	116	122	74	57	107	367.7674275	513.1125281	417.8473029	573.5731133	1248.09461	1112.230021	787.1732195	1331.657353	-2.389359013	0.002273684	0.017250752
AS-tDR-012687	-	-	chr1.trna18389-LeuTAA	44	64	ACCAGGATGGCCGAGTGGTTAAGGCGTTGGACTTAAGATCCAATGGACATATGTCTGCGTGGGTTCGAACCCCACTCCTGGTACCA	86	)))))))..)))..........(((.))))).......(((((.))))....((((..))))).......((((((((((((.	TGGACATATGTCTGCGTGGGA	i-tRF	#N/A	21	21T>A	36	27	32	35	36	36	15	61	161.4588706	168.9516861	208.9236515	173.0608531	368.2902127	541.0848752	207.1508472	759.1691454	-2.623824733	0.049962218	0.093471174
AS-tDR-012688	-	-	chr1.trna18389-LeuTAA	44	64	ACCAGGATGGCCGAGTGGTTAAGGCGTTGGACTTAAGATCCAATGGACATATGTCTGCGTGGGTTCGAACCCCACTCCTGGTACCA	86	)))))))..)))..........(((.))))).......(((((.))))....((((..))))).......((((((((((((.	TGGACATATGTCTGCGTGGGC	i-tRF	#N/A	21	21T>C	39	44	38	40	53	37	32	64	174.9137765	275.3286736	248.0968361	197.7838322	542.2050353	556.1150106	441.9218075	796.5053329	-2.600474467	0.003767616	0.023117739
AS-tDR-009290	-	-	chr1.trna18389-LeuTAA	44	64	ACCAGGATGGCCGAGTGGTTAAGGCGTTGGACTTAAGATCCAATGGACATATGTCTGCGTGGGTTCGAACCCCACTCCTGGTACCA	86	)))))))..)))..........(((.))))).......(((((.))))....((((..))))).......((((((((((((.	TGGACATATGTCTGCGTGGGT	i-tRF	#N/A	21	ExactMatch	287	228	297	293	347	319	170	421	1287.185996	1426.703127	1939.07264	1448.766571	3549.908439	4794.613199	2347.709602	5239.511643	-2.609965923	0.010293923	0.036870594
AS-tDR-010790	-	-	chr1.trna18389-LeuTAA	44	65	ACCAGGATGGCCGAGTGGTTAAGGCGTTGGACTTAAGATCCAATGGACATATGTCTGCGTGGGTTCGAACCCCACTCCTGGTACCA	86	)))))))..)))..........(((.))))).......(((((.))))....((((..))))).......((((((((((((.	TGGACATATGTCTGCGTGGGTT	i-tRF	#N/A	22	ExactMatch	54	49	50	55	76	52	30	76	242.1883059	306.6160229	326.4432054	271.9527692	777.5015601	781.5670419	414.3016945	945.8500828	-2.539280411	0.008043491	0.031868958
AS-tDR-012689	-	-	chr1.trna18389-LeuTAA	49	64	ACCAGGATGGCCGAGTGGTTAAGGCGTTGGACTTAAGATCCAATGGACATATGTCTGCGTGGGTTCGAACCCCACTCCTGGTACCA	86	)))))))..)))..........(((.))))).......(((((.))))....((((..))))).......((((((((((((.	ATATGTCTGCGTGGGT	i-tRF	#N/A	16	ExactMatch	0	31	39	27	37	44	19	25	0	193.9815655	254.6257002	133.5040867	378.5204964	661.3259585	262.3910732	311.1348956	-2.759496838	0.048690759	0.091784877
AS-tDR-010793	-	-	pre-chr1.trna18389-LeuTAA	84	101	AAGCTTTGTAGGAAGAGCAGATGTAGTAGTGCACGCCTGCACCAGGATGGCCGAGTGGTTAAGGCGTTGGACTTAAGATCCAATGGACATATGTCTGCGTGGGTTCGAACCCCACTCCTGGTAATGTGAACTTTTGTTCTTTTCCGCGGTTCCCTCAATGTTT	163	((((.(((..((((..(((((((((..(((.(((((((.(((..((....))..)))....))))).)).))).....(((...)))..)))))))))(((((.......))))).(((((.((...((((....))))..))))).))))))..))).))))	TGGACATATGTCTGCGTG	Other	#N/A	18	ExactMatch	82	82	64	116	122	74	57	107	367.7674275	513.1125281	417.8473029	573.5731133	1248.09461	1112.230021	787.1732195	1331.657353	-2.389359013	0.002273684	0.017250752
AS-tDR-012687	-	-	pre-chr1.trna18389-LeuTAA	84	104	AAGCTTTGTAGGAAGAGCAGATGTAGTAGTGCACGCCTGCACCAGGATGGCCGAGTGGTTAAGGCGTTGGACTTAAGATCCAATGGACATATGTCTGCGTGGGTTCGAACCCCACTCCTGGTAATGTGAACTTTTGTTCTTTTCCGCGGTTCCCTCAATGTTT	163	((((.(((..((((..(((((((((..(((.(((((((.(((..((....))..)))....))))).)).))).....(((...)))..)))))))))(((((.......))))).(((((.((...((((....))))..))))).))))))..))).))))	TGGACATATGTCTGCGTGGGA	Other	#N/A	21	21T>A	36	27	32	35	36	36	15	61	161.4588706	168.9516861	208.9236515	173.0608531	368.2902127	541.0848752	207.1508472	759.1691454	-2.623824733	0.049962218	0.093471174
AS-tDR-012688	-	-	pre-chr1.trna18389-LeuTAA	84	104	AAGCTTTGTAGGAAGAGCAGATGTAGTAGTGCACGCCTGCACCAGGATGGCCGAGTGGTTAAGGCGTTGGACTTAAGATCCAATGGACATATGTCTGCGTGGGTTCGAACCCCACTCCTGGTAATGTGAACTTTTGTTCTTTTCCGCGGTTCCCTCAATGTTT	163	((((.(((..((((..(((((((((..(((.(((((((.(((..((....))..)))....))))).)).))).....(((...)))..)))))))))(((((.......))))).(((((.((...((((....))))..))))).))))))..))).))))	TGGACATATGTCTGCGTGGGC	Other	#N/A	21	21T>C	39	44	38	40	53	37	32	64	174.9137765	275.3286736	248.0968361	197.7838322	542.2050353	556.1150106	441.9218075	796.5053329	-2.600474467	0.003767616	0.023117739
AS-tDR-009290	-	-	pre-chr1.trna18389-LeuTAA	84	104	AAGCTTTGTAGGAAGAGCAGATGTAGTAGTGCACGCCTGCACCAGGATGGCCGAGTGGTTAAGGCGTTGGACTTAAGATCCAATGGACATATGTCTGCGTGGGTTCGAACCCCACTCCTGGTAATGTGAACTTTTGTTCTTTTCCGCGGTTCCCTCAATGTTT	163	((((.(((..((((..(((((((((..(((.(((((((.(((..((....))..)))....))))).)).))).....(((...)))..)))))))))(((((.......))))).(((((.((...((((....))))..))))).))))))..))).))))	TGGACATATGTCTGCGTGGGT	Other	#N/A	21	ExactMatch	287	228	297	293	347	319	170	421	1287.185996	1426.703127	1939.07264	1448.766571	3549.908439	4794.613199	2347.709602	5239.511643	-2.609965923	0.010293923	0.036870594
AS-tDR-010790	-	-	pre-chr1.trna18389-LeuTAA	84	105	AAGCTTTGTAGGAAGAGCAGATGTAGTAGTGCACGCCTGCACCAGGATGGCCGAGTGGTTAAGGCGTTGGACTTAAGATCCAATGGACATATGTCTGCGTGGGTTCGAACCCCACTCCTGGTAATGTGAACTTTTGTTCTTTTCCGCGGTTCCCTCAATGTTT	163	((((.(((..((((..(((((((((..(((.(((((((.(((..((....))..)))....))))).)).))).....(((...)))..)))))))))(((((.......))))).(((((.((...((((....))))..))))).))))))..))).))))	TGGACATATGTCTGCGTGGGTT	Other	#N/A	22	ExactMatch	54	49	50	55	76	52	30	76	242.1883059	306.6160229	326.4432054	271.9527692	777.5015601	781.5670419	414.3016945	945.8500828	-2.539280411	0.008043491	0.031868958
AS-tDR-012689	-	-	pre-chr1.trna18389-LeuTAA	89	104	AAGCTTTGTAGGAAGAGCAGATGTAGTAGTGCACGCCTGCACCAGGATGGCCGAGTGGTTAAGGCGTTGGACTTAAGATCCAATGGACATATGTCTGCGTGGGTTCGAACCCCACTCCTGGTAATGTGAACTTTTGTTCTTTTCCGCGGTTCCCTCAATGTTT	163	((((.(((..((((..(((((((((..(((.(((((((.(((..((....))..)))....))))).)).))).....(((...)))..)))))))))(((((.......))))).(((((.((...((((....))))..))))).))))))..))).))))	ATATGTCTGCGTGGGT	Other	#N/A	16	ExactMatch	0	31	39	27	37	44	19	25	0	193.9815655	254.6257002	133.5040867	378.5204964	661.3259585	262.3910732	311.1348956	-2.759496838	0.048690759	0.091784877
AS-tDR-001849	-	-	pre-chr12.trna2269-AspGTC	72	88	TCTTAAAAGGGCCTCTTGCCAAGCTAGCTTTCAGCTCTCTTCCTCGTTAGTATAGTGGTGAGTATCCCCGCCTGTCACGCGGGAGACCGGGGTTCGATTCCCCGACGGGGAGATTGTCAAACATTTTGCCATAAACTCTTGTTTTTTATTTG	152	.........(((..((..(((.((((((.................))))))....)))..))..((((((((((.....))))....(((((.......))))).))))))................)))..((((....))))........	CTGTCACGCGGGAGACC	Other	tsRNA-Asp-i-0070	17	ExactMatch	0	42	38	0	36	27	46	20	0	262.8137339	248.0968361	0	368.2902127	405.8136564	635.2625982	248.9079165	-3.228277842	0.039537707	0.080641046
AS-tDR-011427	-	-	pre-chr12.trna2269-AspGTC	72	88	TCTTAAAAGGGCCTCTTGCCAAGCTAGCTTTCAGCTCTCTTCCTCGTTAGTATAGTGGTGAGTATCCCCGCCTGTCACGCGGGAGACCGGGGTTCGATTCCCCGACGGGGAGATTGTCAAACATTTTGCCATAAACTCTTGTTTTTTATTTG	152	.........(((..((..(((.((((((.................))))))....)))..))..((((((((((.....))))....(((((.......))))).))))))................)))..((((....))))........	CTGTCACGCGGGAGACT	Other	#N/A	17	17C>T	55	51	42	40	44	39	40	40	246.6732745	319.1309626	274.2122925	197.7838322	450.1324822	586.1752814	552.4022593	497.815833	-2.006647274	0.000549394	0.005444227
AS-tDR-013649	-	-	pre-chr8.trna2095-GlnCTG	56	81	GTTAGTATTAGACACCCGAAGGCTATGCTGCCTTCGTGCTGGTTCCATGGTGTAATGGTTAGCACTCTGGACTCTGAATCCAGCGATCCGAGTTCAAATCTCGGTGGAACCTGCTCTTTTCTTATCACTCTTAATTCATTTTGACTACATTA	152	....((((((((....(((((((......))))))).((.((((((((.(......((((.(.((((.((((.(((....))).).))))))).).)))).).)))))))).)).........................))))).)))....	TGGTTAGCACTCTGGACTCTGAATCT	Other	#N/A	26	26C>T	36	20	27	40	41	40	21	33	161.4588706	125.1493971	176.2793309	197.7838322	419.4416311	601.2054169	290.0111861	410.6980623	-2.595803304	0.006953015	0.028207076
AS-tDR-009192	-	-	pre-chr8.trna2095-GlnCTG	63	81	GTTAGTATTAGACACCCGAAGGCTATGCTGCCTTCGTGCTGGTTCCATGGTGTAATGGTTAGCACTCTGGACTCTGAATCCAGCGATCCGAGTTCAAATCTCGGTGGAACCTGCTCTTTTCTTATCACTCTTAATTCATTTTGACTACATTA	152	....((((((((....(((((((......))))))).((.((((((((.(......((((.(.((((.((((.(((....))).).))))))).).)))).).)))))))).)).........................))))).)))....	CACTCTGGACTCTGAATCT	Other	#N/A	19	19C>T	49	47	57	65	68	58	36	51	219.7634628	294.1010832	372.1452542	321.3987273	695.6592906	871.7478544	497.1620334	634.7151871	-2.231521658	0.004355095	0.025688036
AS-tDR-007510	-	-	pre-chr8.trna2095-GlnCTG	64	81	GTTAGTATTAGACACCCGAAGGCTATGCTGCCTTCGTGCTGGTTCCATGGTGTAATGGTTAGCACTCTGGACTCTGAATCCAGCGATCCGAGTTCAAATCTCGGTGGAACCTGCTCTTTTCTTATCACTCTTAATTCATTTTGACTACATTA	152	....((((((((....(((((((......))))))).((.((((((((.(......((((.(.((((.((((.(((....))).).))))))).).)))).).)))))))).)).........................))))).)))....	ACTCTGGACTCTGAATCT	Other	#N/A	18	18C>T	61	53	67	81	85	71	42	48	273.5830863	331.6459023	437.4338953	400.5122601	869.5741133	1067.139615	580.0223723	597.3789996	-2.154621791	0.014256748	0.046843601
AS-tDR-008372	-	-	pre-chr8.trna2095-GlnCTG	65	81	GTTAGTATTAGACACCCGAAGGCTATGCTGCCTTCGTGCTGGTTCCATGGTGTAATGGTTAGCACTCTGGACTCTGAATCCAGCGATCCGAGTTCAAATCTCGGTGGAACCTGCTCTTTTCTTATCACTCTTAATTCATTTTGACTACATTA	152	....((((((((....(((((((......))))))).((.((((((((.(......((((.(.((((.((((.(((....))).).))))))).).)))).).)))))))).)).........................))))).)))....	CTCTGGACTCTGAATCT	Other	#N/A	17	17C>T	0	32	25	42	54	26	18	22	0	200.2390353	163.2216027	207.6730238	552.435319	390.783521	248.5810167	273.7987082	-2.555229614	0.038446596	0.079837186
AS-tDR-002070	-	-	pre-chr8.trna2095-GlnCTG	74	94	GTTAGTATTAGACACCCGAAGGCTATGCTGCCTTCGTGCTGGTTCCATGGTGTAATGGTTAGCACTCTGGACTCTGAATCCAGCGATCCGAGTTCAAATCTCGGTGGAACCTGCTCTTTTCTTATCACTCTTAATTCATTTTGACTACATTA	152	....((((((((....(((((((......))))))).((.((((((((.(......((((.(.((((.((((.(((....))).).))))))).).)))).).)))))))).)).........................))))).)))....	CTGAATCCAGCGATCCGAGTT	Other	#N/A	21	ExactMatch	0	22	29	28	25	21	16	16	0	137.6643368	189.3370591	138.4486825	255.7570921	315.6328439	220.9609037	199.1263332	-2.120517641	0.033555655	0.07313053
AS-tDR-002316	-	-	pre-chr2.trna7588-GlnCTG	55	71	TTATACAACCAAGGAGTAATGGAGGATACTAGTATGCATGGGTTCCATGGTGTAATGGTTAGCACTCTGGACTCTGAATCCAGCGATCCGAGTTCAAATCTCGGTGGGACCTCTCTCTTTACTTTGAGTAAGAGCACTTTTCTTGCACTTCA	152	............(((((((.(((((...(((...(((.(((((((((.(((((........))))).))))......))))))))..(((((.......))))))))..)))))....)))))))..(((((((.....)))))))......	ATGGTTAGCACTCTGGA	Other	tsRNA-Gln-i-0034	17	ExactMatch	29	0	28	32	29	19	21	16	130.0640902	0	182.808195	158.2270657	296.6782269	285.572573	290.0111861	199.1263332	-2.263501975	0.018393189	0.05161623
AS-tDR-013649	-	-	pre-chr2.trna7588-GlnCTG	56	81	TTATACAACCAAGGAGTAATGGAGGATACTAGTATGCATGGGTTCCATGGTGTAATGGTTAGCACTCTGGACTCTGAATCCAGCGATCCGAGTTCAAATCTCGGTGGGACCTCTCTCTTTACTTTGAGTAAGAGCACTTTTCTTGCACTTCA	152	............(((((((.(((((...(((...(((.(((((((((.(((((........))))).))))......))))))))..(((((.......))))))))..)))))....)))))))..(((((((.....)))))))......	TGGTTAGCACTCTGGACTCTGAATCT	Other	#N/A	26	26C>T	36	20	27	40	41	40	21	33	161.4588706	125.1493971	176.2793309	197.7838322	419.4416311	601.2054169	290.0111861	410.6980623	-2.595803304	0.006953015	0.028207076
AS-tDR-009192	-	-	pre-chr2.trna7588-GlnCTG	63	81	TTATACAACCAAGGAGTAATGGAGGATACTAGTATGCATGGGTTCCATGGTGTAATGGTTAGCACTCTGGACTCTGAATCCAGCGATCCGAGTTCAAATCTCGGTGGGACCTCTCTCTTTACTTTGAGTAAGAGCACTTTTCTTGCACTTCA	152	............(((((((.(((((...(((...(((.(((((((((.(((((........))))).))))......))))))))..(((((.......))))))))..)))))....)))))))..(((((((.....)))))))......	CACTCTGGACTCTGAATCT	Other	#N/A	19	19C>T	49	47	57	65	68	58	36	51	219.7634628	294.1010832	372.1452542	321.3987273	695.6592906	871.7478544	497.1620334	634.7151871	-2.231521658	0.004355095	0.025688036
AS-tDR-007510	-	-	pre-chr2.trna7588-GlnCTG	64	81	TTATACAACCAAGGAGTAATGGAGGATACTAGTATGCATGGGTTCCATGGTGTAATGGTTAGCACTCTGGACTCTGAATCCAGCGATCCGAGTTCAAATCTCGGTGGGACCTCTCTCTTTACTTTGAGTAAGAGCACTTTTCTTGCACTTCA	152	............(((((((.(((((...(((...(((.(((((((((.(((((........))))).))))......))))))))..(((((.......))))))))..)))))....)))))))..(((((((.....)))))))......	ACTCTGGACTCTGAATCT	Other	#N/A	18	18C>T	61	53	67	81	85	71	42	48	273.5830863	331.6459023	437.4338953	400.5122601	869.5741133	1067.139615	580.0223723	597.3789996	-2.154621791	0.014256748	0.046843601
AS-tDR-008372	-	-	pre-chr2.trna7588-GlnCTG	65	81	TTATACAACCAAGGAGTAATGGAGGATACTAGTATGCATGGGTTCCATGGTGTAATGGTTAGCACTCTGGACTCTGAATCCAGCGATCCGAGTTCAAATCTCGGTGGGACCTCTCTCTTTACTTTGAGTAAGAGCACTTTTCTTGCACTTCA	152	............(((((((.(((((...(((...(((.(((((((((.(((((........))))).))))......))))))))..(((((.......))))))))..)))))....)))))))..(((((((.....)))))))......	CTCTGGACTCTGAATCT	Other	#N/A	17	17C>T	0	32	25	42	54	26	18	22	0	200.2390353	163.2216027	207.6730238	552.435319	390.783521	248.5810167	273.7987082	-2.555229614	0.038446596	0.079837186
AS-tDR-002070	-	-	pre-chr2.trna7588-GlnCTG	74	94	TTATACAACCAAGGAGTAATGGAGGATACTAGTATGCATGGGTTCCATGGTGTAATGGTTAGCACTCTGGACTCTGAATCCAGCGATCCGAGTTCAAATCTCGGTGGGACCTCTCTCTTTACTTTGAGTAAGAGCACTTTTCTTGCACTTCA	152	............(((((((.(((((...(((...(((.(((((((((.(((((........))))).))))......))))))))..(((((.......))))))))..)))))....)))))))..(((((((.....)))))))......	CTGAATCCAGCGATCCGAGTT	Other	#N/A	21	ExactMatch	0	22	29	28	25	21	16	16	0	137.6643368	189.3370591	138.4486825	255.7570921	315.6328439	220.9609037	199.1263332	-2.120517641	0.033555655	0.07313053
AS-tDR-013625	-	-	pre-chr2.trna7588-GlnCTG	77	114	TTATACAACCAAGGAGTAATGGAGGATACTAGTATGCATGGGTTCCATGGTGTAATGGTTAGCACTCTGGACTCTGAATCCAGCGATCCGAGTTCAAATCTCGGTGGGACCTCTCTCTTTACTTTGAGTAAGAGCACTTTTCTTGCACTTCA	152	............(((((((.(((((...(((...(((.(((((((((.(((((........))))).))))......))))))))..(((((.......))))))))..)))))....)))))))..(((((((.....)))))))......	AATCCAGCGATCCGAGTTCAAATCTCGGTGGAACCTCT	tRF-1	#N/A	38	32G>A	0	0	0	0	20	13	10	16	0	0	0	0	204.6056737	195.3917605	138.1005648	199.1263332	-185.3060831	2.15529E-05	0.000772734
AS-tDR-002316	-	-	pre-chr17.trna1868-GlnCTG	55	71	ATTTGCAGATGGAGAGTATAGCCAGCGCCATAGGTAGGGTGGTTCCATGGTGTAATGGTTAGCACTCTGGACTCTGAATCCAGCGATCCGAGTTCAAATCTCGGTGGAACCTTTTTGCATTTCTTCGTTTCACATGGTGAACAGTTTCGCTA	152	.....((((.(.(((((.(((((((((((((.((..........)))))))))..))))))..)))))...))))).....(((((..(..(((((.......(((((((................)))))))....))))).)..))))).	ATGGTTAGCACTCTGGA	Other	tsRNA-Gln-i-0034	17	ExactMatch	29	0	28	32	29	19	21	16	130.0640902	0	182.808195	158.2270657	296.6782269	285.572573	290.0111861	199.1263332	-2.263501975	0.018393189	0.05161623
AS-tDR-013649	-	-	pre-chr17.trna1868-GlnCTG	56	81	ATTTGCAGATGGAGAGTATAGCCAGCGCCATAGGTAGGGTGGTTCCATGGTGTAATGGTTAGCACTCTGGACTCTGAATCCAGCGATCCGAGTTCAAATCTCGGTGGAACCTTTTTGCATTTCTTCGTTTCACATGGTGAACAGTTTCGCTA	152	.....((((.(.(((((.(((((((((((((.((..........)))))))))..))))))..)))))...))))).....(((((..(..(((((.......(((((((................)))))))....))))).)..))))).	TGGTTAGCACTCTGGACTCTGAATCT	Other	#N/A	26	26C>T	36	20	27	40	41	40	21	33	161.4588706	125.1493971	176.2793309	197.7838322	419.4416311	601.2054169	290.0111861	410.6980623	-2.595803304	0.006953015	0.028207076
AS-tDR-009192	-	-	pre-chr17.trna1868-GlnCTG	63	81	ATTTGCAGATGGAGAGTATAGCCAGCGCCATAGGTAGGGTGGTTCCATGGTGTAATGGTTAGCACTCTGGACTCTGAATCCAGCGATCCGAGTTCAAATCTCGGTGGAACCTTTTTGCATTTCTTCGTTTCACATGGTGAACAGTTTCGCTA	152	.....((((.(.(((((.(((((((((((((.((..........)))))))))..))))))..)))))...))))).....(((((..(..(((((.......(((((((................)))))))....))))).)..))))).	CACTCTGGACTCTGAATCT	Other	#N/A	19	19C>T	49	47	57	65	68	58	36	51	219.7634628	294.1010832	372.1452542	321.3987273	695.6592906	871.7478544	497.1620334	634.7151871	-2.231521658	0.004355095	0.025688036
AS-tDR-007510	-	-	pre-chr17.trna1868-GlnCTG	64	81	ATTTGCAGATGGAGAGTATAGCCAGCGCCATAGGTAGGGTGGTTCCATGGTGTAATGGTTAGCACTCTGGACTCTGAATCCAGCGATCCGAGTTCAAATCTCGGTGGAACCTTTTTGCATTTCTTCGTTTCACATGGTGAACAGTTTCGCTA	152	.....((((.(.(((((.(((((((((((((.((..........)))))))))..))))))..)))))...))))).....(((((..(..(((((.......(((((((................)))))))....))))).)..))))).	ACTCTGGACTCTGAATCT	Other	#N/A	18	18C>T	61	53	67	81	85	71	42	48	273.5830863	331.6459023	437.4338953	400.5122601	869.5741133	1067.139615	580.0223723	597.3789996	-2.154621791	0.014256748	0.046843601
AS-tDR-008372	-	-	pre-chr17.trna1868-GlnCTG	65	81	ATTTGCAGATGGAGAGTATAGCCAGCGCCATAGGTAGGGTGGTTCCATGGTGTAATGGTTAGCACTCTGGACTCTGAATCCAGCGATCCGAGTTCAAATCTCGGTGGAACCTTTTTGCATTTCTTCGTTTCACATGGTGAACAGTTTCGCTA	152	.....((((.(.(((((.(((((((((((((.((..........)))))))))..))))))..)))))...))))).....(((((..(..(((((.......(((((((................)))))))....))))).)..))))).	CTCTGGACTCTGAATCT	Other	#N/A	17	17C>T	0	32	25	42	54	26	18	22	0	200.2390353	163.2216027	207.6730238	552.435319	390.783521	248.5810167	273.7987082	-2.555229614	0.038446596	0.079837186
AS-tDR-002070	-	-	pre-chr17.trna1868-GlnCTG	74	94	ATTTGCAGATGGAGAGTATAGCCAGCGCCATAGGTAGGGTGGTTCCATGGTGTAATGGTTAGCACTCTGGACTCTGAATCCAGCGATCCGAGTTCAAATCTCGGTGGAACCTTTTTGCATTTCTTCGTTTCACATGGTGAACAGTTTCGCTA	152	.....((((.(.(((((.(((((((((((((.((..........)))))))))..))))))..)))))...))))).....(((((..(..(((((.......(((((((................)))))))....))))).)..))))).	CTGAATCCAGCGATCCGAGTT	Other	#N/A	21	ExactMatch	0	22	29	28	25	21	16	16	0	137.6643368	189.3370591	138.4486825	255.7570921	315.6328439	220.9609037	199.1263332	-2.120517641	0.033555655	0.07313053
AS-tDR-013625	-	-	pre-chr17.trna1868-GlnCTG	77	114	ATTTGCAGATGGAGAGTATAGCCAGCGCCATAGGTAGGGTGGTTCCATGGTGTAATGGTTAGCACTCTGGACTCTGAATCCAGCGATCCGAGTTCAAATCTCGGTGGAACCTTTTTGCATTTCTTCGTTTCACATGGTGAACAGTTTCGCTA	152	.....((((.(.(((((.(((((((((((((.((..........)))))))))..))))))..)))))...))))).....(((((..(..(((((.......(((((((................)))))))....))))).)..))))).	AATCCAGCGATCCGAGTTCAAATCTCGGTGGAACCTCT	tRF-1	#N/A	38	37T>C	0	0	0	0	20	13	10	16	0	0	0	0	204.6056737	195.3917605	138.1005648	199.1263332	-185.3060831	2.15529E-05	0.000772734
AS-tDR-001849	-	-	pre-chr12.trna2267-AspGTC	72	88	TTCTATATCCCTATGTCAGGAAGGGATCAAGAATGGCTAGTCCTCGTTAGTATAGTGGTGAGTATCCCCGCCTGTCACGCGGGAGACCGGGGTTCGATTCCCCGACGGGGAGGCTGCGCATGAGATTTTGCGTTTGCATTTTAGGACGTCGT	152	((((..((((((.........))))))..)))).(((..(((((....................((((((((((.....))))....(((((.......))))).)))))).((.(((((........)))))..)).....))))))))..	CTGTCACGCGGGAGACC	Other	tsRNA-Asp-i-0070	17	ExactMatch	0	42	38	0	36	27	46	20	0	262.8137339	248.0968361	0	368.2902127	405.8136564	635.2625982	248.9079165	-3.228277842	0.039537707	0.080641046
AS-tDR-011427	-	-	pre-chr12.trna2267-AspGTC	72	88	TTCTATATCCCTATGTCAGGAAGGGATCAAGAATGGCTAGTCCTCGTTAGTATAGTGGTGAGTATCCCCGCCTGTCACGCGGGAGACCGGGGTTCGATTCCCCGACGGGGAGGCTGCGCATGAGATTTTGCGTTTGCATTTTAGGACGTCGT	152	((((..((((((.........))))))..)))).(((..(((((....................((((((((((.....))))....(((((.......))))).)))))).((.(((((........)))))..)).....))))))))..	CTGTCACGCGGGAGACT	Other	#N/A	17	17C>T	55	51	42	40	44	39	40	40	246.6732745	319.1309626	274.2122925	197.7838322	450.1324822	586.1752814	552.4022593	497.815833	-2.006647274	0.000549394	0.005444227
AS-tDR-001849	-	-	pre-chr10.trna2466-AspGTC	72	88	ACCCAGATCAGGGATCTAGAGAAAAGTTGCTTCAGCTTATTCCTCGTTAGTATAGTGGTGAGTATCCCCGCCTGTCACGCGGGAGACCGGGGTTCGATTCCCCGACGGGGAGGAAGTGTACTTTTATTTGCTATTTTTAATTTCGCAGAAAC	152	.(((......)))........((((((((((((.((((((..((.((....))))..)))))).((((((((((.....))))....(((((.......))))).)))))).)))))).)))))).(((((.............)))))...	CTGTCACGCGGGAGACC	Other	tsRNA-Asp-i-0070	17	ExactMatch	0	42	38	0	36	27	46	20	0	262.8137339	248.0968361	0	368.2902127	405.8136564	635.2625982	248.9079165	-3.228277842	0.039537707	0.080641046
AS-tDR-011427	-	-	pre-chr10.trna2466-AspGTC	72	88	ACCCAGATCAGGGATCTAGAGAAAAGTTGCTTCAGCTTATTCCTCGTTAGTATAGTGGTGAGTATCCCCGCCTGTCACGCGGGAGACCGGGGTTCGATTCCCCGACGGGGAGGAAGTGTACTTTTATTTGCTATTTTTAATTTCGCAGAAAC	152	.(((......)))........((((((((((((.((((((..((.((....))))..)))))).((((((((((.....))))....(((((.......))))).)))))).)))))).)))))).(((((.............)))))...	CTGTCACGCGGGAGACT	Other	#N/A	17	17C>T	55	51	42	40	44	39	40	40	246.6732745	319.1309626	274.2122925	197.7838322	450.1324822	586.1752814	552.4022593	497.815833	-2.006647274	0.000549394	0.005444227
AS-tDR-001849	-	-	pre-chr13.trna4004-AspGTC	72	88	GCGTCGAAGATGGGCCGGAGTGCGCACACAGTCTCTGTCGTCCTCGTTAGTATAGTGGTGAGTATCCCCGCCTGTCACGCGGGAGACCGGGGTTCGATTCCCCGACGGGGAGACATTGAAGTTCCTTTTTTGAACACCTAGGTGGCCCGCGG	152	........(((((((.((..(((.(((.((.(..(((.((....)).)))...).))))).)))..)).))))))).((((((..((((((((((((.(((((...)))))(((......)))......)))))).))).)))..)))))).	CTGTCACGCGGGAGACC	Other	tsRNA-Asp-i-0070	17	ExactMatch	0	42	38	0	36	27	46	20	0	262.8137339	248.0968361	0	368.2902127	405.8136564	635.2625982	248.9079165	-3.228277842	0.039537707	0.080641046
AS-tDR-011427	-	-	pre-chr13.trna4004-AspGTC	72	88	GCGTCGAAGATGGGCCGGAGTGCGCACACAGTCTCTGTCGTCCTCGTTAGTATAGTGGTGAGTATCCCCGCCTGTCACGCGGGAGACCGGGGTTCGATTCCCCGACGGGGAGACATTGAAGTTCCTTTTTTGAACACCTAGGTGGCCCGCGG	152	........(((((((.((..(((.(((.((.(..(((.((....)).)))...).))))).)))..)).))))))).((((((..((((((((((((.(((((...)))))(((......)))......)))))).))).)))..)))))).	CTGTCACGCGGGAGACT	Other	#N/A	17	17C>T	55	51	42	40	44	39	40	40	246.6732745	319.1309626	274.2122925	197.7838322	450.1324822	586.1752814	552.4022593	497.815833	-2.006647274	0.000549394	0.005444227
AS-tDR-001849	-	-	pre-chr13.trna2243-AspGTC	72	88	GGTAGACGGGCCGGAGTGCGTGTGTTTGTGGCTGTCGTCGTCCTCGTTAGTATAGTGGTGAGTATCCCCGCCTGTCACGCGGGAGACCGGGGTTCGATTCCCCGACGGGGAGACATGATGTCCTTTTTGGACATCTAGGTGGCCCGCGGGCG	152	....(((((((.((..(((......(..(.((((((..((....))...).))))).)..))))..)).))))))).((((((..(((.......(.((((((...)))))).)..(((((((.....)))))))..)))..))))))....	CTGTCACGCGGGAGACC	Other	tsRNA-Asp-i-0070	17	ExactMatch	0	42	38	0	36	27	46	20	0	262.8137339	248.0968361	0	368.2902127	405.8136564	635.2625982	248.9079165	-3.228277842	0.039537707	0.080641046
AS-tDR-011427	-	-	pre-chr13.trna2243-AspGTC	72	88	GGTAGACGGGCCGGAGTGCGTGTGTTTGTGGCTGTCGTCGTCCTCGTTAGTATAGTGGTGAGTATCCCCGCCTGTCACGCGGGAGACCGGGGTTCGATTCCCCGACGGGGAGACATGATGTCCTTTTTGGACATCTAGGTGGCCCGCGGGCG	152	....(((((((.((..(((......(..(.((((((..((....))...).))))).)..))))..)).))))))).((((((..(((.......(.((((((...)))))).)..(((((((.....)))))))..)))..))))))....	CTGTCACGCGGGAGACT	Other	#N/A	17	17C>T	55	51	42	40	44	39	40	40	246.6732745	319.1309626	274.2122925	197.7838322	450.1324822	586.1752814	552.4022593	497.815833	-2.006647274	0.000549394	0.005444227
AS-tDR-001849	-	-	pre-chr13.trna2249-AspGTC	72	88	TCGGAGAGGGGCCGGCGTCCAGGTGCTACCACAGATGTCGTCCTCGTTAGTATAGTGGTGAGTATCCCCGCCTGTCACGCGGGAGACCGGGGTTCGATTCCCCGACGGGGAGACATAAGGAGACTTTTTTTTTTTTGGCCAGATAGATGGCA	152	.......((((.(((((((...(((....))).))))))).))))................((.((((((((((.....))))....(((((.......))))).)))))).))..(((....)))...........((((......)))).	CTGTCACGCGGGAGACC	Other	tsRNA-Asp-i-0070	17	ExactMatch	0	42	38	0	36	27	46	20	0	262.8137339	248.0968361	0	368.2902127	405.8136564	635.2625982	248.9079165	-3.228277842	0.039537707	0.080641046
AS-tDR-011427	-	-	pre-chr13.trna2249-AspGTC	72	88	TCGGAGAGGGGCCGGCGTCCAGGTGCTACCACAGATGTCGTCCTCGTTAGTATAGTGGTGAGTATCCCCGCCTGTCACGCGGGAGACCGGGGTTCGATTCCCCGACGGGGAGACATAAGGAGACTTTTTTTTTTTTGGCCAGATAGATGGCA	152	.......((((.(((((((...(((....))).))))))).))))................((.((((((((((.....))))....(((((.......))))).)))))).))..(((....)))...........((((......)))).	CTGTCACGCGGGAGACT	Other	#N/A	17	17C>T	55	51	42	40	44	39	40	40	246.6732745	319.1309626	274.2122925	197.7838322	450.1324822	586.1752814	552.4022593	497.815833	-2.006647274	0.000549394	0.005444227
AS-tDR-001849	-	-	pre-chr13.trna3843-AspGTC	72	88	GGTAGACGGGCCGGAGTGCGTGTGTTTGTGGCTGTCGTCGTCCTCGTTAGTATAGTGGTGAGTATCCCCGCCTGTCACGCGGGAGACCGGGGTTCGATTCCCCGACGGGGAGACATGATGTCCTTTTTGGACACCTAGGTGGCCCGCGGGCG	152	....(((((((.((..(((......(..(.((((((..((....))...).))))).)..))))..)).))))))).((((((..(((.(((...(.((((((...)))))).)....(((((.....)))))))).)))..))))))....	CTGTCACGCGGGAGACC	Other	tsRNA-Asp-i-0070	17	ExactMatch	0	42	38	0	36	27	46	20	0	262.8137339	248.0968361	0	368.2902127	405.8136564	635.2625982	248.9079165	-3.228277842	0.039537707	0.080641046
AS-tDR-011427	-	-	pre-chr13.trna3843-AspGTC	72	88	GGTAGACGGGCCGGAGTGCGTGTGTTTGTGGCTGTCGTCGTCCTCGTTAGTATAGTGGTGAGTATCCCCGCCTGTCACGCGGGAGACCGGGGTTCGATTCCCCGACGGGGAGACATGATGTCCTTTTTGGACACCTAGGTGGCCCGCGGGCG	152	....(((((((.((..(((......(..(.((((((..((....))...).))))).)..))))..)).))))))).((((((..(((.(((...(.((((((...)))))).)....(((((.....)))))))).)))..))))))....	CTGTCACGCGGGAGACT	Other	#N/A	17	17C>T	55	51	42	40	44	39	40	40	246.6732745	319.1309626	274.2122925	197.7838322	450.1324822	586.1752814	552.4022593	497.815833	-2.006647274	0.000549394	0.005444227
AS-tDR-001849	-	-	pre-chr13.trna3850-AspGTC	72	88	GGTAGACGGGCCGGAGTGCGTGTGTTTGTGGCTGTCGTCGTCCTCGTTAGTATAGTGGTGAGTATCCCCGCCTGTCACGCGGGAGACCGGGGTTCGATTCCCCGACGGGGAGACATGATGTCCTTTTTGGACACCTAGGTGGCCCGCGGGCG	152	....(((((((.((..(((......(..(.((((((..((....))...).))))).)..))))..)).))))))).((((((..(((.(((...(.((((((...)))))).)....(((((.....)))))))).)))..))))))....	CTGTCACGCGGGAGACC	Other	tsRNA-Asp-i-0070	17	ExactMatch	0	42	38	0	36	27	46	20	0	262.8137339	248.0968361	0	368.2902127	405.8136564	635.2625982	248.9079165	-3.228277842	0.039537707	0.080641046
AS-tDR-011427	-	-	pre-chr13.trna3850-AspGTC	72	88	GGTAGACGGGCCGGAGTGCGTGTGTTTGTGGCTGTCGTCGTCCTCGTTAGTATAGTGGTGAGTATCCCCGCCTGTCACGCGGGAGACCGGGGTTCGATTCCCCGACGGGGAGACATGATGTCCTTTTTGGACACCTAGGTGGCCCGCGGGCG	152	....(((((((.((..(((......(..(.((((((..((....))...).))))).)..))))..)).))))))).((((((..(((.(((...(.((((((...)))))).)....(((((.....)))))))).)))..))))))....	CTGTCACGCGGGAGACT	Other	#N/A	17	17C>T	55	51	42	40	44	39	40	40	246.6732745	319.1309626	274.2122925	197.7838322	450.1324822	586.1752814	552.4022593	497.815833	-2.006647274	0.000549394	0.005444227
AS-tDR-001849	-	-	pre-chr13.trna3853-AspGTC	72	88	GTAGACGGGCACGGAGTGCGTGTGTTTGTGGCTGTCGTCGTCCTCGTTAGTATAGTGGTGAGTATCCCCGCCTGTCACGCGGGAGACCGGGGTTCGATTCCCCGACGGGGAGACATGATGTCCTTTTTGGACACCTAGGTGGCCCGCGGGCG	152	...(((((((..((..(((......(..(.((((((..((....))...).))))).)..))))..)).))))))).((((((..(((.(((...(.((((((...)))))).)....(((((.....)))))))).)))..))))))....	CTGTCACGCGGGAGACC	Other	tsRNA-Asp-i-0070	17	ExactMatch	0	42	38	0	36	27	46	20	0	262.8137339	248.0968361	0	368.2902127	405.8136564	635.2625982	248.9079165	-3.228277842	0.039537707	0.080641046
AS-tDR-011427	-	-	pre-chr13.trna3853-AspGTC	72	88	GTAGACGGGCACGGAGTGCGTGTGTTTGTGGCTGTCGTCGTCCTCGTTAGTATAGTGGTGAGTATCCCCGCCTGTCACGCGGGAGACCGGGGTTCGATTCCCCGACGGGGAGACATGATGTCCTTTTTGGACACCTAGGTGGCCCGCGGGCG	152	...(((((((..((..(((......(..(.((((((..((....))...).))))).)..))))..)).))))))).((((((..(((.(((...(.((((((...)))))).)....(((((.....)))))))).)))..))))))....	CTGTCACGCGGGAGACT	Other	#N/A	17	17C>T	55	51	42	40	44	39	40	40	246.6732745	319.1309626	274.2122925	197.7838322	450.1324822	586.1752814	552.4022593	497.815833	-2.006647274	0.000549394	0.005444227
AS-tDR-001849	-	-	pre-chr13.trna4025-AspGTC	72	88	GGTAGACGGGCCGGAGTGCGTGTGTTTGTGGCTGTCGTCGTCCTCGTTAGTATAGTGGTGAGTATCCCCGCCTGTCACGCGGGAGACCGGGGTTCGATTCCCCGACGGGGAGACATGATGTCCTTTTTGGACACCTAGGTGGCCCGCGGGCG	152	....(((((((.((..(((......(..(.((((((..((....))...).))))).)..))))..)).))))))).((((((..(((.(((...(.((((((...)))))).)....(((((.....)))))))).)))..))))))....	CTGTCACGCGGGAGACC	Other	tsRNA-Asp-i-0070	17	ExactMatch	0	42	38	0	36	27	46	20	0	262.8137339	248.0968361	0	368.2902127	405.8136564	635.2625982	248.9079165	-3.228277842	0.039537707	0.080641046
AS-tDR-011427	-	-	pre-chr13.trna4025-AspGTC	72	88	GGTAGACGGGCCGGAGTGCGTGTGTTTGTGGCTGTCGTCGTCCTCGTTAGTATAGTGGTGAGTATCCCCGCCTGTCACGCGGGAGACCGGGGTTCGATTCCCCGACGGGGAGACATGATGTCCTTTTTGGACACCTAGGTGGCCCGCGGGCG	152	....(((((((.((..(((......(..(.((((((..((....))...).))))).)..))))..)).))))))).((((((..(((.(((...(.((((((...)))))).)....(((((.....)))))))).)))..))))))....	CTGTCACGCGGGAGACT	Other	#N/A	17	17C>T	55	51	42	40	44	39	40	40	246.6732745	319.1309626	274.2122925	197.7838322	450.1324822	586.1752814	552.4022593	497.815833	-2.006647274	0.000549394	0.005444227
AS-tDR-001849	-	-	pre-chr7.trna8266-AspGTC	72	88	ATACTTAAAAGGCCTATCAGAAGAGCAGTTGCTGTGCAGTTCCTCGTTAGTATAGTGGTGAGTATCCCCGCCTGTCACGCGGGAGACCGGGGTTCGATTCCCCGACGGGGAGGCATAATGACACTTTTTTCGTTGATTCAACAAACCAAAGA	152	..........((......(((((((..(((..(((((...((((((((........((.((((..(((((((((.....))))....)))))....)))).)))))))))).)))))..))).))))))).((((...))))...)).....	CTGTCACGCGGGAGACC	Other	tsRNA-Asp-i-0070	17	ExactMatch	0	42	38	0	36	27	46	20	0	262.8137339	248.0968361	0	368.2902127	405.8136564	635.2625982	248.9079165	-3.228277842	0.039537707	0.080641046
AS-tDR-011427	-	-	pre-chr7.trna8266-AspGTC	72	88	ATACTTAAAAGGCCTATCAGAAGAGCAGTTGCTGTGCAGTTCCTCGTTAGTATAGTGGTGAGTATCCCCGCCTGTCACGCGGGAGACCGGGGTTCGATTCCCCGACGGGGAGGCATAATGACACTTTTTTCGTTGATTCAACAAACCAAAGA	152	..........((......(((((((..(((..(((((...((((((((........((.((((..(((((((((.....))))....)))))....)))).)))))))))).)))))..))).))))))).((((...))))...)).....	CTGTCACGCGGGAGACT	Other	#N/A	17	17C>T	55	51	42	40	44	39	40	40	246.6732745	319.1309626	274.2122925	197.7838322	450.1324822	586.1752814	552.4022593	497.815833	-2.006647274	0.000549394	0.005444227
AS-tDR-002316	-	-	pre-chr10.trna11252-GlnCTG	55	71	GAATAATGTATATAATTTCCGAAAGGGTCAGAGAAGAGGGGGTTCCATGGTGTAATGGTTAGCACTCTGGACTCTGAATCCAGCGATCCGAGTTCAAATCTCGGTGGAACCTTAAGTTTTGCTACTTAGTACTCAGCATGATAATATTTGTT	152	.....((((........(((....)))...(((......(((((((((.(......((((.(.((((.((((.(((....))).).))))))).).)))).).)))))))))(((((......)))))...))).)))).............	ATGGTTAGCACTCTGGA	Other	tsRNA-Gln-i-0034	17	ExactMatch	29	0	28	32	29	19	21	16	130.0640902	0	182.808195	158.2270657	296.6782269	285.572573	290.0111861	199.1263332	-2.263501975	0.018393189	0.05161623
AS-tDR-013649	-	-	pre-chr10.trna11252-GlnCTG	56	81	GAATAATGTATATAATTTCCGAAAGGGTCAGAGAAGAGGGGGTTCCATGGTGTAATGGTTAGCACTCTGGACTCTGAATCCAGCGATCCGAGTTCAAATCTCGGTGGAACCTTAAGTTTTGCTACTTAGTACTCAGCATGATAATATTTGTT	152	.....((((........(((....)))...(((......(((((((((.(......((((.(.((((.((((.(((....))).).))))))).).)))).).)))))))))(((((......)))))...))).)))).............	TGGTTAGCACTCTGGACTCTGAATCT	Other	#N/A	26	26C>T	36	20	27	40	41	40	21	33	161.4588706	125.1493971	176.2793309	197.7838322	419.4416311	601.2054169	290.0111861	410.6980623	-2.595803304	0.006953015	0.028207076
AS-tDR-009192	-	-	pre-chr10.trna11252-GlnCTG	63	81	GAATAATGTATATAATTTCCGAAAGGGTCAGAGAAGAGGGGGTTCCATGGTGTAATGGTTAGCACTCTGGACTCTGAATCCAGCGATCCGAGTTCAAATCTCGGTGGAACCTTAAGTTTTGCTACTTAGTACTCAGCATGATAATATTTGTT	152	.....((((........(((....)))...(((......(((((((((.(......((((.(.((((.((((.(((....))).).))))))).).)))).).)))))))))(((((......)))))...))).)))).............	CACTCTGGACTCTGAATCT	Other	#N/A	19	19C>T	49	47	57	65	68	58	36	51	219.7634628	294.1010832	372.1452542	321.3987273	695.6592906	871.7478544	497.1620334	634.7151871	-2.231521658	0.004355095	0.025688036
AS-tDR-007510	-	-	pre-chr10.trna11252-GlnCTG	64	81	GAATAATGTATATAATTTCCGAAAGGGTCAGAGAAGAGGGGGTTCCATGGTGTAATGGTTAGCACTCTGGACTCTGAATCCAGCGATCCGAGTTCAAATCTCGGTGGAACCTTAAGTTTTGCTACTTAGTACTCAGCATGATAATATTTGTT	152	.....((((........(((....)))...(((......(((((((((.(......((((.(.((((.((((.(((....))).).))))))).).)))).).)))))))))(((((......)))))...))).)))).............	ACTCTGGACTCTGAATCT	Other	#N/A	18	18C>T	61	53	67	81	85	71	42	48	273.5830863	331.6459023	437.4338953	400.5122601	869.5741133	1067.139615	580.0223723	597.3789996	-2.154621791	0.014256748	0.046843601
AS-tDR-008372	-	-	pre-chr10.trna11252-GlnCTG	65	81	GAATAATGTATATAATTTCCGAAAGGGTCAGAGAAGAGGGGGTTCCATGGTGTAATGGTTAGCACTCTGGACTCTGAATCCAGCGATCCGAGTTCAAATCTCGGTGGAACCTTAAGTTTTGCTACTTAGTACTCAGCATGATAATATTTGTT	152	.....((((........(((....)))...(((......(((((((((.(......((((.(.((((.((((.(((....))).).))))))).).)))).).)))))))))(((((......)))))...))).)))).............	CTCTGGACTCTGAATCT	Other	#N/A	17	17C>T	0	32	25	42	54	26	18	22	0	200.2390353	163.2216027	207.6730238	552.435319	390.783521	248.5810167	273.7987082	-2.555229614	0.038446596	0.079837186
AS-tDR-002070	-	-	pre-chr10.trna11252-GlnCTG	74	94	GAATAATGTATATAATTTCCGAAAGGGTCAGAGAAGAGGGGGTTCCATGGTGTAATGGTTAGCACTCTGGACTCTGAATCCAGCGATCCGAGTTCAAATCTCGGTGGAACCTTAAGTTTTGCTACTTAGTACTCAGCATGATAATATTTGTT	152	.....((((........(((....)))...(((......(((((((((.(......((((.(.((((.((((.(((....))).).))))))).).)))).).)))))))))(((((......)))))...))).)))).............	CTGAATCCAGCGATCCGAGTT	Other	#N/A	21	ExactMatch	0	22	29	28	25	21	16	16	0	137.6643368	189.3370591	138.4486825	255.7570921	315.6328439	220.9609037	199.1263332	-2.120517641	0.033555655	0.07313053
AS-tDR-001849	-	-	pre-chr13.trna4012-AspGTC	72	88	TCTTTCTTGGGCAGCTATTTCAGGCCAACCATTACGGTTGTCCTCGTTAGTATAGTGGTGAGTATCCCCGCCTGTCACGCGGGAGACCGGGGTTCGATTCCCCGACGGGGAGACGCGTAACTTTTTGCTCACATTCTCATCTATGTGATTGT	152	.......((((((((((....(((.(((((.....))))).)))...))))..(((..((.((.((((((((((.....))))....(((((.......))))).)))))).)).))..)))...)))))).....((((....))))....	CTGTCACGCGGGAGACC	Other	tsRNA-Asp-i-0070	17	ExactMatch	0	42	38	0	36	27	46	20	0	262.8137339	248.0968361	0	368.2902127	405.8136564	635.2625982	248.9079165	-3.228277842	0.039537707	0.080641046
AS-tDR-011427	-	-	pre-chr13.trna4012-AspGTC	72	88	TCTTTCTTGGGCAGCTATTTCAGGCCAACCATTACGGTTGTCCTCGTTAGTATAGTGGTGAGTATCCCCGCCTGTCACGCGGGAGACCGGGGTTCGATTCCCCGACGGGGAGACGCGTAACTTTTTGCTCACATTCTCATCTATGTGATTGT	152	.......((((((((((....(((.(((((.....))))).)))...))))..(((..((.((.((((((((((.....))))....(((((.......))))).)))))).)).))..)))...)))))).....((((....))))....	CTGTCACGCGGGAGACT	Other	#N/A	17	17C>T	55	51	42	40	44	39	40	40	246.6732745	319.1309626	274.2122925	197.7838322	450.1324822	586.1752814	552.4022593	497.815833	-2.006647274	0.000549394	0.005444227
AS-tDR-009289	-	-	chr10.trna8986-AsnGTT	36	75	GTCTCTGTGGCGCAATCGGTTAGCGCGTTCGGCTGTTAACCGAAAGGTTGGTGGTTCGAGCCCACCCAGGGACGCCA	77	)))))))..)))).........((((.))))).......(((((.....))))).......((((((((((((.	TTAACCGAAAGGTTGGTGGTTCGAGCCCACCCAGGGACGT	i-tRF	#N/A	40	40C>T	58	85	129	81	111	52	68	141	260.1281804	531.8849376	842.22347	400.5122601	1135.561489	781.5670419	939.0838409	1754.800811	-2.263649683	0.040189766	0.081196244
AS-tDR-000197	-	-	chr10.trna8986-AsnGTT	36	76	GTCTCTGTGGCGCAATCGGTTAGCGCGTTCGGCTGTTAACCGAAAGGTTGGTGGTTCGAGCCCACCCAGGGACGCCA	77	)))))))..)))).........((((.))))).......(((((.....))))).......((((((((((((.	TTAACCGAAAGGTTGGTGGTTCGAGCCCACCCAGGGACGCC	tiRNA-3	#N/A	41	ExactMatch	92	102	145	60	124	46	94	154	412.6171137	638.2619252	946.6852957	296.6757482	1268.555177	691.3862294	1298.145309	1916.590957	-2.253323189	0.046668378	0.089729895
AS-tDR-010797	-	-	chr10.trna8986-AsnGTT	36	76	GTCTCTGTGGCGCAATCGGTTAGCGCGTTCGGCTGTTAACCGAAAGGTTGGTGGTTCGAGCCCACCCAGGGACGCCA	77	)))))))..)))).........((((.))))).......(((((.....))))).......((((((((((((.	TTAACCGAAAGGTTGGTGGTTCGAGCCCACCCAGGGACGCT	tiRNA-3	#N/A	41	41C>T	108	118	169	84	149	67	106	181	484.3766118	738.3814428	1103.378034	415.3460475	1524.312269	1007.019073	1463.865987	2252.616644	-2.277127901	0.026885323	0.064471886
AS-tDR-009289	-	-	chr12.trna323-AsnGTT	36	75	GTCTCTGTGGCGCAATCGGTTAGCGCGTTCGGCTGTTAACCGAAAGGTTGGTGGTTCGAGCCCACCCAGGGACGCCA	77	)))))))..)))).........((((.))))).......(((((.....))))).......((((((((((((.	TTAACCGAAAGGTTGGTGGTTCGAGCCCACCCAGGGACGT	i-tRF	#N/A	40	40C>T	58	85	129	81	111	52	68	141	260.1281804	531.8849376	842.22347	400.5122601	1135.561489	781.5670419	939.0838409	1754.800811	-2.263649683	0.040189766	0.081196244
AS-tDR-000197	-	-	chr12.trna323-AsnGTT	36	76	GTCTCTGTGGCGCAATCGGTTAGCGCGTTCGGCTGTTAACCGAAAGGTTGGTGGTTCGAGCCCACCCAGGGACGCCA	77	)))))))..)))).........((((.))))).......(((((.....))))).......((((((((((((.	TTAACCGAAAGGTTGGTGGTTCGAGCCCACCCAGGGACGCC	tiRNA-3	#N/A	41	ExactMatch	92	102	145	60	124	46	94	154	412.6171137	638.2619252	946.6852957	296.6757482	1268.555177	691.3862294	1298.145309	1916.590957	-2.253323189	0.046668378	0.089729895
AS-tDR-010797	-	-	chr12.trna323-AsnGTT	36	76	GTCTCTGTGGCGCAATCGGTTAGCGCGTTCGGCTGTTAACCGAAAGGTTGGTGGTTCGAGCCCACCCAGGGACGCCA	77	)))))))..)))).........((((.))))).......(((((.....))))).......((((((((((((.	TTAACCGAAAGGTTGGTGGTTCGAGCCCACCCAGGGACGCT	tiRNA-3	#N/A	41	41C>T	108	118	169	84	149	67	106	181	484.3766118	738.3814428	1103.378034	415.3460475	1524.312269	1007.019073	1463.865987	2252.616644	-2.277127901	0.026885323	0.064471886
AS-tDR-009289	-	-	chr13.trna4013-AsnGTT	36	75	GTCTCTGTGGCGCAATCGGTTAGCGCGTTCGGCTGTTAACCGAAAGGTTGGTGGTTCGAGCCCACCCAGGGACGCCA	77	)))))))..)))).........((((.))))).......(((((.....))))).......((((((((((((.	TTAACCGAAAGGTTGGTGGTTCGAGCCCACCCAGGGACGT	i-tRF	#N/A	40	40C>T	58	85	129	81	111	52	68	141	260.1281804	531.8849376	842.22347	400.5122601	1135.561489	781.5670419	939.0838409	1754.800811	-2.263649683	0.040189766	0.081196244
AS-tDR-000197	-	-	chr13.trna4013-AsnGTT	36	76	GTCTCTGTGGCGCAATCGGTTAGCGCGTTCGGCTGTTAACCGAAAGGTTGGTGGTTCGAGCCCACCCAGGGACGCCA	77	)))))))..)))).........((((.))))).......(((((.....))))).......((((((((((((.	TTAACCGAAAGGTTGGTGGTTCGAGCCCACCCAGGGACGCC	tiRNA-3	#N/A	41	ExactMatch	92	102	145	60	124	46	94	154	412.6171137	638.2619252	946.6852957	296.6757482	1268.555177	691.3862294	1298.145309	1916.590957	-2.253323189	0.046668378	0.089729895
AS-tDR-010797	-	-	chr13.trna4013-AsnGTT	36	76	GTCTCTGTGGCGCAATCGGTTAGCGCGTTCGGCTGTTAACCGAAAGGTTGGTGGTTCGAGCCCACCCAGGGACGCCA	77	)))))))..)))).........((((.))))).......(((((.....))))).......((((((((((((.	TTAACCGAAAGGTTGGTGGTTCGAGCCCACCCAGGGACGCT	tiRNA-3	#N/A	41	41C>T	108	118	169	84	149	67	106	181	484.3766118	738.3814428	1103.378034	415.3460475	1524.312269	1007.019073	1463.865987	2252.616644	-2.277127901	0.026885323	0.064471886
AS-tDR-009289	-	-	chr17.trna2913-AsnGTT	36	75	GTCTCTGTGGCGCAATCGGTTAGCGCGTTCGGCTGTTAACCGAAAGGTTGGTGGTTCGAGCCCACCCAGGGACGCCA	77	)))))))..)))).........((((.))))).......(((((.....))))).......((((((((((((.	TTAACCGAAAGGTTGGTGGTTCGAGCCCACCCAGGGACGT	i-tRF	#N/A	40	40C>T	58	85	129	81	111	52	68	141	260.1281804	531.8849376	842.22347	400.5122601	1135.561489	781.5670419	939.0838409	1754.800811	-2.263649683	0.040189766	0.081196244
AS-tDR-000197	-	-	chr17.trna2913-AsnGTT	36	76	GTCTCTGTGGCGCAATCGGTTAGCGCGTTCGGCTGTTAACCGAAAGGTTGGTGGTTCGAGCCCACCCAGGGACGCCA	77	)))))))..)))).........((((.))))).......(((((.....))))).......((((((((((((.	TTAACCGAAAGGTTGGTGGTTCGAGCCCACCCAGGGACGCC	tiRNA-3	#N/A	41	ExactMatch	92	102	145	60	124	46	94	154	412.6171137	638.2619252	946.6852957	296.6757482	1268.555177	691.3862294	1298.145309	1916.590957	-2.253323189	0.046668378	0.089729895
AS-tDR-010797	-	-	chr17.trna2913-AsnGTT	36	76	GTCTCTGTGGCGCAATCGGTTAGCGCGTTCGGCTGTTAACCGAAAGGTTGGTGGTTCGAGCCCACCCAGGGACGCCA	77	)))))))..)))).........((((.))))).......(((((.....))))).......((((((((((((.	TTAACCGAAAGGTTGGTGGTTCGAGCCCACCCAGGGACGCT	tiRNA-3	#N/A	41	41C>T	108	118	169	84	149	67	106	181	484.3766118	738.3814428	1103.378034	415.3460475	1524.312269	1007.019073	1463.865987	2252.616644	-2.277127901	0.026885323	0.064471886
AS-tDR-009289	-	-	chr2.trna4383-AsnGTT	36	75	GTCTCTGTGGCGCAATCGGTTAGCGCGTTCGGCTGTTAACCGAAAGGTTGGTGGTTCGAGCCCACCCAGGGACGCCA	77	)))))))..)))).........((((.))))).......(((((.....))))).......((((((((((((.	TTAACCGAAAGGTTGGTGGTTCGAGCCCACCCAGGGACGT	i-tRF	#N/A	40	40C>T	58	85	129	81	111	52	68	141	260.1281804	531.8849376	842.22347	400.5122601	1135.561489	781.5670419	939.0838409	1754.800811	-2.263649683	0.040189766	0.081196244
AS-tDR-000197	-	-	chr2.trna4383-AsnGTT	36	76	GTCTCTGTGGCGCAATCGGTTAGCGCGTTCGGCTGTTAACCGAAAGGTTGGTGGTTCGAGCCCACCCAGGGACGCCA	77	)))))))..)))).........((((.))))).......(((((.....))))).......((((((((((((.	TTAACCGAAAGGTTGGTGGTTCGAGCCCACCCAGGGACGCC	tiRNA-3	#N/A	41	ExactMatch	92	102	145	60	124	46	94	154	412.6171137	638.2619252	946.6852957	296.6757482	1268.555177	691.3862294	1298.145309	1916.590957	-2.253323189	0.046668378	0.089729895
AS-tDR-010797	-	-	chr2.trna4383-AsnGTT	36	76	GTCTCTGTGGCGCAATCGGTTAGCGCGTTCGGCTGTTAACCGAAAGGTTGGTGGTTCGAGCCCACCCAGGGACGCCA	77	)))))))..)))).........((((.))))).......(((((.....))))).......((((((((((((.	TTAACCGAAAGGTTGGTGGTTCGAGCCCACCCAGGGACGCT	tiRNA-3	#N/A	41	41C>T	108	118	169	84	149	67	106	181	484.3766118	738.3814428	1103.378034	415.3460475	1524.312269	1007.019073	1463.865987	2252.616644	-2.277127901	0.026885323	0.064471886
AS-tDR-009289	-	-	chr2.trna7572-AsnGTT	36	75	GTCTCTGTGGCGCAATCGGTTAGCGCGTTCGGCTGTTAACCGAAAGGTTGGTGGTTCGAGCCCACCCAGGGACGCCA	77	)))))))..)))).........((((.))))).......(((((.....))))).......((((((((((((.	TTAACCGAAAGGTTGGTGGTTCGAGCCCACCCAGGGACGT	i-tRF	#N/A	40	40C>T	58	85	129	81	111	52	68	141	260.1281804	531.8849376	842.22347	400.5122601	1135.561489	781.5670419	939.0838409	1754.800811	-2.263649683	0.040189766	0.081196244
AS-tDR-000197	-	-	chr2.trna7572-AsnGTT	36	76	GTCTCTGTGGCGCAATCGGTTAGCGCGTTCGGCTGTTAACCGAAAGGTTGGTGGTTCGAGCCCACCCAGGGACGCCA	77	)))))))..)))).........((((.))))).......(((((.....))))).......((((((((((((.	TTAACCGAAAGGTTGGTGGTTCGAGCCCACCCAGGGACGCC	tiRNA-3	#N/A	41	ExactMatch	92	102	145	60	124	46	94	154	412.6171137	638.2619252	946.6852957	296.6757482	1268.555177	691.3862294	1298.145309	1916.590957	-2.253323189	0.046668378	0.089729895
AS-tDR-010797	-	-	chr2.trna7572-AsnGTT	36	76	GTCTCTGTGGCGCAATCGGTTAGCGCGTTCGGCTGTTAACCGAAAGGTTGGTGGTTCGAGCCCACCCAGGGACGCCA	77	)))))))..)))).........((((.))))).......(((((.....))))).......((((((((((((.	TTAACCGAAAGGTTGGTGGTTCGAGCCCACCCAGGGACGCT	tiRNA-3	#N/A	41	41C>T	108	118	169	84	149	67	106	181	484.3766118	738.3814428	1103.378034	415.3460475	1524.312269	1007.019073	1463.865987	2252.616644	-2.277127901	0.026885323	0.064471886
AS-tDR-009289	-	-	chr7.trna8977-AsnGTT	36	75	GTCTCTGTGGCGCAATCGGTTAGCGCGTTCGGCTGTTAACCGAAAGGTTGGTGGTTCGAGCCCACCCAGGGACGCCA	77	)))))))..)))).........((((.))))).......(((((.....))))).......((((((((((((.	TTAACCGAAAGGTTGGTGGTTCGAGCCCACCCAGGGACGT	i-tRF	#N/A	40	40C>T	58	85	129	81	111	52	68	141	260.1281804	531.8849376	842.22347	400.5122601	1135.561489	781.5670419	939.0838409	1754.800811	-2.263649683	0.040189766	0.081196244
AS-tDR-000197	-	-	chr7.trna8977-AsnGTT	36	76	GTCTCTGTGGCGCAATCGGTTAGCGCGTTCGGCTGTTAACCGAAAGGTTGGTGGTTCGAGCCCACCCAGGGACGCCA	77	)))))))..)))).........((((.))))).......(((((.....))))).......((((((((((((.	TTAACCGAAAGGTTGGTGGTTCGAGCCCACCCAGGGACGCC	tiRNA-3	#N/A	41	ExactMatch	92	102	145	60	124	46	94	154	412.6171137	638.2619252	946.6852957	296.6757482	1268.555177	691.3862294	1298.145309	1916.590957	-2.253323189	0.046668378	0.089729895
AS-tDR-010797	-	-	chr7.trna8977-AsnGTT	36	76	GTCTCTGTGGCGCAATCGGTTAGCGCGTTCGGCTGTTAACCGAAAGGTTGGTGGTTCGAGCCCACCCAGGGACGCCA	77	)))))))..)))).........((((.))))).......(((((.....))))).......((((((((((((.	TTAACCGAAAGGTTGGTGGTTCGAGCCCACCCAGGGACGCT	tiRNA-3	#N/A	41	41C>T	108	118	169	84	149	67	106	181	484.3766118	738.3814428	1103.378034	415.3460475	1524.312269	1007.019073	1463.865987	2252.616644	-2.277127901	0.026885323	0.064471886
AS-tDR-002316	-	-	pre-chr17.trna3673-GlnCTG	55	71	AATCTCTGGAGAGACTTGAAAGGCAGGGTACACACTGTGTGGTTCCATGGTGTAATGGTTAGCACTCTGGACTCTGAATCCAGCGATCCGAGTTCAAATCTCGGTGGGACCTGTGGTGTTTTTAATAATTTCAATTAGTTTTCTCCTTTAAA	152	.......((((((((((((((..........((((..((.((((((((.(......((((.(.((((.((((.(((....))).).))))))).).)))).).))))))))))..)))).........)))))...)).)))))))......	ATGGTTAGCACTCTGGA	Other	tsRNA-Gln-i-0034	17	ExactMatch	29	0	28	32	29	19	21	16	130.0640902	0	182.808195	158.2270657	296.6782269	285.572573	290.0111861	199.1263332	-2.263501975	0.018393189	0.05161623
AS-tDR-013649	-	-	pre-chr17.trna3673-GlnCTG	56	81	AATCTCTGGAGAGACTTGAAAGGCAGGGTACACACTGTGTGGTTCCATGGTGTAATGGTTAGCACTCTGGACTCTGAATCCAGCGATCCGAGTTCAAATCTCGGTGGGACCTGTGGTGTTTTTAATAATTTCAATTAGTTTTCTCCTTTAAA	152	.......((((((((((((((..........((((..((.((((((((.(......((((.(.((((.((((.(((....))).).))))))).).)))).).))))))))))..)))).........)))))...)).)))))))......	TGGTTAGCACTCTGGACTCTGAATCT	Other	#N/A	26	26C>T	36	20	27	40	41	40	21	33	161.4588706	125.1493971	176.2793309	197.7838322	419.4416311	601.2054169	290.0111861	410.6980623	-2.595803304	0.006953015	0.028207076
AS-tDR-009192	-	-	pre-chr17.trna3673-GlnCTG	63	81	AATCTCTGGAGAGACTTGAAAGGCAGGGTACACACTGTGTGGTTCCATGGTGTAATGGTTAGCACTCTGGACTCTGAATCCAGCGATCCGAGTTCAAATCTCGGTGGGACCTGTGGTGTTTTTAATAATTTCAATTAGTTTTCTCCTTTAAA	152	.......((((((((((((((..........((((..((.((((((((.(......((((.(.((((.((((.(((....))).).))))))).).)))).).))))))))))..)))).........)))))...)).)))))))......	CACTCTGGACTCTGAATCT	Other	#N/A	19	19C>T	49	47	57	65	68	58	36	51	219.7634628	294.1010832	372.1452542	321.3987273	695.6592906	871.7478544	497.1620334	634.7151871	-2.231521658	0.004355095	0.025688036
AS-tDR-007510	-	-	pre-chr17.trna3673-GlnCTG	64	81	AATCTCTGGAGAGACTTGAAAGGCAGGGTACACACTGTGTGGTTCCATGGTGTAATGGTTAGCACTCTGGACTCTGAATCCAGCGATCCGAGTTCAAATCTCGGTGGGACCTGTGGTGTTTTTAATAATTTCAATTAGTTTTCTCCTTTAAA	152	.......((((((((((((((..........((((..((.((((((((.(......((((.(.((((.((((.(((....))).).))))))).).)))).).))))))))))..)))).........)))))...)).)))))))......	ACTCTGGACTCTGAATCT	Other	#N/A	18	18C>T	61	53	67	81	85	71	42	48	273.5830863	331.6459023	437.4338953	400.5122601	869.5741133	1067.139615	580.0223723	597.3789996	-2.154621791	0.014256748	0.046843601
AS-tDR-008372	-	-	pre-chr17.trna3673-GlnCTG	65	81	AATCTCTGGAGAGACTTGAAAGGCAGGGTACACACTGTGTGGTTCCATGGTGTAATGGTTAGCACTCTGGACTCTGAATCCAGCGATCCGAGTTCAAATCTCGGTGGGACCTGTGGTGTTTTTAATAATTTCAATTAGTTTTCTCCTTTAAA	152	.......((((((((((((((..........((((..((.((((((((.(......((((.(.((((.((((.(((....))).).))))))).).)))).).))))))))))..)))).........)))))...)).)))))))......	CTCTGGACTCTGAATCT	Other	#N/A	17	17C>T	0	32	25	42	54	26	18	22	0	200.2390353	163.2216027	207.6730238	552.435319	390.783521	248.5810167	273.7987082	-2.555229614	0.038446596	0.079837186
AS-tDR-002070	-	-	pre-chr17.trna3673-GlnCTG	74	94	AATCTCTGGAGAGACTTGAAAGGCAGGGTACACACTGTGTGGTTCCATGGTGTAATGGTTAGCACTCTGGACTCTGAATCCAGCGATCCGAGTTCAAATCTCGGTGGGACCTGTGGTGTTTTTAATAATTTCAATTAGTTTTCTCCTTTAAA	152	.......((((((((((((((..........((((..((.((((((((.(......((((.(.((((.((((.(((....))).).))))))).).)))).).))))))))))..)))).........)))))...)).)))))))......	CTGAATCCAGCGATCCGAGTT	Other	#N/A	21	ExactMatch	0	22	29	28	25	21	16	16	0	137.6643368	189.3370591	138.4486825	255.7570921	315.6328439	220.9609037	199.1263332	-2.120517641	0.033555655	0.07313053
AS-tDR-013657	-	-	pre-chr17.trna1584-MetCAT	113	130	TACAGTTAAGGGTAATATCAAGAGGTCCTCTCTACTAGCTAGCAGAGTGGCGCAGCGGAAGCGTGCTGGGCCCATAACCCAGAGGTCGATGGATCGAAACCATCCTCTGCTATGTGATGGTCTATGTTTTTTTCCCTTTCCAAGTTAAGTTC	152	....(..(((((..........((..(.((.......((((((((((.(((((.((....))))))).(..((((.(((....)))..))))..).........)))))))).)))).)..))..........)))))..)...........	TGTGATGGTCTATGTTTT	tRF-1	#N/A	18	ExactMatch	29	27	25	30	39	31	19	23	130.0640902	168.9516861	163.2216027	148.3378741	398.9810637	465.9341981	262.3910732	286.244104	-2.306553074	0.006191951	0.027183631
AS-tDR-013658	-	-	pre-chr17.trna1584-MetCAT	114	130	TACAGTTAAGGGTAATATCAAGAGGTCCTCTCTACTAGCTAGCAGAGTGGCGCAGCGGAAGCGTGCTGGGCCCATAACCCAGAGGTCGATGGATCGAAACCATCCTCTGCTATGTGATGGTCTATGTTTTTTTCCCTTTCCAAGTTAAGTTC	152	....(..(((((..........((..(.((.......((((((((((.(((((.((....))))))).(..((((.(((....)))..))))..).........)))))))).)))).)..))..........)))))..)...........	GTGATGGTCTATGTTTA	tRF-1	#N/A	17	17T>A	31	0	30	32	37	29	20	18	139.0340275	0	195.8659232	158.2270657	378.5204964	435.8739272	276.2011297	224.0171249	-2.652466341	0.018746444	0.05241265
AS-tDR-013227	-	-	pre-chr17.trna1584-MetCAT	114	130	TACAGTTAAGGGTAATATCAAGAGGTCCTCTCTACTAGCTAGCAGAGTGGCGCAGCGGAAGCGTGCTGGGCCCATAACCCAGAGGTCGATGGATCGAAACCATCCTCTGCTATGTGATGGTCTATGTTTTTTTCCCTTTCCAAGTTAAGTTC	152	....(..(((((..........((..(.((.......((((((((((.(((((.((....))))))).(..((((.(((....)))..))))..).........)))))))).)))).)..))..........)))))..)...........	GTGATGGTCTATGTTTT	tRF-1	#N/A	17	ExactMatch	252	199	287	320	269	335	188	235	1130.212094	1245.236501	1873.783999	1582.270657	2751.946311	5035.095366	2596.290619	2924.668019	-2.281208619	0.02037998	0.054402753
AS-tDR-013228	-	-	pre-chr17.trna1584-MetCAT	114	131	TACAGTTAAGGGTAATATCAAGAGGTCCTCTCTACTAGCTAGCAGAGTGGCGCAGCGGAAGCGTGCTGGGCCCATAACCCAGAGGTCGATGGATCGAAACCATCCTCTGCTATGTGATGGTCTATGTTTTTTTCCCTTTCCAAGTTAAGTTC	152	....(..(((((..........((..(.((.......((((((((((.(((((.((....))))))).(..((((.(((....)))..))))..).........)))))))).)))).)..))..........)))))..)...........	GTGATGGTCTATGTTTTT	tRF-1	#N/A	18	ExactMatch	66	46	65	75	53	67	42	58	296.0079294	287.8436133	424.376167	370.8446853	542.2050353	1007.019073	580.0223723	721.8329579	-2.064302237	0.015686899	0.050849094
AS-tDR-002316	-	-	chr10.trna9239-GlnTTG	15	31	GGTCCCATGGTGTAATGGTTAGCACTCTGGACTTTGAATCCAGCGATCCGAGTTCAAATCTCGGTGGGACCTCCA	75	)))))))..))))........((((.))))).......(((((....))))).......((((((((((((.	ATGGTTAGCACTCTGGA	i-tRF	tsRNA-Gln-i-0034	17	ExactMatch	29	0	28	32	29	19	21	16	130.0640902	0	182.808195	158.2270657	296.6782269	285.572573	290.0111861	199.1263332	-2.263501975	0.018393189	0.05161623
AS-tDR-002306	-	-	chr10.trna9239-GlnTTG	37	55	GGTCCCATGGTGTAATGGTTAGCACTCTGGACTTTGAATCCAGCGATCCGAGTTCAAATCTCGGTGGGACCTCCA	75	)))))))..))))........((((.))))).......(((((....))))).......((((((((((((.	AATCCAGCGATCCGAGTTC	i-tRF	tsRNA-Gln-i-0183	19	ExactMatch	0	0	0	0	22	9	10	14	0	0	0	0	225.0662411	135.2712188	138.1005648	174.2355416	-169.1683916	0.000199009	0.003516174
AS-tDR-002316	-	-	chr17.trna3954-GlnTTG	15	31	GGCCCCATGGTGTAATGGTTAGCACTCTGGACTTTGAATCCAGCGATCCGAGTTCAAATCTCGGTGGGACCTCCA	75	)).))))..))))........((((.))))).......(((((....))))).......(((((((((.((.	ATGGTTAGCACTCTGGA	i-tRF	tsRNA-Gln-i-0034	17	ExactMatch	29	0	28	32	29	19	21	16	130.0640902	0	182.808195	158.2270657	296.6782269	285.572573	290.0111861	199.1263332	-2.263501975	0.018393189	0.05161623
AS-tDR-002306	-	-	chr17.trna3954-GlnTTG	37	55	GGCCCCATGGTGTAATGGTTAGCACTCTGGACTTTGAATCCAGCGATCCGAGTTCAAATCTCGGTGGGACCTCCA	75	)).))))..))))........((((.))))).......(((((....))))).......(((((((((.((.	AATCCAGCGATCCGAGTTC	i-tRF	tsRNA-Gln-i-0183	19	ExactMatch	0	0	0	0	22	9	10	14	0	0	0	0	225.0662411	135.2712188	138.1005648	174.2355416	-169.1683916	0.000199009	0.003516174
AS-tDR-002316	-	-	chr17.trna3955-GlnTTG	15	31	GGCCCCATGGTGTAATGGTTAGCACTCTGGACTTTGAATCCAGCGATCCGAGTTCAAATCTCGGTGGGACCTCCA	75	)).))))..))))........((((.))))).......(((((....))))).......(((((((((.((.	ATGGTTAGCACTCTGGA	i-tRF	tsRNA-Gln-i-0034	17	ExactMatch	29	0	28	32	29	19	21	16	130.0640902	0	182.808195	158.2270657	296.6782269	285.572573	290.0111861	199.1263332	-2.263501975	0.018393189	0.05161623
AS-tDR-002306	-	-	chr17.trna3955-GlnTTG	37	55	GGCCCCATGGTGTAATGGTTAGCACTCTGGACTTTGAATCCAGCGATCCGAGTTCAAATCTCGGTGGGACCTCCA	75	)).))))..))))........((((.))))).......(((((....))))).......(((((((((.((.	AATCCAGCGATCCGAGTTC	i-tRF	tsRNA-Gln-i-0183	19	ExactMatch	0	0	0	0	22	9	10	14	0	0	0	0	225.0662411	135.2712188	138.1005648	174.2355416	-169.1683916	0.000199009	0.003516174
AS-tDR-002316	-	-	pre-chr17.trna3684-GlnCTG	55	71	TATACCTCATCAGTTAGCAGCTCAGGCCATAAAGTCGTGGGGTTCCATGGTGTAATGGTTAGCACTCTGGACTCTGAATCCAGTGATCCGAGTTCAAATCTCGGTGGAACCTAGTTTGTTTTTCCCTTTATGTAATATATTTAAAAATTACA	152	...............(((((....(((......)))...(((((((((.(......((((.(.((((.((((.(((....))).).))))))).).)))).).)))))))))...)))))..........((((((..........))))))	ATGGTTAGCACTCTGGA	Other	tsRNA-Gln-i-0034	17	ExactMatch	29	0	28	32	29	19	21	16	130.0640902	0	182.808195	158.2270657	296.6782269	285.572573	290.0111861	199.1263332	-2.263501975	0.018393189	0.05161623
AS-tDR-013649	-	-	pre-chr17.trna3684-GlnCTG	56	81	TATACCTCATCAGTTAGCAGCTCAGGCCATAAAGTCGTGGGGTTCCATGGTGTAATGGTTAGCACTCTGGACTCTGAATCCAGTGATCCGAGTTCAAATCTCGGTGGAACCTAGTTTGTTTTTCCCTTTATGTAATATATTTAAAAATTACA	152	...............(((((....(((......)))...(((((((((.(......((((.(.((((.((((.(((....))).).))))))).).)))).).)))))))))...)))))..........((((((..........))))))	TGGTTAGCACTCTGGACTCTGAATCT	Other	#N/A	26	26C>T	36	20	27	40	41	40	21	33	161.4588706	125.1493971	176.2793309	197.7838322	419.4416311	601.2054169	290.0111861	410.6980623	-2.595803304	0.006953015	0.028207076
AS-tDR-009192	-	-	pre-chr17.trna3684-GlnCTG	63	81	TATACCTCATCAGTTAGCAGCTCAGGCCATAAAGTCGTGGGGTTCCATGGTGTAATGGTTAGCACTCTGGACTCTGAATCCAGTGATCCGAGTTCAAATCTCGGTGGAACCTAGTTTGTTTTTCCCTTTATGTAATATATTTAAAAATTACA	152	...............(((((....(((......)))...(((((((((.(......((((.(.((((.((((.(((....))).).))))))).).)))).).)))))))))...)))))..........((((((..........))))))	CACTCTGGACTCTGAATCT	Other	#N/A	19	19C>T	49	47	57	65	68	58	36	51	219.7634628	294.1010832	372.1452542	321.3987273	695.6592906	871.7478544	497.1620334	634.7151871	-2.231521658	0.004355095	0.025688036
AS-tDR-007510	-	-	pre-chr17.trna3684-GlnCTG	64	81	TATACCTCATCAGTTAGCAGCTCAGGCCATAAAGTCGTGGGGTTCCATGGTGTAATGGTTAGCACTCTGGACTCTGAATCCAGTGATCCGAGTTCAAATCTCGGTGGAACCTAGTTTGTTTTTCCCTTTATGTAATATATTTAAAAATTACA	152	...............(((((....(((......)))...(((((((((.(......((((.(.((((.((((.(((....))).).))))))).).)))).).)))))))))...)))))..........((((((..........))))))	ACTCTGGACTCTGAATCT	Other	#N/A	18	18C>T	61	53	67	81	85	71	42	48	273.5830863	331.6459023	437.4338953	400.5122601	869.5741133	1067.139615	580.0223723	597.3789996	-2.154621791	0.014256748	0.046843601
AS-tDR-008372	-	-	pre-chr17.trna3684-GlnCTG	65	81	TATACCTCATCAGTTAGCAGCTCAGGCCATAAAGTCGTGGGGTTCCATGGTGTAATGGTTAGCACTCTGGACTCTGAATCCAGTGATCCGAGTTCAAATCTCGGTGGAACCTAGTTTGTTTTTCCCTTTATGTAATATATTTAAAAATTACA	152	...............(((((....(((......)))...(((((((((.(......((((.(.((((.((((.(((....))).).))))))).).)))).).)))))))))...)))))..........((((((..........))))))	CTCTGGACTCTGAATCT	Other	#N/A	17	17C>T	0	32	25	42	54	26	18	22	0	200.2390353	163.2216027	207.6730238	552.435319	390.783521	248.5810167	273.7987082	-2.555229614	0.038446596	0.079837186
AS-tDR-002316	-	-	pre-chr2.trna4382-GlnCTG	55	71	GTTCTAGGAGTAAGCATATAGAGGGGAGAAACAGTGTATGGGTTCCATGGTGTAATGGTTAGCACTCTGGACTCTGAATCCAGCGATCTGAGTTCAAATCTCGGTGGGACCTTTCTGTTTACTCAAAAGAAGGTTGTTTTCTTTCATTAAAC	152	.......(((((((((....((((((.............((((.(((.(((((........))))).)))))))....((((.(((..((....))....))).)))).)))))))))))))))....(((((.......))))).......	ATGGTTAGCACTCTGGA	Other	tsRNA-Gln-i-0034	17	ExactMatch	29	0	28	32	29	19	21	16	130.0640902	0	182.808195	158.2270657	296.6782269	285.572573	290.0111861	199.1263332	-2.263501975	0.018393189	0.05161623
AS-tDR-013649	-	-	pre-chr2.trna4382-GlnCTG	56	81	GTTCTAGGAGTAAGCATATAGAGGGGAGAAACAGTGTATGGGTTCCATGGTGTAATGGTTAGCACTCTGGACTCTGAATCCAGCGATCTGAGTTCAAATCTCGGTGGGACCTTTCTGTTTACTCAAAAGAAGGTTGTTTTCTTTCATTAAAC	152	.......(((((((((....((((((.............((((.(((.(((((........))))).)))))))....((((.(((..((....))....))).)))).)))))))))))))))....(((((.......))))).......	TGGTTAGCACTCTGGACTCTGAATCT	Other	#N/A	26	26C>T	36	20	27	40	41	40	21	33	161.4588706	125.1493971	176.2793309	197.7838322	419.4416311	601.2054169	290.0111861	410.6980623	-2.595803304	0.006953015	0.028207076
AS-tDR-009192	-	-	pre-chr2.trna4382-GlnCTG	63	81	GTTCTAGGAGTAAGCATATAGAGGGGAGAAACAGTGTATGGGTTCCATGGTGTAATGGTTAGCACTCTGGACTCTGAATCCAGCGATCTGAGTTCAAATCTCGGTGGGACCTTTCTGTTTACTCAAAAGAAGGTTGTTTTCTTTCATTAAAC	152	.......(((((((((....((((((.............((((.(((.(((((........))))).)))))))....((((.(((..((....))....))).)))).)))))))))))))))....(((((.......))))).......	CACTCTGGACTCTGAATCT	Other	#N/A	19	19C>T	49	47	57	65	68	58	36	51	219.7634628	294.1010832	372.1452542	321.3987273	695.6592906	871.7478544	497.1620334	634.7151871	-2.231521658	0.004355095	0.025688036
AS-tDR-007510	-	-	pre-chr2.trna4382-GlnCTG	64	81	GTTCTAGGAGTAAGCATATAGAGGGGAGAAACAGTGTATGGGTTCCATGGTGTAATGGTTAGCACTCTGGACTCTGAATCCAGCGATCTGAGTTCAAATCTCGGTGGGACCTTTCTGTTTACTCAAAAGAAGGTTGTTTTCTTTCATTAAAC	152	.......(((((((((....((((((.............((((.(((.(((((........))))).)))))))....((((.(((..((....))....))).)))).)))))))))))))))....(((((.......))))).......	ACTCTGGACTCTGAATCT	Other	#N/A	18	18C>T	61	53	67	81	85	71	42	48	273.5830863	331.6459023	437.4338953	400.5122601	869.5741133	1067.139615	580.0223723	597.3789996	-2.154621791	0.014256748	0.046843601
AS-tDR-008372	-	-	pre-chr2.trna4382-GlnCTG	65	81	GTTCTAGGAGTAAGCATATAGAGGGGAGAAACAGTGTATGGGTTCCATGGTGTAATGGTTAGCACTCTGGACTCTGAATCCAGCGATCTGAGTTCAAATCTCGGTGGGACCTTTCTGTTTACTCAAAAGAAGGTTGTTTTCTTTCATTAAAC	152	.......(((((((((....((((((.............((((.(((.(((((........))))).)))))))....((((.(((..((....))....))).)))).)))))))))))))))....(((((.......))))).......	CTCTGGACTCTGAATCT	Other	#N/A	17	17C>T	0	32	25	42	54	26	18	22	0	200.2390353	163.2216027	207.6730238	552.435319	390.783521	248.5810167	273.7987082	-2.555229614	0.038446596	0.079837186
AS-tDR-010803	-	-	chr1.trna17126-ArgCCT	16	31	GCCCCAGTGGCCTAATGGATAAGGCACTGGCCTCCTAAGCCAGGGATTGTGGGTTCGAGTCCCACCTGGGGTACCA	76	)))))))..))))........((((.))))).......(((((.....))))).......((((((((((((.	TGGATAAGGCACTGGT	i-tRF	#N/A	16	16C>T	61	39	33	32	83	46	41	25	273.5830863	244.0413243	215.4525156	158.2270657	849.1135459	691.3862294	566.2123158	311.1348956	-2.705055499	0.016761786	0.051552259
AS-tDR-008236	-	-	chr1.trna17126-ArgCCT	35	54	GCCCCAGTGGCCTAATGGATAAGGCACTGGCCTCCTAAGCCAGGGATTGTGGGTTCGAGTCCCACCTGGGGTACCA	76	)))))))..))))........((((.))))).......(((((.....))))).......((((((((((((.	CTAAGCCAGGGATTGTGGGA	i-tRF	#N/A	20	20T>A	43	0	22	40	28	27	23	25	192.853651	0	143.6350104	197.7838322	286.4479432	405.8136564	317.6312991	311.1348956	-2.461630141	0.009972942	0.035826177
AS-tDR-001597	-	-	chr1.trna17126-ArgCCT	35	55	GCCCCAGTGGCCTAATGGATAAGGCACTGGCCTCCTAAGCCAGGGATTGTGGGTTCGAGTCCCACCTGGGGTACCA	76	)))))))..))))........((((.))))).......(((((.....))))).......((((((((((((.	CTAAGCCAGGGATTGTGGGTT	i-tRF	tsRNA-Arg-i-0187	21	ExactMatch	39	46	33	35	67	49	36	44	174.9137765	287.8436133	215.4525156	173.0608531	685.4290069	736.4766357	497.1620334	547.5974163	-2.888751974	0.000648303	0.005971898
AS-tDR-010803	-	-	chr10.trna13315-ArgCCT	16	31	GCCCCAGTGGCCTAATGGATAAGGCACTGGCCTCCTAAGCCAGGGATTGTGGGTTCGAGTCCCACCTGGGGTACCA	76	)))))))..))))........((((.))))).......(((((.....))))).......((((((((((((.	TGGATAAGGCACTGGT	i-tRF	#N/A	16	16C>T	61	39	33	32	83	46	41	25	273.5830863	244.0413243	215.4525156	158.2270657	849.1135459	691.3862294	566.2123158	311.1348956	-2.705055499	0.016761786	0.051552259
AS-tDR-008236	-	-	chr10.trna13315-ArgCCT	35	54	GCCCCAGTGGCCTAATGGATAAGGCACTGGCCTCCTAAGCCAGGGATTGTGGGTTCGAGTCCCACCTGGGGTACCA	76	)))))))..))))........((((.))))).......(((((.....))))).......((((((((((((.	CTAAGCCAGGGATTGTGGGA	i-tRF	#N/A	20	20T>A	43	0	22	40	28	27	23	25	192.853651	0	143.6350104	197.7838322	286.4479432	405.8136564	317.6312991	311.1348956	-2.461630141	0.009972942	0.035826177
AS-tDR-001597	-	-	chr10.trna13315-ArgCCT	35	55	GCCCCAGTGGCCTAATGGATAAGGCACTGGCCTCCTAAGCCAGGGATTGTGGGTTCGAGTCCCACCTGGGGTACCA	76	)))))))..))))........((((.))))).......(((((.....))))).......((((((((((((.	CTAAGCCAGGGATTGTGGGTT	i-tRF	tsRNA-Arg-i-0187	21	ExactMatch	39	46	33	35	67	49	36	44	174.9137765	287.8436133	215.4525156	173.0608531	685.4290069	736.4766357	497.1620334	547.5974163	-2.888751974	0.000648303	0.005971898
AS-tDR-010803	-	-	chr10.trna6258-ArgCCT	16	31	GCCCCAGTGGCCTAATGGATAAGGCACTGGCCTCCTAAGCCAGGGATTGTGGGTTCGAGTCCCACCTGGGGTGCCA	76	)))))))..))))........((((.))))).......(((((.....))))).......((((((((((((.	TGGATAAGGCACTGGT	i-tRF	#N/A	16	16C>T	61	39	33	32	83	46	41	25	273.5830863	244.0413243	215.4525156	158.2270657	849.1135459	691.3862294	566.2123158	311.1348956	-2.705055499	0.016761786	0.051552259
AS-tDR-008236	-	-	chr10.trna6258-ArgCCT	35	54	GCCCCAGTGGCCTAATGGATAAGGCACTGGCCTCCTAAGCCAGGGATTGTGGGTTCGAGTCCCACCTGGGGTGCCA	76	)))))))..))))........((((.))))).......(((((.....))))).......((((((((((((.	CTAAGCCAGGGATTGTGGGA	i-tRF	#N/A	20	20T>A	43	0	22	40	28	27	23	25	192.853651	0	143.6350104	197.7838322	286.4479432	405.8136564	317.6312991	311.1348956	-2.461630141	0.009972942	0.035826177
AS-tDR-001597	-	-	chr10.trna6258-ArgCCT	35	55	GCCCCAGTGGCCTAATGGATAAGGCACTGGCCTCCTAAGCCAGGGATTGTGGGTTCGAGTCCCACCTGGGGTGCCA	76	)))))))..))))........((((.))))).......(((((.....))))).......((((((((((((.	CTAAGCCAGGGATTGTGGGTT	i-tRF	tsRNA-Arg-i-0187	21	ExactMatch	39	46	33	35	67	49	36	44	174.9137765	287.8436133	215.4525156	173.0608531	685.4290069	736.4766357	497.1620334	547.5974163	-2.888751974	0.000648303	0.005971898
AS-tDR-010803	-	-	chr10.trna7483-ArgCCT	16	31	GCCCCAGTGGCCTAATGGATAAGGCACTGGCCTCCTAAGCCAGGGATTGTGGGTTCGAGTCCCACCTGGGGTACCA	76	)))))))..))))........((((.))))).......(((((.....))))).......((((((((((((.	TGGATAAGGCACTGGT	i-tRF	#N/A	16	16C>T	61	39	33	32	83	46	41	25	273.5830863	244.0413243	215.4525156	158.2270657	849.1135459	691.3862294	566.2123158	311.1348956	-2.705055499	0.016761786	0.051552259
AS-tDR-008236	-	-	chr10.trna7483-ArgCCT	35	54	GCCCCAGTGGCCTAATGGATAAGGCACTGGCCTCCTAAGCCAGGGATTGTGGGTTCGAGTCCCACCTGGGGTACCA	76	)))))))..))))........((((.))))).......(((((.....))))).......((((((((((((.	CTAAGCCAGGGATTGTGGGA	i-tRF	#N/A	20	20T>A	43	0	22	40	28	27	23	25	192.853651	0	143.6350104	197.7838322	286.4479432	405.8136564	317.6312991	311.1348956	-2.461630141	0.009972942	0.035826177
AS-tDR-001597	-	-	chr10.trna7483-ArgCCT	35	55	GCCCCAGTGGCCTAATGGATAAGGCACTGGCCTCCTAAGCCAGGGATTGTGGGTTCGAGTCCCACCTGGGGTACCA	76	)))))))..))))........((((.))))).......(((((.....))))).......((((((((((((.	CTAAGCCAGGGATTGTGGGTT	i-tRF	tsRNA-Arg-i-0187	21	ExactMatch	39	46	33	35	67	49	36	44	174.9137765	287.8436133	215.4525156	173.0608531	685.4290069	736.4766357	497.1620334	547.5974163	-2.888751974	0.000648303	0.005971898
AS-tDR-010803	-	-	chrX.trna1999-ArgCCT	16	31	ACCCCAGTGGCCTAATGGATAAGGCACTGGCCTCCTAAGCCAGGGATTGTGGGTTCGAGTCCCACCTGGGGTGCCA	76	)))))))..))))........((((.))))).......(((((.....))))).......((((((((((((.	TGGATAAGGCACTGGT	i-tRF	#N/A	16	16C>T	61	39	33	32	83	46	41	25	273.5830863	244.0413243	215.4525156	158.2270657	849.1135459	691.3862294	566.2123158	311.1348956	-2.705055499	0.016761786	0.051552259
AS-tDR-008236	-	-	chrX.trna1999-ArgCCT	35	54	ACCCCAGTGGCCTAATGGATAAGGCACTGGCCTCCTAAGCCAGGGATTGTGGGTTCGAGTCCCACCTGGGGTGCCA	76	)))))))..))))........((((.))))).......(((((.....))))).......((((((((((((.	CTAAGCCAGGGATTGTGGGA	i-tRF	#N/A	20	20T>A	43	0	22	40	28	27	23	25	192.853651	0	143.6350104	197.7838322	286.4479432	405.8136564	317.6312991	311.1348956	-2.461630141	0.009972942	0.035826177
AS-tDR-001597	-	-	chrX.trna1999-ArgCCT	35	55	ACCCCAGTGGCCTAATGGATAAGGCACTGGCCTCCTAAGCCAGGGATTGTGGGTTCGAGTCCCACCTGGGGTGCCA	76	)))))))..))))........((((.))))).......(((((.....))))).......((((((((((((.	CTAAGCCAGGGATTGTGGGTT	i-tRF	tsRNA-Arg-i-0187	21	ExactMatch	39	46	33	35	67	49	36	44	174.9137765	287.8436133	215.4525156	173.0608531	685.4290069	736.4766357	497.1620334	547.5974163	-2.888751974	0.000648303	0.005971898
AS-tDR-010803	-	-	pre-chr1.trna17126-ArgCCT	56	71	TAGTGTATATTATTTGTTGCATGAAACTTTATGTAGGTGGGCCCCAGTGGCCTAATGGATAAGGCACTGGCCTCCTAAGCCAGGGATTGTGGGTTCGAGTCCCACCTGGGGTAGAAGAGTCTGCTTTTGGGGTTGGGGATTTAGCTCAGCGTT	153	((((((...((((((.((((((((....)))))))).((((((.....))))))..)))))).))))))...((((......))))...((((((.(((((((.((..(((((((....))))).))..))....))))))))))))).....	TGGATAAGGCACTGGT	Other	#N/A	16	16C>T	61	39	33	32	83	46	41	25	273.5830863	244.0413243	215.4525156	158.2270657	849.1135459	691.3862294	566.2123158	311.1348956	-2.705055499	0.016761786	0.051552259
AS-tDR-008236	-	-	pre-chr1.trna17126-ArgCCT	75	94	TAGTGTATATTATTTGTTGCATGAAACTTTATGTAGGTGGGCCCCAGTGGCCTAATGGATAAGGCACTGGCCTCCTAAGCCAGGGATTGTGGGTTCGAGTCCCACCTGGGGTAGAAGAGTCTGCTTTTGGGGTTGGGGATTTAGCTCAGCGTT	153	((((((...((((((.((((((((....)))))))).((((((.....))))))..)))))).))))))...((((......))))...((((((.(((((((.((..(((((((....))))).))..))....))))))))))))).....	CTAAGCCAGGGATTGTGGGA	Other	#N/A	20	20T>A	43	0	22	40	28	27	23	25	192.853651	0	143.6350104	197.7838322	286.4479432	405.8136564	317.6312991	311.1348956	-2.461630141	0.009972942	0.035826177
AS-tDR-001597	-	-	pre-chr1.trna17126-ArgCCT	75	95	TAGTGTATATTATTTGTTGCATGAAACTTTATGTAGGTGGGCCCCAGTGGCCTAATGGATAAGGCACTGGCCTCCTAAGCCAGGGATTGTGGGTTCGAGTCCCACCTGGGGTAGAAGAGTCTGCTTTTGGGGTTGGGGATTTAGCTCAGCGTT	153	((((((...((((((.((((((((....)))))))).((((((.....))))))..)))))).))))))...((((......))))...((((((.(((((((.((..(((((((....))))).))..))....))))))))))))).....	CTAAGCCAGGGATTGTGGGTT	Other	tsRNA-Arg-i-0187	21	ExactMatch	39	46	33	35	67	49	36	44	174.9137765	287.8436133	215.4525156	173.0608531	685.4290069	736.4766357	497.1620334	547.5974163	-2.888751974	0.000648303	0.005971898
AS-tDR-010803	-	-	pre-chr10.trna13315-ArgCCT	56	71	GGATTCCACTTAACATTTTTCAAGAGAGTAGGGACTAGCTGCCCCAGTGGCCTAATGGATAAGGCACTGGCCTCCTAAGCCAGGGATTGTGGGTTCGAGTCCCACCTGGGGTAGGTTGAGACTACTACCTGGTTGGCAGGTAACATTTTGAGT	153	..................(((((((..((((.....(.(((((((((..((((........)))).(((((.......))))).....(((((.......)))))))))))))).).....))))((((((.....))))))...))))))).	TGGATAAGGCACTGGT	Other	#N/A	16	16C>T	61	39	33	32	83	46	41	25	273.5830863	244.0413243	215.4525156	158.2270657	849.1135459	691.3862294	566.2123158	311.1348956	-2.705055499	0.016761786	0.051552259
AS-tDR-008236	-	-	pre-chr10.trna13315-ArgCCT	75	94	GGATTCCACTTAACATTTTTCAAGAGAGTAGGGACTAGCTGCCCCAGTGGCCTAATGGATAAGGCACTGGCCTCCTAAGCCAGGGATTGTGGGTTCGAGTCCCACCTGGGGTAGGTTGAGACTACTACCTGGTTGGCAGGTAACATTTTGAGT	153	..................(((((((..((((.....(.(((((((((..((((........)))).(((((.......))))).....(((((.......)))))))))))))).).....))))((((((.....))))))...))))))).	CTAAGCCAGGGATTGTGGGA	Other	#N/A	20	20T>A	43	0	22	40	28	27	23	25	192.853651	0	143.6350104	197.7838322	286.4479432	405.8136564	317.6312991	311.1348956	-2.461630141	0.009972942	0.035826177
AS-tDR-001597	-	-	pre-chr10.trna13315-ArgCCT	75	95	GGATTCCACTTAACATTTTTCAAGAGAGTAGGGACTAGCTGCCCCAGTGGCCTAATGGATAAGGCACTGGCCTCCTAAGCCAGGGATTGTGGGTTCGAGTCCCACCTGGGGTAGGTTGAGACTACTACCTGGTTGGCAGGTAACATTTTGAGT	153	..................(((((((..((((.....(.(((((((((..((((........)))).(((((.......))))).....(((((.......)))))))))))))).).....))))((((((.....))))))...))))))).	CTAAGCCAGGGATTGTGGGTT	Other	tsRNA-Arg-i-0187	21	ExactMatch	39	46	33	35	67	49	36	44	174.9137765	287.8436133	215.4525156	173.0608531	685.4290069	736.4766357	497.1620334	547.5974163	-2.888751974	0.000648303	0.005971898
AS-tDR-010803	-	-	pre-chr10.trna6258-ArgCCT	56	71	TCGCGCTATCACGGACCACGTGGACACGGCTTTTTATCGCGCCCCAGTGGCCTAATGGATAAGGCACTGGCCTCCTAAGCCAGGGATTGTGGGTTCGAGTCCCACCTGGGGTGGTGCTCTCTTTTGGAGACAGTCGCGCGCGCACTTCCTCCC	153	.(((((..(((((.....)))))...(((((........((((((((..((((........)))).(((((.......))))).....(((((.......)))))))))))))....((((.....)))).))))).)))))...........	TGGATAAGGCACTGGT	Other	#N/A	16	16C>T	61	39	33	32	83	46	41	25	273.5830863	244.0413243	215.4525156	158.2270657	849.1135459	691.3862294	566.2123158	311.1348956	-2.705055499	0.016761786	0.051552259
AS-tDR-008236	-	-	pre-chr10.trna6258-ArgCCT	75	94	TCGCGCTATCACGGACCACGTGGACACGGCTTTTTATCGCGCCCCAGTGGCCTAATGGATAAGGCACTGGCCTCCTAAGCCAGGGATTGTGGGTTCGAGTCCCACCTGGGGTGGTGCTCTCTTTTGGAGACAGTCGCGCGCGCACTTCCTCCC	153	.(((((..(((((.....)))))...(((((........((((((((..((((........)))).(((((.......))))).....(((((.......)))))))))))))....((((.....)))).))))).)))))...........	CTAAGCCAGGGATTGTGGGA	Other	#N/A	20	20T>A	43	0	22	40	28	27	23	25	192.853651	0	143.6350104	197.7838322	286.4479432	405.8136564	317.6312991	311.1348956	-2.461630141	0.009972942	0.035826177
AS-tDR-001597	-	-	pre-chr10.trna6258-ArgCCT	75	95	TCGCGCTATCACGGACCACGTGGACACGGCTTTTTATCGCGCCCCAGTGGCCTAATGGATAAGGCACTGGCCTCCTAAGCCAGGGATTGTGGGTTCGAGTCCCACCTGGGGTGGTGCTCTCTTTTGGAGACAGTCGCGCGCGCACTTCCTCCC	153	.(((((..(((((.....)))))...(((((........((((((((..((((........)))).(((((.......))))).....(((((.......)))))))))))))....((((.....)))).))))).)))))...........	CTAAGCCAGGGATTGTGGGTT	Other	tsRNA-Arg-i-0187	21	ExactMatch	39	46	33	35	67	49	36	44	174.9137765	287.8436133	215.4525156	173.0608531	685.4290069	736.4766357	497.1620334	547.5974163	-2.888751974	0.000648303	0.005971898
AS-tDR-010803	-	-	pre-chr10.trna7483-ArgCCT	56	71	AGTCCATTAGAATGGAAAAGACGAGAGCCACGTGCTGTGGGCCCCAGTGGCCTAATGGATAAGGCACTGGCCTCCTAAGCCAGGGATTGTGGGTTCGAGTCCCACCTGGGGTAGAAGAGTCTGCTTTTTTTTTTTTCTTTCTTTTTAAAATCT	153	........((((.((((((((.((((((.....(((.(..(((((((..((((........)))).(((((.......))))).....(((((.......))))))))))))...).)))..)))))).)))))))).))))...........	TGGATAAGGCACTGGT	Other	#N/A	16	16C>T	61	39	33	32	83	46	41	25	273.5830863	244.0413243	215.4525156	158.2270657	849.1135459	691.3862294	566.2123158	311.1348956	-2.705055499	0.016761786	0.051552259
AS-tDR-008236	-	-	pre-chr10.trna7483-ArgCCT	75	94	AGTCCATTAGAATGGAAAAGACGAGAGCCACGTGCTGTGGGCCCCAGTGGCCTAATGGATAAGGCACTGGCCTCCTAAGCCAGGGATTGTGGGTTCGAGTCCCACCTGGGGTAGAAGAGTCTGCTTTTTTTTTTTTCTTTCTTTTTAAAATCT	153	........((((.((((((((.((((((.....(((.(..(((((((..((((........)))).(((((.......))))).....(((((.......))))))))))))...).)))..)))))).)))))))).))))...........	CTAAGCCAGGGATTGTGGGA	Other	#N/A	20	20T>A	43	0	22	40	28	27	23	25	192.853651	0	143.6350104	197.7838322	286.4479432	405.8136564	317.6312991	311.1348956	-2.461630141	0.009972942	0.035826177
AS-tDR-001597	-	-	pre-chr10.trna7483-ArgCCT	75	95	AGTCCATTAGAATGGAAAAGACGAGAGCCACGTGCTGTGGGCCCCAGTGGCCTAATGGATAAGGCACTGGCCTCCTAAGCCAGGGATTGTGGGTTCGAGTCCCACCTGGGGTAGAAGAGTCTGCTTTTTTTTTTTTCTTTCTTTTTAAAATCT	153	........((((.((((((((.((((((.....(((.(..(((((((..((((........)))).(((((.......))))).....(((((.......))))))))))))...).)))..)))))).)))))))).))))...........	CTAAGCCAGGGATTGTGGGTT	Other	tsRNA-Arg-i-0187	21	ExactMatch	39	46	33	35	67	49	36	44	174.9137765	287.8436133	215.4525156	173.0608531	685.4290069	736.4766357	497.1620334	547.5974163	-2.888751974	0.000648303	0.005971898
AS-tDR-010803	-	-	pre-chrX.trna1999-ArgCCT	56	71	GACATATTAGAGTCCTGTTTGAACACCAACTGCTGTGTTAACCCCAGTGGCCTAATGGATAAGGCACTGGCCTCCTAAGCCAGGGATTGTGGGTTCGAGTCCCACCTGGGGTGTAAGTTTGTGTTTACCTTGTACTTTCGTGTTAAGAGTAGA	153	(((((...(((((.(....(((((((.((((.........(((((((..((((........)))).(((((.......))))).....(((((.......))))))))))))...)))).)))))))....).))))).))))).........	TGGATAAGGCACTGGT	Other	#N/A	16	16C>T	61	39	33	32	83	46	41	25	273.5830863	244.0413243	215.4525156	158.2270657	849.1135459	691.3862294	566.2123158	311.1348956	-2.705055499	0.016761786	0.051552259
AS-tDR-008236	-	-	pre-chrX.trna1999-ArgCCT	75	94	GACATATTAGAGTCCTGTTTGAACACCAACTGCTGTGTTAACCCCAGTGGCCTAATGGATAAGGCACTGGCCTCCTAAGCCAGGGATTGTGGGTTCGAGTCCCACCTGGGGTGTAAGTTTGTGTTTACCTTGTACTTTCGTGTTAAGAGTAGA	153	(((((...(((((.(....(((((((.((((.........(((((((..((((........)))).(((((.......))))).....(((((.......))))))))))))...)))).)))))))....).))))).))))).........	CTAAGCCAGGGATTGTGGGA	Other	#N/A	20	20T>A	43	0	22	40	28	27	23	25	192.853651	0	143.6350104	197.7838322	286.4479432	405.8136564	317.6312991	311.1348956	-2.461630141	0.009972942	0.035826177
AS-tDR-001597	-	-	pre-chrX.trna1999-ArgCCT	75	95	GACATATTAGAGTCCTGTTTGAACACCAACTGCTGTGTTAACCCCAGTGGCCTAATGGATAAGGCACTGGCCTCCTAAGCCAGGGATTGTGGGTTCGAGTCCCACCTGGGGTGTAAGTTTGTGTTTACCTTGTACTTTCGTGTTAAGAGTAGA	153	(((((...(((((.(....(((((((.((((.........(((((((..((((........)))).(((((.......))))).....(((((.......))))))))))))...)))).)))))))....).))))).))))).........	CTAAGCCAGGGATTGTGGGTT	Other	tsRNA-Arg-i-0187	21	ExactMatch	39	46	33	35	67	49	36	44	174.9137765	287.8436133	215.4525156	173.0608531	685.4290069	736.4766357	497.1620334	547.5974163	-2.888751974	0.000648303	0.005971898
AS-tDR-010656	-	-	chr4.trna7782-GluCTC	1	25	TCCCTGGTGGTCTAGTGGTTAGGATTCAGCACTCTCACTGCTACTGCCTGGGTTCAATTCCCTGTCAGGGAACCA	75	)))))))..))))........((((..)))).......((((.....).))).......(((.((((((((.	TCCCTGTGGTCTAGTGGTTAGGATT	tRF-5	#N/A	25	6-G	58	67	79	45	56	49	71	83	260.1281804	419.2504803	515.7802646	222.5068112	572.8958864	736.4766357	980.5140103	1032.967854	-2.340110126	0.009688711	0.035538231
AS-tDR-000542	-	-	chr4.trna7782-GluCTC	1	26	TCCCTGGTGGTCTAGTGGTTAGGATTCAGCACTCTCACTGCTACTGCCTGGGTTCAATTCCCTGTCAGGGAACCA	75	)))))))..))))........((((..)))).......((((.....).))).......(((.((((((((.	TCCCTGGTGGTCTAGTGGTTAGGATT	tRF-5	tsRNA-Glu-5-0005	26	ExactMatch	129	122	115	99	140	117	114	141	578.560953	763.4113223	750.8193724	489.5149846	1432.239716	1758.525844	1574.346439	1754.800811	-2.522482342	7.62828E-05	0.001680519
AS-tDR-000543	-	-	chr4.trna7782-GluCTC	1	27	TCCCTGGTGGTCTAGTGGTTAGGATTCAGCACTCTCACTGCTACTGCCTGGGTTCAATTCCCTGTCAGGGAACCA	75	)))))))..))))........((((..)))).......((((.....).))).......(((.((((((((.	TCCCTGGTGGTCTAGTGGTTAGGATTC	tRF-5	#N/A	27	ExactMatch	36	36	30	32	71	25	26	32	161.4588706	225.2689148	195.8659232	158.2270657	726.3501417	375.7533855	359.0614686	398.2526664	-2.501833631	0.019974053	0.054187767
AS-tDR-010654	-	-	chr4.trna7782-GluCTC	1	27	TCCCTGGTGGTCTAGTGGTTAGGATTCAGCACTCTCACTGCTACTGCCTGGGTTCAATTCCCTGTCAGGGAACCA	75	)))))))..))))........((((..)))).......((((.....).))).......(((.((((((((.	TCCCTGGTGGTCTAGTGGTTAGGATTT	tRF-5	#N/A	27	27C>T	0	21	21	0	48	21	24	23	0	131.4068669	137.1061463	0	491.0536169	315.6328439	331.4413556	286.244104	-5.241481511	0.002981997	0.019508344
AS-tDR-010085	-	-	chr4.trna7782-GluCTC	1	28	TCCCTGGTGGTCTAGTGGTTAGGATTCAGCACTCTCACTGCTACTGCCTGGGTTCAATTCCCTGTCAGGGAACCA	75	)))))))..))))........((((..)))).......((((.....).))).......(((.((((((((.	TCCCTGGTGGTCTAGTGGTTAGGATTCA	tRF-5	#N/A	28	ExactMatch	31	23	0	0	61	22	16	22	139.0340275	143.9218067	0	0	624.0473048	330.6629793	220.9609037	273.7987082	-5.065134502	0.025645124	0.062990119
AS-tDR-010656	-	-	pre-chr4.trna7782-GluCTC	41	65	TTATTTCTAAAATTATTTTGCCTTAACAATGTATGAAATTTCCCTGGTGGTCTAGTGGTTAGGATTCAGCACTCTCACTGCTACTGCCTGGGTTCAATTCCCTGTCAGGGAAGTTAAGTTTGGGGCTGGAGAAATGGCTCAACAGTTAAGAG	152	.....................((((((.........(((((((((((.(((.(((..((.(((.........))).))..)))..))).(((.......)))..))))))))))).......((((((......))))))....))))))..	TCCCTGTGGTCTAGTGGTTAGGATT	Other	#N/A	25	6-G	58	67	79	45	56	49	71	83	260.1281804	419.2504803	515.7802646	222.5068112	572.8958864	736.4766357	980.5140103	1032.967854	-2.340110126	0.009688711	0.035538231
AS-tDR-000542	-	-	pre-chr4.trna7782-GluCTC	41	66	TTATTTCTAAAATTATTTTGCCTTAACAATGTATGAAATTTCCCTGGTGGTCTAGTGGTTAGGATTCAGCACTCTCACTGCTACTGCCTGGGTTCAATTCCCTGTCAGGGAAGTTAAGTTTGGGGCTGGAGAAATGGCTCAACAGTTAAGAG	152	.....................((((((.........(((((((((((.(((.(((..((.(((.........))).))..)))..))).(((.......)))..))))))))))).......((((((......))))))....))))))..	TCCCTGGTGGTCTAGTGGTTAGGATT	Other	tsRNA-Glu-5-0005	26	ExactMatch	129	122	115	99	140	117	114	141	578.560953	763.4113223	750.8193724	489.5149846	1432.239716	1758.525844	1574.346439	1754.800811	-2.522482342	7.62828E-05	0.001680519
AS-tDR-000543	-	-	pre-chr4.trna7782-GluCTC	41	67	TTATTTCTAAAATTATTTTGCCTTAACAATGTATGAAATTTCCCTGGTGGTCTAGTGGTTAGGATTCAGCACTCTCACTGCTACTGCCTGGGTTCAATTCCCTGTCAGGGAAGTTAAGTTTGGGGCTGGAGAAATGGCTCAACAGTTAAGAG	152	.....................((((((.........(((((((((((.(((.(((..((.(((.........))).))..)))..))).(((.......)))..))))))))))).......((((((......))))))....))))))..	TCCCTGGTGGTCTAGTGGTTAGGATTC	Other	#N/A	27	ExactMatch	36	36	30	32	71	25	26	32	161.4588706	225.2689148	195.8659232	158.2270657	726.3501417	375.7533855	359.0614686	398.2526664	-2.501833631	0.019974053	0.054187767
AS-tDR-010654	-	-	pre-chr4.trna7782-GluCTC	41	67	TTATTTCTAAAATTATTTTGCCTTAACAATGTATGAAATTTCCCTGGTGGTCTAGTGGTTAGGATTCAGCACTCTCACTGCTACTGCCTGGGTTCAATTCCCTGTCAGGGAAGTTAAGTTTGGGGCTGGAGAAATGGCTCAACAGTTAAGAG	152	.....................((((((.........(((((((((((.(((.(((..((.(((.........))).))..)))..))).(((.......)))..))))))))))).......((((((......))))))....))))))..	TCCCTGGTGGTCTAGTGGTTAGGATTT	Other	#N/A	27	27C>T	0	21	21	0	48	21	24	23	0	131.4068669	137.1061463	0	491.0536169	315.6328439	331.4413556	286.244104	-5.241481511	0.002981997	0.019508344
AS-tDR-010085	-	-	pre-chr4.trna7782-GluCTC	41	68	TTATTTCTAAAATTATTTTGCCTTAACAATGTATGAAATTTCCCTGGTGGTCTAGTGGTTAGGATTCAGCACTCTCACTGCTACTGCCTGGGTTCAATTCCCTGTCAGGGAAGTTAAGTTTGGGGCTGGAGAAATGGCTCAACAGTTAAGAG	152	.....................((((((.........(((((((((((.(((.(((..((.(((.........))).))..)))..))).(((.......)))..))))))))))).......((((((......))))))....))))))..	TCCCTGGTGGTCTAGTGGTTAGGATTCA	Other	#N/A	28	ExactMatch	31	23	0	0	61	22	16	22	139.0340275	143.9218067	0	0	624.0473048	330.6629793	220.9609037	273.7987082	-5.065134502	0.025645124	0.062990119
AS-tDR-002316	-	-	chr17.trna3717-GlnTTG	15	31	GGTCCCATGGTGTAATGGTTAGCACTCTGGACTTTGAATCCAGCAATCTGAGTTCAAATCTCGGTGGGACCTCCA	75	)))))))..))))........((((.))))).......(((((....))))).......((((((((((((.	ATGGTTAGCACTCTGGA	i-tRF	tsRNA-Gln-i-0034	17	ExactMatch	29	0	28	32	29	19	21	16	130.0640902	0	182.808195	158.2270657	296.6782269	285.572573	290.0111861	199.1263332	-2.263501975	0.018393189	0.05161623
AS-tDR-013659	-	-	chr10.trna13306-ArgCCT	16	31	GCCCCGGTGGCCTAATGGATAAGGCATTGGCCTCCTAAGCCAGGGATTGTGGGTTCGAGTCCCACCCGGGGTACCA	76	)))))))..))))........((((.))))).......(((((.....))))).......((((((((((((.	TGGATAAGGCATTGGA	i-tRF	#N/A	16	16C>A	0	0	0	0	15	27	10	11	0	0	0	0	153.4542553	405.8136564	138.1005648	136.8993541	-209.5669576	0.019392861	0.053063097
AS-tDR-008236	-	-	chr10.trna13306-ArgCCT	35	54	GCCCCGGTGGCCTAATGGATAAGGCATTGGCCTCCTAAGCCAGGGATTGTGGGTTCGAGTCCCACCCGGGGTACCA	76	)))))))..))))........((((.))))).......(((((.....))))).......((((((((((((.	CTAAGCCAGGGATTGTGGGA	i-tRF	#N/A	20	20T>A	43	0	22	40	28	27	23	25	192.853651	0	143.6350104	197.7838322	286.4479432	405.8136564	317.6312991	311.1348956	-2.461630141	0.009972942	0.035826177
AS-tDR-001597	-	-	chr10.trna13306-ArgCCT	35	55	GCCCCGGTGGCCTAATGGATAAGGCATTGGCCTCCTAAGCCAGGGATTGTGGGTTCGAGTCCCACCCGGGGTACCA	76	)))))))..))))........((((.))))).......(((((.....))))).......((((((((((((.	CTAAGCCAGGGATTGTGGGTT	i-tRF	tsRNA-Arg-i-0187	21	ExactMatch	39	46	33	35	67	49	36	44	174.9137765	287.8436133	215.4525156	173.0608531	685.4290069	736.4766357	497.1620334	547.5974163	-2.888751974	0.000648303	0.005971898
AS-tDR-013659	-	-	chr4.trna1517-ArgCCT	16	31	GCCCCAGTGGCCTAATGGATAAGGCATTGGCCTCCTAAGCCAGGGATTGTGGGTTCGAGTCCCATCTGGGGTGCCA	76	)))))))..))))........((((.))))).......(((((.....))))).......((((((((((((.	TGGATAAGGCATTGGA	i-tRF	#N/A	16	16C>A	0	0	0	0	15	27	10	11	0	0	0	0	153.4542553	405.8136564	138.1005648	136.8993541	-209.5669576	0.019392861	0.053063097
AS-tDR-008236	-	-	chr4.trna1517-ArgCCT	35	54	GCCCCAGTGGCCTAATGGATAAGGCATTGGCCTCCTAAGCCAGGGATTGTGGGTTCGAGTCCCATCTGGGGTGCCA	76	)))))))..))))........((((.))))).......(((((.....))))).......((((((((((((.	CTAAGCCAGGGATTGTGGGA	i-tRF	#N/A	20	20T>A	43	0	22	40	28	27	23	25	192.853651	0	143.6350104	197.7838322	286.4479432	405.8136564	317.6312991	311.1348956	-2.461630141	0.009972942	0.035826177
AS-tDR-001597	-	-	chr4.trna1517-ArgCCT	35	55	GCCCCAGTGGCCTAATGGATAAGGCATTGGCCTCCTAAGCCAGGGATTGTGGGTTCGAGTCCCATCTGGGGTGCCA	76	)))))))..))))........((((.))))).......(((((.....))))).......((((((((((((.	CTAAGCCAGGGATTGTGGGTT	i-tRF	tsRNA-Arg-i-0187	21	ExactMatch	39	46	33	35	67	49	36	44	174.9137765	287.8436133	215.4525156	173.0608531	685.4290069	736.4766357	497.1620334	547.5974163	-2.888751974	0.000648303	0.005971898
AS-tDR-013659	-	-	pre-chr10.trna13306-ArgCCT	56	71	AACAAACTGGTGGAAGATCCATGGGCCGGCCTCCCTGTCAGCCCCGGTGGCCTAATGGATAAGGCATTGGCCTCCTAAGCCAGGGATTGTGGGTTCGAGTCCCACCCGGGGTAAGAGGTTGTGTTTTAGGCCTCTAGGTATCTGGAAAGTGAA	153	......((.((((.....)))).))((((...((......(((((((.(((.....(((...(((....))))))...))).((((((.((....))))))))..))))))).(((((((........))))))).))...))))........	TGGATAAGGCATTGGA	Other	#N/A	16	16C>A	0	0	0	0	15	27	10	11	0	0	0	0	153.4542553	405.8136564	138.1005648	136.8993541	-209.5669576	0.019392861	0.053063097
AS-tDR-008236	-	-	pre-chr10.trna13306-ArgCCT	75	94	AACAAACTGGTGGAAGATCCATGGGCCGGCCTCCCTGTCAGCCCCGGTGGCCTAATGGATAAGGCATTGGCCTCCTAAGCCAGGGATTGTGGGTTCGAGTCCCACCCGGGGTAAGAGGTTGTGTTTTAGGCCTCTAGGTATCTGGAAAGTGAA	153	......((.((((.....)))).))((((...((......(((((((.(((.....(((...(((....))))))...))).((((((.((....))))))))..))))))).(((((((........))))))).))...))))........	CTAAGCCAGGGATTGTGGGA	Other	#N/A	20	20T>A	43	0	22	40	28	27	23	25	192.853651	0	143.6350104	197.7838322	286.4479432	405.8136564	317.6312991	311.1348956	-2.461630141	0.009972942	0.035826177
AS-tDR-001597	-	-	pre-chr10.trna13306-ArgCCT	75	95	AACAAACTGGTGGAAGATCCATGGGCCGGCCTCCCTGTCAGCCCCGGTGGCCTAATGGATAAGGCATTGGCCTCCTAAGCCAGGGATTGTGGGTTCGAGTCCCACCCGGGGTAAGAGGTTGTGTTTTAGGCCTCTAGGTATCTGGAAAGTGAA	153	......((.((((.....)))).))((((...((......(((((((.(((.....(((...(((....))))))...))).((((((.((....))))))))..))))))).(((((((........))))))).))...))))........	CTAAGCCAGGGATTGTGGGTT	Other	tsRNA-Arg-i-0187	21	ExactMatch	39	46	33	35	67	49	36	44	174.9137765	287.8436133	215.4525156	173.0608531	685.4290069	736.4766357	497.1620334	547.5974163	-2.888751974	0.000648303	0.005971898
AS-tDR-013659	-	-	pre-chr4.trna1517-ArgCCT	56	71	AATAACTTGATTACAGTGTTTGAGTGTGTCAGTACTAGAAGCCCCAGTGGCCTAATGGATAAGGCATTGGCCTCCTAAGCCAGGGATTGTGGGTTCGAGTCCCATCTGGGGTGGTGCTTTTTTAAATTTTAACACCTTTCAATTAGGAGATGA	153	.....(((((((...(((((.((((.....((((((....(((((((.(((.....(((...(((....))))))...))).((((((.((....))))))))..))))))))))))).......)))).))))).....)))))))......	TGGATAAGGCATTGGA	Other	#N/A	16	16C>A	0	0	0	0	15	27	10	11	0	0	0	0	153.4542553	405.8136564	138.1005648	136.8993541	-209.5669576	0.019392861	0.053063097
AS-tDR-008236	-	-	pre-chr4.trna1517-ArgCCT	75	94	AATAACTTGATTACAGTGTTTGAGTGTGTCAGTACTAGAAGCCCCAGTGGCCTAATGGATAAGGCATTGGCCTCCTAAGCCAGGGATTGTGGGTTCGAGTCCCATCTGGGGTGGTGCTTTTTTAAATTTTAACACCTTTCAATTAGGAGATGA	153	.....(((((((...(((((.((((.....((((((....(((((((.(((.....(((...(((....))))))...))).((((((.((....))))))))..))))))))))))).......)))).))))).....)))))))......	CTAAGCCAGGGATTGTGGGA	Other	#N/A	20	20T>A	43	0	22	40	28	27	23	25	192.853651	0	143.6350104	197.7838322	286.4479432	405.8136564	317.6312991	311.1348956	-2.461630141	0.009972942	0.035826177
AS-tDR-001597	-	-	pre-chr4.trna1517-ArgCCT	75	95	AATAACTTGATTACAGTGTTTGAGTGTGTCAGTACTAGAAGCCCCAGTGGCCTAATGGATAAGGCATTGGCCTCCTAAGCCAGGGATTGTGGGTTCGAGTCCCATCTGGGGTGGTGCTTTTTTAAATTTTAACACCTTTCAATTAGGAGATGA	153	.....(((((((...(((((.((((.....((((((....(((((((.(((.....(((...(((....))))))...))).((((((.((....))))))))..))))))))))))).......)))).))))).....)))))))......	CTAAGCCAGGGATTGTGGGTT	Other	tsRNA-Arg-i-0187	21	ExactMatch	39	46	33	35	67	49	36	44	174.9137765	287.8436133	215.4525156	173.0608531	685.4290069	736.4766357	497.1620334	547.5974163	-2.888751974	0.000648303	0.005971898
AS-tDR-000036	-	-	pre-chr4.trna6448-LeuAAG	41	56	AACAGCTGAAAAACAAACAAACAAAAAGACAGACAGTGGAGGTAGCATGGCCGAGCGGTCTAAGGCGCTGGATTAAGGCTCCAATCTCTTCGGAGGCGTGGGTTCAAATCCCACCGCTGCCAGTAGCTTAGTTTTACGGGGTTGGGAATTTAGCTCAGTGGT	162	.((.(((((.....................((((.((...(((......)))..)).)))).....((((((((..((((((..((((....)))).(((((.......))))).((((....))))..........))))))...))))))))))))).))	GGTAGCGTGGCCGAGC	Other	tsRNA-Leu-5-0002	16	7A>G	0	0	32	0	23	22	16	18	0	0	208.9236515	0	235.2965248	330.6629793	220.9609037	224.0171249	-4.766673527	0.013930347	0.046651354
AS-tDR-007240	-	-	pre-chr4.trna6448-LeuAAG	108	124	AACAGCTGAAAAACAAACAAACAAAAAGACAGACAGTGGAGGTAGCATGGCCGAGCGGTCTAAGGCGCTGGATTAAGGCTCCAATCTCTTCGGAGGCGTGGGTTCAAATCCCACCGCTGCCAGTAGCTTAGTTTTACGGGGTTGGGAATTTAGCTCAGTGGT	162	.((.(((((.....................((((.((...(((......)))..)).)))).....((((((((..((((((..((((....)))).(((((.......))))).((((....))))..........))))))...))))))))))))).))	ATCCCACCGCTGCCACT	tRF-1	#N/A	17	16G>C	42	34	32	0	27	23	27	19	188.3686824	212.7539751	208.9236515	0	276.2176595	345.6931147	372.871525	236.4625207	-2.011647659	0.041161146	0.082615977
AS-tDR-012109	-	-	pre-chr17.trna2913-AsnGTT	76	115	CGTCGTAAGAACCTCTCCTGGAGCCACCGCGAGCACCAAAGTCTCTGTGGCGCAATCGGTTAGCGCGTTCGGCTGTTAACCGAAAGGTTGGTGGTTCGAGCCCACCCAGGGACGCCCTAGCTTTTTATTTTACGGAGCTCTTTTTAGTCTCTGC	154	..((....)).......((.((((((((((..((.(((.((...)).))).))..(((((((((((.....)).)))))))))...).))))))))).))......(((((((.....(((((..((...))..))))).......))))))).	TTAACCGAAAGGTTGGTGGTTCGAGCCCACCCAGGGACGC	tRF-1	#N/A	40	ExactMatch	0	0	34	0	28	11	23	36	0	0	221.9813797	0	286.4479432	165.3314896	317.6312991	448.0342497	-5.405069141	0.021163886	0.055560899
AS-tDR-009289	-	-	pre-chr17.trna2913-AsnGTT	76	115	CGTCGTAAGAACCTCTCCTGGAGCCACCGCGAGCACCAAAGTCTCTGTGGCGCAATCGGTTAGCGCGTTCGGCTGTTAACCGAAAGGTTGGTGGTTCGAGCCCACCCAGGGACGCCCTAGCTTTTTATTTTACGGAGCTCTTTTTAGTCTCTGC	154	..((....)).......((.((((((((((..((.(((.((...)).))).))..(((((((((((.....)).)))))))))...).))))))))).))......(((((((.....(((((..((...))..))))).......))))))).	TTAACCGAAAGGTTGGTGGTTCGAGCCCACCCAGGGACGT	tRF-1	#N/A	40	40C>T	58	85	129	81	111	52	68	141	260.1281804	531.8849376	842.22347	400.5122601	1135.561489	781.5670419	939.0838409	1754.800811	-2.263649683	0.040189766	0.081196244
AS-tDR-000197	-	-	pre-chr17.trna2913-AsnGTT	76	116	CGTCGTAAGAACCTCTCCTGGAGCCACCGCGAGCACCAAAGTCTCTGTGGCGCAATCGGTTAGCGCGTTCGGCTGTTAACCGAAAGGTTGGTGGTTCGAGCCCACCCAGGGACGCCCTAGCTTTTTATTTTACGGAGCTCTTTTTAGTCTCTGC	154	..((....)).......((.((((((((((..((.(((.((...)).))).))..(((((((((((.....)).)))))))))...).))))))))).))......(((((((.....(((((..((...))..))))).......))))))).	TTAACCGAAAGGTTGGTGGTTCGAGCCCACCCAGGGACGCC	tRF-1	#N/A	41	ExactMatch	92	102	145	60	124	46	94	154	412.6171137	638.2619252	946.6852957	296.6757482	1268.555177	691.3862294	1298.145309	1916.590957	-2.253323189	0.046668378	0.089729895
AS-tDR-010797	-	-	pre-chr17.trna2913-AsnGTT	76	116	CGTCGTAAGAACCTCTCCTGGAGCCACCGCGAGCACCAAAGTCTCTGTGGCGCAATCGGTTAGCGCGTTCGGCTGTTAACCGAAAGGTTGGTGGTTCGAGCCCACCCAGGGACGCCCTAGCTTTTTATTTTACGGAGCTCTTTTTAGTCTCTGC	154	..((....)).......((.((((((((((..((.(((.((...)).))).))..(((((((((((.....)).)))))))))...).))))))))).))......(((((((.....(((((..((...))..))))).......))))))).	TTAACCGAAAGGTTGGTGGTTCGAGCCCACCCAGGGACGCT	tRF-1	#N/A	41	41C>T	108	118	169	84	149	67	106	181	484.3766118	738.3814428	1103.378034	415.3460475	1524.312269	1007.019073	1463.865987	2252.616644	-2.277127901	0.026885323	0.064471886
AS-tDR-013660	-	-	pre-chr17.trna2913-AsnGTT	76	117	CGTCGTAAGAACCTCTCCTGGAGCCACCGCGAGCACCAAAGTCTCTGTGGCGCAATCGGTTAGCGCGTTCGGCTGTTAACCGAAAGGTTGGTGGTTCGAGCCCACCCAGGGACGCCCTAGCTTTTTATTTTACGGAGCTCTTTTTAGTCTCTGC	154	..((....)).......((.((((((((((..((.(((.((...)).))).))..(((((((((((.....)).)))))))))...).))))))))).))......(((((((.....(((((..((...))..))))).......))))))).	TTAACCGAAAGGTTGGTGGTTCGAGCCCACCCAGGGACGCCT	tRF-1	#N/A	42	42C>T	0	0	34	0	24	12	14	29	0	0	221.9813797	0	245.5268085	180.3616251	193.3407908	360.9164789	-4.354985816	0.033541017	0.07313053
AS-tDR-013661	-	-	pre-chr17.trna1586-ArgTCG	114	130	TGTTTTCCAATAATACATGAGCAGCATATTCTCCATGTGGGACCACGTGGCCTAATGGATAAGGCGTCTGACTTCGGATCAGAAGATTGAGGGTTCGAATCCCTTCGTGGTTGATCTGGATAGTGGCTTTTGCTTTTCATCTTTGACAATAGG	153	................(((((.((((.....(((((.((((.((....))))))))))).(((((..(((..((((((((((...((.(((((.......))))).))..)))))))))))))..))))))))).))))).............	ATCTGGATAGTGGCTTA	tRF-1	#N/A	17	17T>A	0	0	26	0	23	28	15	15	0	0	169.7504668	0	235.2965248	420.8437918	207.1508472	186.6809374	-6.066010184	0.018263033	0.05161623
AS-tDR-013275	-	-	pre-chr17.trna1586-ArgTCG	114	130	TGTTTTCCAATAATACATGAGCAGCATATTCTCCATGTGGGACCACGTGGCCTAATGGATAAGGCGTCTGACTTCGGATCAGAAGATTGAGGGTTCGAATCCCTTCGTGGTTGATCTGGATAGTGGCTTTTGCTTTTCATCTTTGACAATAGG	153	................(((((.((((.....(((((.((((.((....))))))))))).(((((..(((..((((((((((...((.(((((.......))))).))..)))))))))))))..))))))))).))))).............	ATCTGGATAGTGGCTTC	tRF-1	#N/A	17	17T>C	0	28	45	0	30	45	24	34	0	175.2091559	293.7988849	0	306.9085106	676.356094	331.4413556	423.1434581	-3.682494309	0.028775514	0.066898955
AS-tDR-013276	-	-	pre-chr17.trna1586-ArgTCG	114	130	TGTTTTCCAATAATACATGAGCAGCATATTCTCCATGTGGGACCACGTGGCCTAATGGATAAGGCGTCTGACTTCGGATCAGAAGATTGAGGGTTCGAATCCCTTCGTGGTTGATCTGGATAGTGGCTTTTGCTTTTCATCTTTGACAATAGG	153	................(((((.((((.....(((((.((((.((....))))))))))).(((((..(((..((((((((((...((.(((((.......))))).))..)))))))))))))..))))))))).))))).............	ATCTGGATAGTGGCTTT	tRF-1	#N/A	17	ExactMatch	150	199	323	186	224	255	149	196	672.7452941	1245.236501	2108.823107	919.6948195	2291.583546	3832.684532	2057.698416	2439.297582	-2.146301318	0.031554215	0.071717691
AS-tDR-013277	-	-	pre-chr17.trna1586-ArgTCG	114	131	TGTTTTCCAATAATACATGAGCAGCATATTCTCCATGTGGGACCACGTGGCCTAATGGATAAGGCGTCTGACTTCGGATCAGAAGATTGAGGGTTCGAATCCCTTCGTGGTTGATCTGGATAGTGGCTTTTGCTTTTCATCTTTGACAATAGG	153	................(((((.((((.....(((((.((((.((....))))))))))).(((((..(((..((((((((((...((.(((((.......))))).))..)))))))))))))..))))))))).))))).............	ATCTGGATAGTGGCTTTT	tRF-1	#N/A	18	ExactMatch	107	103	184	94	148	150	77	127	479.8916432	644.519395	1201.310996	464.7920056	1514.081985	2254.520313	1063.374349	1580.56527	-2.296120838	0.02354055	0.060201253
AS-tDR-013664	-	-	pre-chr17.trna1586-ArgTCG	114	136	TGTTTTCCAATAATACATGAGCAGCATATTCTCCATGTGGGACCACGTGGCCTAATGGATAAGGCGTCTGACTTCGGATCAGAAGATTGAGGGTTCGAATCCCTTCGTGGTTGATCTGGATAGTGGCTTTTGCTTTTCATCTTTGACAATAGG	153	................(((((.((((.....(((((.((((.((....))))))))))).(((((..(((..((((((((((...((.(((((.......))))).))..)))))))))))))..))))))))).))))).............	ATCTGGATAGTGGCTTTTGCTTT	tRF-1	#N/A	23	ExactMatch	0	27	0	0	26	14	16	31	0	168.9516861	0	0	265.9873758	210.4218959	220.9609037	385.8072706	-6.286018198	0.007799325	0.031002315
AS-tDR-013665	-	-	pre-chr17.trna1586-ArgTCG	115	130	TGTTTTCCAATAATACATGAGCAGCATATTCTCCATGTGGGACCACGTGGCCTAATGGATAAGGCGTCTGACTTCGGATCAGAAGATTGAGGGTTCGAATCCCTTCGTGGTTGATCTGGATAGTGGCTTTTGCTTTTCATCTTTGACAATAGG	153	................(((((.((((.....(((((.((((.((....))))))))))).(((((..(((..((((((((((...((.(((((.......))))).))..)))))))))))))..))))))))).))))).............	TCTGGATAGTGGCTTT	tRF-1	#N/A	16	ExactMatch	0	0	22	0	31	23	13	13	0	0	143.6350104	0	317.1387943	345.6931147	179.5307343	161.7901457	-6.8286837	0.010815111	0.038623887
AS-tDR-013649	-	-	pre-chr17.trna1911-GlnCTG	56	81	TTACGGATCACTCATTAATCTTAAGTTATAAAGGCGAGGTGGTTCTATGGTATAGTGGTTAGCACTCTGGACTCTGAATCCAGTGATCCGAGTTCAAATCTCGGTGGGACCTAGCTGGCTTTTAAGGATGCTTTTCTGTAAATTTAGTCATT	152	(((((((..........(((((......(((((((.((.(((((((((.(......((((.(.((((.((((.(((....))).).))))))).).)))).).)))))))).).)).)))))))))))).....)))))))...........	TGGTTAGCACTCTGGACTCTGAATCT	Other	#N/A	26	26C>T	36	20	27	40	41	40	21	33	161.4588706	125.1493971	176.2793309	197.7838322	419.4416311	601.2054169	290.0111861	410.6980623	-2.595803304	0.006953015	0.028207076
AS-tDR-009192	-	-	pre-chr17.trna1911-GlnCTG	63	81	TTACGGATCACTCATTAATCTTAAGTTATAAAGGCGAGGTGGTTCTATGGTATAGTGGTTAGCACTCTGGACTCTGAATCCAGTGATCCGAGTTCAAATCTCGGTGGGACCTAGCTGGCTTTTAAGGATGCTTTTCTGTAAATTTAGTCATT	152	(((((((..........(((((......(((((((.((.(((((((((.(......((((.(.((((.((((.(((....))).).))))))).).)))).).)))))))).).)).)))))))))))).....)))))))...........	CACTCTGGACTCTGAATCT	Other	#N/A	19	19C>T	49	47	57	65	68	58	36	51	219.7634628	294.1010832	372.1452542	321.3987273	695.6592906	871.7478544	497.1620334	634.7151871	-2.231521658	0.004355095	0.025688036
AS-tDR-007510	-	-	pre-chr17.trna1911-GlnCTG	64	81	TTACGGATCACTCATTAATCTTAAGTTATAAAGGCGAGGTGGTTCTATGGTATAGTGGTTAGCACTCTGGACTCTGAATCCAGTGATCCGAGTTCAAATCTCGGTGGGACCTAGCTGGCTTTTAAGGATGCTTTTCTGTAAATTTAGTCATT	152	(((((((..........(((((......(((((((.((.(((((((((.(......((((.(.((((.((((.(((....))).).))))))).).)))).).)))))))).).)).)))))))))))).....)))))))...........	ACTCTGGACTCTGAATCT	Other	#N/A	18	18C>T	61	53	67	81	85	71	42	48	273.5830863	331.6459023	437.4338953	400.5122601	869.5741133	1067.139615	580.0223723	597.3789996	-2.154621791	0.014256748	0.046843601
AS-tDR-008372	-	-	pre-chr17.trna1911-GlnCTG	65	81	TTACGGATCACTCATTAATCTTAAGTTATAAAGGCGAGGTGGTTCTATGGTATAGTGGTTAGCACTCTGGACTCTGAATCCAGTGATCCGAGTTCAAATCTCGGTGGGACCTAGCTGGCTTTTAAGGATGCTTTTCTGTAAATTTAGTCATT	152	(((((((..........(((((......(((((((.((.(((((((((.(......((((.(.((((.((((.(((....))).).))))))).).)))).).)))))))).).)).)))))))))))).....)))))))...........	CTCTGGACTCTGAATCT	Other	#N/A	17	17C>T	0	32	25	42	54	26	18	22	0	200.2390353	163.2216027	207.6730238	552.435319	390.783521	248.5810167	273.7987082	-2.555229614	0.038446596	0.079837186
AS-tDR-007674	-	-	pre-chr1.trna12832-LeuTAG	41	56	CACACTAATATACTCTGAATGGTTAACCATAGAAATGGGAGGTAGCGTGGCCGAGTGGTCTAAGGCGCTGGATTTAGGCTCCAGTCATTTCGATGGCGTGGGTTCGAATCCCACCGCTGCCACATCCCTAGGTTTCCTTTTTATTTTCTCCATTTTTTAAAT	162	................((((((........(((((.((((((.(((.(((..(((((((....((((..((((((..((.((((((((....))))).)))))..))))))...))))))))).)).))).))).))))))...))))))))))).......	GGTAGCGTGGCCGAGT	Other	tsRNA-Leu-5-0014	16	ExactMatch	0	20	0	0	16	23	15	15	0	125.1493971	0	0	163.684539	345.6931147	207.1508472	186.6809374	-7.024496116	0.00923243	0.034308533
AS-tDR-007240	-	-	pre-chr1.trna12832-LeuTAG	108	124	CACACTAATATACTCTGAATGGTTAACCATAGAAATGGGAGGTAGCGTGGCCGAGTGGTCTAAGGCGCTGGATTTAGGCTCCAGTCATTTCGATGGCGTGGGTTCGAATCCCACCGCTGCCACATCCCTAGGTTTCCTTTTTATTTTCTCCATTTTTTAAAT	162	................((((((........(((((.((((((.(((.(((..(((((((....((((..((((((..((.((((((((....))))).)))))..))))))...))))))))).)).))).))).))))))...))))))))))).......	ATCCCACCGCTGCCACT	tRF-1	#N/A	17	17A>T	42	34	32	0	27	23	27	19	188.3686824	212.7539751	208.9236515	0	276.2176595	345.6931147	372.871525	236.4625207	-2.011647659	0.041161146	0.082615977
AS-tDR-006893	-	-	chr17.trna1873-AlaAGC	58	74	GGGGGTGTAGCTCAGTGGTAGAGCGCGTGCTTAGCATGCACGAGGCCCCGGGTTCAATCCCCGGCACCTCCACCA	75	)))))))..)))).......((((.))))).......(((((.....))))).......((((((((((((.	TCCCCGGCACCTCCACC	tRF-3	#N/A	17	ExactMatch	0	29	32	28	27	20	22	19	0	181.4666258	208.9236515	138.4486825	276.2176595	300.6027084	303.8212426	236.4625207	-2.104020569	0.023833143	0.060737147
AS-tDR-011054	-	-	chr17.trna1873-AlaAGC	58	75	GGGGGTGTAGCTCAGTGGTAGAGCGCGTGCTTAGCATGCACGAGGCCCCGGGTTCAATCCCCGGCACCTCCACCA	75	)))))))..)))).......((((.))))).......(((((.....))))).......((((((((((((.	TCCCCGGCACCTCCACCT	tRF-3	#N/A	18	18A>T	0	39	28	0	19	18	24	37	0	244.0413243	182.808195	0	194.37539	270.5424376	331.4413556	460.4796456	-2.926401846	0.049126909	0.092179121
AS-tDR-006893	-	-	chr17.trna1876-AlaAGC	58	74	GGGGGTGTAGCTCAGTGGTAGAGCGCGTGCTTAGCATGCACGAGGCCCCGGGTTCAATCCCCGGCACCTCCACCA	75	)))))))..)))).......((((.))))).......(((((.....))))).......((((((((((((.	TCCCCGGCACCTCCACC	tRF-3	#N/A	17	ExactMatch	0	29	32	28	27	20	22	19	0	181.4666258	208.9236515	138.4486825	276.2176595	300.6027084	303.8212426	236.4625207	-2.104020569	0.023833143	0.060737147
AS-tDR-011054	-	-	chr17.trna1876-AlaAGC	58	75	GGGGGTGTAGCTCAGTGGTAGAGCGCGTGCTTAGCATGCACGAGGCCCCGGGTTCAATCCCCGGCACCTCCACCA	75	)))))))..)))).......((((.))))).......(((((.....))))).......((((((((((((.	TCCCCGGCACCTCCACCT	tRF-3	#N/A	18	18A>T	0	39	28	0	19	18	24	37	0	244.0413243	182.808195	0	194.37539	270.5424376	331.4413556	460.4796456	-2.926401846	0.049126909	0.092179121
AS-tDR-006893	-	-	chr17.trna1886-AlaAGC	58	74	GGGGGTGTAGCTCAGTGGTAGAGCGCGTGCTTAGCATGCACGAGGCCCCGGGTTCAATCCCCGGCACCTCCACCA	75	)))))))..)))).......((((.))))).......(((((.....))))).......((((((((((((.	TCCCCGGCACCTCCACC	tRF-3	#N/A	17	ExactMatch	0	29	32	28	27	20	22	19	0	181.4666258	208.9236515	138.4486825	276.2176595	300.6027084	303.8212426	236.4625207	-2.104020569	0.023833143	0.060737147
AS-tDR-011054	-	-	chr17.trna1886-AlaAGC	58	75	GGGGGTGTAGCTCAGTGGTAGAGCGCGTGCTTAGCATGCACGAGGCCCCGGGTTCAATCCCCGGCACCTCCACCA	75	)))))))..)))).......((((.))))).......(((((.....))))).......((((((((((((.	TCCCCGGCACCTCCACCT	tRF-3	#N/A	18	18A>T	0	39	28	0	19	18	24	37	0	244.0413243	182.808195	0	194.37539	270.5424376	331.4413556	460.4796456	-2.926401846	0.049126909	0.092179121
AS-tDR-009192	-	-	pre-chr2.trna4450-GlnCTG	63	81	TTTGGTCACCTATCGTGAGTCAAAGCCTCTCCACATATATGGTTCCATGGTGTAATGGTGAGCACTCTGGACTCTGAATCCAGCGATCCGAGTTCAAATCTCGGTGGGACCTATCTCTTTAGTTCACACAGGAACTATTTTCCTTCCGTTCA	152	...((((.((..(((.(((((..((.(((.((((((.((((....))))))))...)).)))..))...))))))))..........(((((.......))))).))))))........((((((......))))))...............	CACTCTGGACTCTGAATCT	Other	#N/A	19	19C>T	49	47	57	65	68	58	36	51	219.7634628	294.1010832	372.1452542	321.3987273	695.6592906	871.7478544	497.1620334	634.7151871	-2.231521658	0.004355095	0.025688036
AS-tDR-007508	-	-	pre-chr2.trna4450-GlnCTG	64	81	TTTGGTCACCTATCGTGAGTCAAAGCCTCTCCACATATATGGTTCCATGGTGTAATGGTGAGCACTCTGGACTCTGAATCCAGCGATCCGAGTTCAAATCTCGGTGGGACCTATCTCTTTAGTTCACACAGGAACTATTTTCCTTCCGTTCA	152	...((((.((..(((.(((((..((.(((.((((((.((((....))))))))...)).)))..))...))))))))..........(((((.......))))).))))))........((((((......))))))...............	ACTCTGGACTCTGAATCA	Other	#N/A	18	18C>A	0	0	29	0	29	17	12	17	0	0	189.3370591	0	296.6782269	255.5123022	165.7206778	211.571729	-4.828266966	0.015263788	0.049693195
AS-tDR-007510	-	-	pre-chr2.trna4450-GlnCTG	64	81	TTTGGTCACCTATCGTGAGTCAAAGCCTCTCCACATATATGGTTCCATGGTGTAATGGTGAGCACTCTGGACTCTGAATCCAGCGATCCGAGTTCAAATCTCGGTGGGACCTATCTCTTTAGTTCACACAGGAACTATTTTCCTTCCGTTCA	152	...((((.((..(((.(((((..((.(((.((((((.((((....))))))))...)).)))..))...))))))))..........(((((.......))))).))))))........((((((......))))))...............	ACTCTGGACTCTGAATCT	Other	#N/A	18	18C>T	61	53	67	81	85	71	42	48	273.5830863	331.6459023	437.4338953	400.5122601	869.5741133	1067.139615	580.0223723	597.3789996	-2.154621791	0.014256748	0.046843601
AS-tDR-002061	-	-	pre-chr2.trna4450-GlnCTG	65	81	TTTGGTCACCTATCGTGAGTCAAAGCCTCTCCACATATATGGTTCCATGGTGTAATGGTGAGCACTCTGGACTCTGAATCCAGCGATCCGAGTTCAAATCTCGGTGGGACCTATCTCTTTAGTTCACACAGGAACTATTTTCCTTCCGTTCA	152	...((((.((..(((.(((((..((.(((.((((((.((((....))))))))...)).)))..))...))))))))..........(((((.......))))).))))))........((((((......))))))...............	CTCTGGACTCTGAATCC	Other	tsRNA-Gln-i-0070	17	ExactMatch	0	25	22	46	47	22	18	18	0	156.4367464	143.6350104	227.451407	480.8233332	330.6629793	248.5810167	224.0171249	-2.42338348	0.045234914	0.087387258
AS-tDR-008372	-	-	pre-chr2.trna4450-GlnCTG	65	81	TTTGGTCACCTATCGTGAGTCAAAGCCTCTCCACATATATGGTTCCATGGTGTAATGGTGAGCACTCTGGACTCTGAATCCAGCGATCCGAGTTCAAATCTCGGTGGGACCTATCTCTTTAGTTCACACAGGAACTATTTTCCTTCCGTTCA	152	...((((.((..(((.(((((..((.(((.((((((.((((....))))))))...)).)))..))...))))))))..........(((((.......))))).))))))........((((((......))))))...............	CTCTGGACTCTGAATCT	Other	#N/A	17	17C>T	0	32	25	42	54	26	18	22	0	200.2390353	163.2216027	207.6730238	552.435319	390.783521	248.5810167	273.7987082	-2.555229614	0.038446596	0.079837186
AS-tDR-010665	-	-	pre-chr2.trna4450-GlnCTG	66	81	TTTGGTCACCTATCGTGAGTCAAAGCCTCTCCACATATATGGTTCCATGGTGTAATGGTGAGCACTCTGGACTCTGAATCCAGCGATCCGAGTTCAAATCTCGGTGGGACCTATCTCTTTAGTTCACACAGGAACTATTTTCCTTCCGTTCA	152	...((((.((..(((.(((((..((.(((.((((((.((((....))))))))...)).)))..))...))))))))..........(((((.......))))).))))))........((((((......))))))...............	TCTGGACTCTGAATCT	Other	#N/A	16	16C>T	0	22	27	37	33	30	18	20	0	137.6643368	176.2793309	182.9500447	337.5993616	450.9040626	248.5810167	248.9079165	-2.575381414	0.021778392	0.056100255
AS-tDR-002070	-	-	pre-chr2.trna4450-GlnCTG	74	94	TTTGGTCACCTATCGTGAGTCAAAGCCTCTCCACATATATGGTTCCATGGTGTAATGGTGAGCACTCTGGACTCTGAATCCAGCGATCCGAGTTCAAATCTCGGTGGGACCTATCTCTTTAGTTCACACAGGAACTATTTTCCTTCCGTTCA	152	...((((.((..(((.(((((..((.(((.((((((.((((....))))))))...)).)))..))...))))))))..........(((((.......))))).))))))........((((((......))))))...............	CTGAATCCAGCGATCCGAGTT	Other	#N/A	21	ExactMatch	0	22	29	28	25	21	16	16	0	137.6643368	189.3370591	138.4486825	255.7570921	315.6328439	220.9609037	199.1263332	-2.120517641	0.033555655	0.07313053
AS-tDR-009192	-	-	pre-chr2.trna7583-GlnCTG	63	81	CATAAACAGCCGAGGAAATGCTGAGACAAGAAGCTATGTGGGTTCCATGGTGTAATGGTGAGCACTCTGGACTCTGAATCCAGCGATCCGAGTTCAAATCTCGGTGGGACCTTTAGTGGTGAGCTATTTTCTTTCACTTAAGTGTGAAGGAA	152	......((((.........)))).....((..(((((..(((((((((.(.(......(((..((((.((((.(((....))).).))))))))))...).).)))))))))...)))))...))...(((((((((......)))))))))	CACTCTGGACTCTGAATCT	Other	#N/A	19	19C>T	49	47	57	65	68	58	36	51	219.7634628	294.1010832	372.1452542	321.3987273	695.6592906	871.7478544	497.1620334	634.7151871	-2.231521658	0.004355095	0.025688036
AS-tDR-007508	-	-	pre-chr2.trna7583-GlnCTG	64	81	CATAAACAGCCGAGGAAATGCTGAGACAAGAAGCTATGTGGGTTCCATGGTGTAATGGTGAGCACTCTGGACTCTGAATCCAGCGATCCGAGTTCAAATCTCGGTGGGACCTTTAGTGGTGAGCTATTTTCTTTCACTTAAGTGTGAAGGAA	152	......((((.........)))).....((..(((((..(((((((((.(.(......(((..((((.((((.(((....))).).))))))))))...).).)))))))))...)))))...))...(((((((((......)))))))))	ACTCTGGACTCTGAATCA	Other	#N/A	18	18C>A	0	0	29	0	29	17	12	17	0	0	189.3370591	0	296.6782269	255.5123022	165.7206778	211.571729	-4.828266966	0.015263788	0.049693195
AS-tDR-007510	-	-	pre-chr2.trna7583-GlnCTG	64	81	CATAAACAGCCGAGGAAATGCTGAGACAAGAAGCTATGTGGGTTCCATGGTGTAATGGTGAGCACTCTGGACTCTGAATCCAGCGATCCGAGTTCAAATCTCGGTGGGACCTTTAGTGGTGAGCTATTTTCTTTCACTTAAGTGTGAAGGAA	152	......((((.........)))).....((..(((((..(((((((((.(.(......(((..((((.((((.(((....))).).))))))))))...).).)))))))))...)))))...))...(((((((((......)))))))))	ACTCTGGACTCTGAATCT	Other	#N/A	18	18C>T	61	53	67	81	85	71	42	48	273.5830863	331.6459023	437.4338953	400.5122601	869.5741133	1067.139615	580.0223723	597.3789996	-2.154621791	0.014256748	0.046843601
AS-tDR-002061	-	-	pre-chr2.trna7583-GlnCTG	65	81	CATAAACAGCCGAGGAAATGCTGAGACAAGAAGCTATGTGGGTTCCATGGTGTAATGGTGAGCACTCTGGACTCTGAATCCAGCGATCCGAGTTCAAATCTCGGTGGGACCTTTAGTGGTGAGCTATTTTCTTTCACTTAAGTGTGAAGGAA	152	......((((.........)))).....((..(((((..(((((((((.(.(......(((..((((.((((.(((....))).).))))))))))...).).)))))))))...)))))...))...(((((((((......)))))))))	CTCTGGACTCTGAATCC	Other	tsRNA-Gln-i-0070	17	ExactMatch	0	25	22	46	47	22	18	18	0	156.4367464	143.6350104	227.451407	480.8233332	330.6629793	248.5810167	224.0171249	-2.42338348	0.045234914	0.087387258
AS-tDR-008372	-	-	pre-chr2.trna7583-GlnCTG	65	81	CATAAACAGCCGAGGAAATGCTGAGACAAGAAGCTATGTGGGTTCCATGGTGTAATGGTGAGCACTCTGGACTCTGAATCCAGCGATCCGAGTTCAAATCTCGGTGGGACCTTTAGTGGTGAGCTATTTTCTTTCACTTAAGTGTGAAGGAA	152	......((((.........)))).....((..(((((..(((((((((.(.(......(((..((((.((((.(((....))).).))))))))))...).).)))))))))...)))))...))...(((((((((......)))))))))	CTCTGGACTCTGAATCT	Other	#N/A	17	17C>T	0	32	25	42	54	26	18	22	0	200.2390353	163.2216027	207.6730238	552.435319	390.783521	248.5810167	273.7987082	-2.555229614	0.038446596	0.079837186
AS-tDR-010665	-	-	pre-chr2.trna7583-GlnCTG	66	81	CATAAACAGCCGAGGAAATGCTGAGACAAGAAGCTATGTGGGTTCCATGGTGTAATGGTGAGCACTCTGGACTCTGAATCCAGCGATCCGAGTTCAAATCTCGGTGGGACCTTTAGTGGTGAGCTATTTTCTTTCACTTAAGTGTGAAGGAA	152	......((((.........)))).....((..(((((..(((((((((.(.(......(((..((((.((((.(((....))).).))))))))))...).).)))))))))...)))))...))...(((((((((......)))))))))	TCTGGACTCTGAATCT	Other	#N/A	16	16C>T	0	22	27	37	33	30	18	20	0	137.6643368	176.2793309	182.9500447	337.5993616	450.9040626	248.5810167	248.9079165	-2.575381414	0.021778392	0.056100255
AS-tDR-002070	-	-	pre-chr2.trna7583-GlnCTG	74	94	CATAAACAGCCGAGGAAATGCTGAGACAAGAAGCTATGTGGGTTCCATGGTGTAATGGTGAGCACTCTGGACTCTGAATCCAGCGATCCGAGTTCAAATCTCGGTGGGACCTTTAGTGGTGAGCTATTTTCTTTCACTTAAGTGTGAAGGAA	152	......((((.........)))).....((..(((((..(((((((((.(.(......(((..((((.((((.(((....))).).))))))))))...).).)))))))))...)))))...))...(((((((((......)))))))))	CTGAATCCAGCGATCCGAGTT	Other	#N/A	21	ExactMatch	0	22	29	28	25	21	16	16	0	137.6643368	189.3370591	138.4486825	255.7570921	315.6328439	220.9609037	199.1263332	-2.120517641	0.033555655	0.07313053
AS-tDR-001977	-	-	pre-chr10.trna8932-CysGCA	48	72	TACATCGAAACCTATTCTGGTAAGCCCTTTTCAGCGGACTGGGGGTATAGCTCAGTGGTAGAGCATTTGACTGCAGATCAAGAGGTCCCCGGTTCAAATCCGGGTGCCCCCTCGCGGTTATCCTTTTGTTATCAGCACACCTAGCTTGAGAC	152	.........(((......)))..(((((...(((....))))))))..((((..(((((.(((((..(((((((.((....(.((..(((((.......)))))..)))..)))))))))......)))..)).)).)))..))))......	TAGCTCAGTGGTAGAGCATTTGACT	Other	tsRNA-Cys-i-0014	25	ExactMatch	0	25	0	0	25	15	29	18	0	156.4367464	0	0	255.7570921	225.4520313	400.491638	224.0171249	-6.916856091	0.006109595	0.02694305
AS-tDR-012673	-	-	pre-chr10.trna8932-CysGCA	99	114	TACATCGAAACCTATTCTGGTAAGCCCTTTTCAGCGGACTGGGGGTATAGCTCAGTGGTAGAGCATTTGACTGCAGATCAAGAGGTCCCCGGTTCAAATCCGGGTGCCCCCTCGCGGTTATCCTTTTGTTATCAGCACACCTAGCTTGAGAC	152	.........(((......)))..(((((...(((....))))))))..((((..(((((.(((((..(((((((.((....(.((..(((((.......)))))..)))..)))))))))......)))..)).)).)))..))))......	TCCGGGTGCCCCCTCT	tRF-1	#N/A	16	16G>T	41	57	73	36	41	67	49	43	183.8837137	356.6757817	476.6070799	178.0054489	419.4416311	1007.019073	676.6927677	535.1520205	-2.203441574	0.048741108	0.091784877
AS-tDR-011016	-	-	pre-chr10.trna8932-CysGCA	99	115	TACATCGAAACCTATTCTGGTAAGCCCTTTTCAGCGGACTGGGGGTATAGCTCAGTGGTAGAGCATTTGACTGCAGATCAAGAGGTCCCCGGTTCAAATCCGGGTGCCCCCTCGCGGTTATCCTTTTGTTATCAGCACACCTAGCTTGAGAC	152	.........(((......)))..(((((...(((....))))))))..((((..(((((.(((((..(((((((.((....(.((..(((((.......)))))..)))..)))))))))......)))..)).)).)))..))))......	TCCGGGTGCCCCCTCCC	tRF-1	#N/A	17	16G>C	0	30	31	29	34	36	32	26	0	187.7240956	202.3947874	143.3932783	347.8296453	541.0848752	441.9218075	323.5802915	-3.08535646	0.006107178	0.02694305
AS-tDR-013230	-	-	pre-chr2.trna7907-MetCAT	113	128	AAGTCTTCTATGGTAATACAAGCATAGCCTACCAGTAGGTAGCAGAGTGGCGCAGCGGAAGCGTGCTGGGCCCATAACCCAGAGGTCGATGGATCGAAACCATCCTCTGCTATCGGAGACTTTGTTTTTCTTTTTACGGGTGAAAATACAAT	152	.(((((((..(((((..............)))))...((((((((((.(((((.((....))))))).(..((((.(((....)))..))))..).........)))))))))))))))))(((((((((...........))))).)))).	TCGGAGACTTTGTTTC	tRF-1	#N/A	16	16T>C	0	40	20	0	34	29	22	36	0	250.2987942	130.5772822	0	347.8296453	435.8739272	303.8212426	448.0342497	-4.000142278	0.005987039	0.02694305
AS-tDR-013231	-	-	pre-chr2.trna7907-MetCAT	113	128	AAGTCTTCTATGGTAATACAAGCATAGCCTACCAGTAGGTAGCAGAGTGGCGCAGCGGAAGCGTGCTGGGCCCATAACCCAGAGGTCGATGGATCGAAACCATCCTCTGCTATCGGAGACTTTGTTTTTCTTTTTACGGGTGAAAATACAAT	152	.(((((((..(((((..............)))))...((((((((((.(((((.((....))))))).(..((((.(((....)))..))))..).........)))))))))))))))))(((((((((...........))))).)))).	TCGGAGACTTTGTTTT	tRF-1	#N/A	16	ExactMatch	189	308	202	213	236	206	198	169	847.6590706	1927.300715	1318.83055	1053.198906	2414.34695	3096.207897	2734.391184	2103.271895	-2.009753358	0.006315021	0.027500518
AS-tDR-013232	-	-	pre-chr2.trna7907-MetCAT	113	129	AAGTCTTCTATGGTAATACAAGCATAGCCTACCAGTAGGTAGCAGAGTGGCGCAGCGGAAGCGTGCTGGGCCCATAACCCAGAGGTCGATGGATCGAAACCATCCTCTGCTATCGGAGACTTTGTTTTTCTTTTTACGGGTGAAAATACAAT	152	.(((((((..(((((..............)))))...((((((((((.(((((.((....))))))).(..((((.(((....)))..))))..).........)))))))))))))))))(((((((((...........))))).)))).	TCGGAGACTTTGTTTTT	tRF-1	#N/A	17	ExactMatch	31	39	31	40	40	24	38	35	139.0340275	244.0413243	202.3947874	197.7838322	409.2113474	360.7232501	524.7821464	435.5888539	-2.202981072	0.001124718	0.009959064
AS-tDR-006893	-	-	chr17.trna1877-AlaTGC	58	74	GGGGGTGTAGCTCAGTGGTAGAGCGCATGCTTTGCATGCATGAGGCCCCGGGTTCGGTCCCCGGCACCTCCACCA	75	)))))))..)))).......((((.))))).......(((((.....))))).......((((((((((((.	TCCCCGGCACCTCCACC	tRF-3	#N/A	17	ExactMatch	0	29	32	28	27	20	22	19	0	181.4666258	208.9236515	138.4486825	276.2176595	300.6027084	303.8212426	236.4625207	-2.104020569	0.023833143	0.060737147
AS-tDR-011054	-	-	chr17.trna1877-AlaTGC	58	75	GGGGGTGTAGCTCAGTGGTAGAGCGCATGCTTTGCATGCATGAGGCCCCGGGTTCGGTCCCCGGCACCTCCACCA	75	)))))))..)))).......((((.))))).......(((((.....))))).......((((((((((((.	TCCCCGGCACCTCCACCT	tRF-3	#N/A	18	18A>T	0	39	28	0	19	18	24	37	0	244.0413243	182.808195	0	194.37539	270.5424376	331.4413556	460.4796456	-2.926401846	0.049126909	0.092179121
AS-tDR-006893	-	-	chr17.trna1887-AlaTGC	58	74	GGGGGTGTAGCTCAGTGGTAGAGCGCATGCTTTGCATGCATGAGGCCCCGGGTTCGGTCCCCGGCACCTCCACCA	75	)))))))..)))).......((((.))))).......(((((.....))))).......((((((((((((.	TCCCCGGCACCTCCACC	tRF-3	#N/A	17	ExactMatch	0	29	32	28	27	20	22	19	0	181.4666258	208.9236515	138.4486825	276.2176595	300.6027084	303.8212426	236.4625207	-2.104020569	0.023833143	0.060737147
AS-tDR-011054	-	-	chr17.trna1887-AlaTGC	58	75	GGGGGTGTAGCTCAGTGGTAGAGCGCATGCTTTGCATGCATGAGGCCCCGGGTTCGGTCCCCGGCACCTCCACCA	75	)))))))..)))).......((((.))))).......(((((.....))))).......((((((((((((.	TCCCCGGCACCTCCACCT	tRF-3	#N/A	18	18A>T	0	39	28	0	19	18	24	37	0	244.0413243	182.808195	0	194.37539	270.5424376	331.4413556	460.4796456	-2.926401846	0.049126909	0.092179121
AS-tDR-011389	-	-	chr7.trna8336-AspGTC	31	53	TCCTCGTTAGTATAGTGGTTAGTATCCCCGCCTGTCACGCGGGAGACCGGGGTTCAATTCCCCGACGGGGAGCCA	75	)))))))..))))........((((.))))).......(((((....))))).......((((((((((((.	CCTGTCACGCGGGAGACCGGGGC	i-tRF	#N/A	23	23T>C	0	0	20	0	15	10	13	17	0	0	130.5772822	0	153.4542553	150.3013542	179.5307343	211.571729	-5.192986971	0.007434922	0.029682872
AS-tDR-001849	-	-	chr7.trna8336-AspGTC	32	48	TCCTCGTTAGTATAGTGGTTAGTATCCCCGCCTGTCACGCGGGAGACCGGGGTTCAATTCCCCGACGGGGAGCCA	75	)))))))..))))........((((.))))).......(((((....))))).......((((((((((((.	CTGTCACGCGGGAGACC	i-tRF	tsRNA-Asp-i-0070	17	ExactMatch	0	42	38	0	36	27	46	20	0	262.8137339	248.0968361	0	368.2902127	405.8136564	635.2625982	248.9079165	-3.228277842	0.039537707	0.080641046
AS-tDR-011427	-	-	chr7.trna8336-AspGTC	32	48	TCCTCGTTAGTATAGTGGTTAGTATCCCCGCCTGTCACGCGGGAGACCGGGGTTCAATTCCCCGACGGGGAGCCA	75	)))))))..))))........((((.))))).......(((((....))))).......((((((((((((.	CTGTCACGCGGGAGACT	i-tRF	#N/A	17	17C>T	55	51	42	40	44	39	40	40	246.6732745	319.1309626	274.2122925	197.7838322	450.1324822	586.1752814	552.4022593	497.815833	-2.006647274	0.000549394	0.005444227
AS-tDR-009878	-	-	chr17.trna1605-ValAAC	60	76	GTTTCCGTGGTGTAGTGGTCATCACGCTCGCCTAACACGCGAGAGCTACCCAGTTCGAGACCGGGCGGAAACACCA	76	)))))))..)))..........(((.))))).......(((((.....))).).......(.((((((((((.	ACCGGGCGGAAACACCT	tRF-3	#N/A	17	17A>T	35	20	0	0	21	13	16	20	156.973902	125.1493971	0	0	214.8359574	195.3917605	220.9609037	248.9079165	-3.089914526	0.012803215	0.043645254
AS-tDR-001977	-	-	pre-chr10.trna8966-CysGCA	48	72	TAATCCTGAAAAGAGGTTGCTTCGAACACTGTGGCCGTGCGGGGGTATAGCTCAGTGGTAGAGCATTTGACTGCAGATCAAGAGGTCCCTGGTTCAAATCCGGGTGCCCCCTCGGAGTCTTTTCCTCACTTCAATGGCAATAGAAATATATT	152	(((((((....)).))))).........((((.(((((..((((((((.((((.......)))).((((((((..((((....))))..))).))))).....))))))))..((((....))))........))))).)))).........	TAGCTCAGTGGTAGAGCATTTGACT	Other	tsRNA-Cys-i-0014	25	ExactMatch	0	25	0	0	25	15	29	18	0	156.4367464	0	0	255.7570921	225.4520313	400.491638	224.0171249	-6.916856091	0.006109595	0.02694305
AS-tDR-012673	-	-	pre-chr10.trna8966-CysGCA	99	114	TAATCCTGAAAAGAGGTTGCTTCGAACACTGTGGCCGTGCGGGGGTATAGCTCAGTGGTAGAGCATTTGACTGCAGATCAAGAGGTCCCTGGTTCAAATCCGGGTGCCCCCTCGGAGTCTTTTCCTCACTTCAATGGCAATAGAAATATATT	152	(((((((....)).))))).........((((.(((((..((((((((.((((.......)))).((((((((..((((....))))..))).))))).....))))))))..((((....))))........))))).)))).........	TCCGGGTGCCCCCTCT	tRF-1	#N/A	16	16G>T	41	57	73	36	41	67	49	43	183.8837137	356.6757817	476.6070799	178.0054489	419.4416311	1007.019073	676.6927677	535.1520205	-2.203441574	0.048741108	0.091784877
AS-tDR-013670	-	-	pre-chr7.trna8336-AspGTC	71	88	TCTCCTTTAAGTAAGGTCTGGAAAAAGACTTCCTCACAGCTCCTCGTTAGTATAGTGGTTAGTATCCCCGCCTGTCACGCGGGAGACCGGGGTTCAATTCCCCGACGGGGAGGTTGTAAACATTTTCTTTTCTCTGGCCGATATCAAGGACT	152	..(((((.......((((.(..((((((.......((((((((((((.................(((((((.......))))).)).(((((.......)))))))))))).)))))........))))))..).))))......)))))..	CCTGTCACGCGGGAGACT	Other	#N/A	18	18C>T	0	0	26	0	16	17	12	11	0	0	169.7504668	0	163.684539	255.5123022	165.7206778	136.8993541	-4.177352075	0.032123032	0.072247187
AS-tDR-011389	-	-	pre-chr7.trna8336-AspGTC	71	93	TCTCCTTTAAGTAAGGTCTGGAAAAAGACTTCCTCACAGCTCCTCGTTAGTATAGTGGTTAGTATCCCCGCCTGTCACGCGGGAGACCGGGGTTCAATTCCCCGACGGGGAGGTTGTAAACATTTTCTTTTCTCTGGCCGATATCAAGGACT	152	..(((((.......((((.(..((((((.......((((((((((((.................(((((((.......))))).)).(((((.......)))))))))))).)))))........))))))..).))))......)))))..	CCTGTCACGCGGGAGACCGGGGC	Other	#N/A	23	23T>C	0	0	20	0	15	10	13	17	0	0	130.5772822	0	153.4542553	150.3013542	179.5307343	211.571729	-5.192986971	0.007434922	0.029682872
AS-tDR-013492	-	-	pre-chr7.trna8336-AspGTC	72	88	TCTCCTTTAAGTAAGGTCTGGAAAAAGACTTCCTCACAGCTCCTCGTTAGTATAGTGGTTAGTATCCCCGCCTGTCACGCGGGAGACCGGGGTTCAATTCCCCGACGGGGAGGTTGTAAACATTTTCTTTTCTCTGGCCGATATCAAGGACT	152	..(((((.......((((.(..((((((.......((((((((((((.................(((((((.......))))).)).(((((.......)))))))))))).)))))........))))))..).))))......)))))..	CTGTCACGCGGGAGACA	Other	#N/A	17	17C>A	0	0	0	0	13	0	22	16	0	0	0	0	132.9936879	0	303.8212426	199.1263332	-159.9853159	0.046544588	0.089729895
AS-tDR-001849	-	-	pre-chr7.trna8336-AspGTC	72	88	TCTCCTTTAAGTAAGGTCTGGAAAAAGACTTCCTCACAGCTCCTCGTTAGTATAGTGGTTAGTATCCCCGCCTGTCACGCGGGAGACCGGGGTTCAATTCCCCGACGGGGAGGTTGTAAACATTTTCTTTTCTCTGGCCGATATCAAGGACT	152	..(((((.......((((.(..((((((.......((((((((((((.................(((((((.......))))).)).(((((.......)))))))))))).)))))........))))))..).))))......)))))..	CTGTCACGCGGGAGACC	Other	tsRNA-Asp-i-0070	17	ExactMatch	0	42	38	0	36	27	46	20	0	262.8137339	248.0968361	0	368.2902127	405.8136564	635.2625982	248.9079165	-3.228277842	0.039537707	0.080641046
AS-tDR-011427	-	-	pre-chr7.trna8336-AspGTC	72	88	TCTCCTTTAAGTAAGGTCTGGAAAAAGACTTCCTCACAGCTCCTCGTTAGTATAGTGGTTAGTATCCCCGCCTGTCACGCGGGAGACCGGGGTTCAATTCCCCGACGGGGAGGTTGTAAACATTTTCTTTTCTCTGGCCGATATCAAGGACT	152	..(((((.......((((.(..((((((.......((((((((((((.................(((((((.......))))).)).(((((.......)))))))))))).)))))........))))))..).))))......)))))..	CTGTCACGCGGGAGACT	Other	#N/A	17	17C>T	55	51	42	40	44	39	40	40	246.6732745	319.1309626	274.2122925	197.7838322	450.1324822	586.1752814	552.4022593	497.815833	-2.006647274	0.000549394	0.005444227
AS-tDR-001977	-	-	pre-chr10.trna8933-CysGCA	48	72	AATAGCACTAAGTAGTAACTGTCGCGGAGCTGCCAGCAGAGGGGGTATAGCTCAGTGGTAGAGCATTTGACTGCAGATCAAGAGGTCCCCGGTTCAAATCCGGGTGCCCCCTGCTAGGTTTTTACTTTACATTTTTCCTTAATCGGCTTTCT	152	...(((....(((....)))...(..(((..(((((((..((((((((.((((.......)))).((((((((..((((....))))..))).))))).....)))))))))))).))).....)))..)...............)))....	TAGCTCAGTGGTAGAGCATTTGACT	Other	tsRNA-Cys-i-0014	25	ExactMatch	0	25	0	0	25	15	29	18	0	156.4367464	0	0	255.7570921	225.4520313	400.491638	224.0171249	-6.916856091	0.006109595	0.02694305
AS-tDR-010744	-	-	pre-chr10.trna8933-CysGCA	99	115	AATAGCACTAAGTAGTAACTGTCGCGGAGCTGCCAGCAGAGGGGGTATAGCTCAGTGGTAGAGCATTTGACTGCAGATCAAGAGGTCCCCGGTTCAAATCCGGGTGCCCCCTGCTAGGTTTTTACTTTACATTTTTCCTTAATCGGCTTTCT	152	...(((....(((....)))...(..(((..(((((((..((((((((.((((.......)))).((((((((..((((....))))..))).))))).....)))))))))))).))).....)))..)...............)))....	TCCGGGTGCCCCCTCCT	tRF-1	#N/A	17	15G>C	31	32	37	0	24	27	26	28	139.0340275	200.2390353	241.567972	0	245.5268085	405.8136564	359.0614686	348.4710831	-2.330330697	0.021015803	0.055211776
AS-tDR-001977	-	-	pre-chr4.trna1756-CysGCA	48	72	GAAAGTAAATAGGTTTAGAGAGAACCCAACCCTACCAGCAGGGGGTATAGCTCAGTGGTAGAGCATTTGACTGCAGATCAAGAGGTCCCCGGTTCAAATCCGGGTGCCCCCTTCCTTTCCCATAGCCTCAAAGCCAGGGCGACTCTATTTTG	152	(((((......(((((.....))))).............(((((((((.((((.......)))).((((((((..((((....))))..))).))))).....)))))))))..))))).....((((........))))............	TAGCTCAGTGGTAGAGCATTTGACT	Other	tsRNA-Cys-i-0014	25	ExactMatch	0	25	0	0	25	15	29	18	0	156.4367464	0	0	255.7570921	225.4520313	400.491638	224.0171249	-6.916856091	0.006109595	0.02694305
AS-tDR-011016	-	-	pre-chr4.trna1756-CysGCA	99	115	GAAAGTAAATAGGTTTAGAGAGAACCCAACCCTACCAGCAGGGGGTATAGCTCAGTGGTAGAGCATTTGACTGCAGATCAAGAGGTCCCCGGTTCAAATCCGGGTGCCCCCTTCCTTTCCCATAGCCTCAAAGCCAGGGCGACTCTATTTTG	152	(((((......(((((.....))))).............(((((((((.((((.......)))).((((((((..((((....))))..))).))))).....)))))))))..))))).....((((........))))............	TCCGGGTGCCCCCTCCC	tRF-1	#N/A	17	15T>C	0	30	31	29	34	36	32	26	0	187.7240956	202.3947874	143.3932783	347.8296453	541.0848752	441.9218075	323.5802915	-3.08535646	0.006107178	0.02694305
AS-tDR-007308	-	-	chr10.trna11264-GlyTCC	1	51	GCGTTGGTGGTATAGTGGTGAGCATAGCTGCCTTCCAAGCAGTTGACCCGGGTTCGATTCCCGGCCAACGCACCA	75	)))))))..)).)........(.((.))))).......(((((....))))).......((((((((((((.	GCGTTGGTGGTATAGTGGTGAGCATAGCTGCCTTCCAAGCAGTTGACCCGG	tRF-5	#N/A	51	ExactMatch	66	139	174	173	165	120	166	230	296.0079294	869.7883098	1136.022355	855.4150741	1687.996808	1803.616251	2292.469376	2862.44104	-2.736439119	0.005220187	0.026275685
AS-tDR-003370	-	-	chr10.trna11264-GlyTCC	31	53	GCGTTGGTGGTATAGTGGTGAGCATAGCTGCCTTCCAAGCAGTTGACCCGGGTTCGATTCCCGGCCAACGCACCA	75	)))))))..)).)........(.((.))))).......(((((....))))).......((((((((((((.	CCTTCCAAGCAGTTGACCCGGGT	i-tRF	tsRNA-Gly-i-0389	23	ExactMatch	30	32	33	29	35	38	25	54	134.5490588	200.2390353	215.4525156	143.3932783	358.059929	571.145146	345.2514121	672.0513746	-2.795890359	0.009315935	0.034308533
AS-tDR-007308	-	-	chr13.trna3842-GlyTCC	1	51	GCGTTGGTGGTATAGTGGTGAGCATAGCTGCCTTCCAAGCAGTTGACCCGGGTTCGATTCCCGGCCAACGCACCA	75	)))))))..)).)........(.((.))))).......(((((....))))).......((((((((((((.	GCGTTGGTGGTATAGTGGTGAGCATAGCTGCCTTCCAAGCAGTTGACCCGG	tRF-5	#N/A	51	ExactMatch	66	139	174	173	165	120	166	230	296.0079294	869.7883098	1136.022355	855.4150741	1687.996808	1803.616251	2292.469376	2862.44104	-2.736439119	0.005220187	0.026275685
AS-tDR-003370	-	-	chr13.trna3842-GlyTCC	31	53	GCGTTGGTGGTATAGTGGTGAGCATAGCTGCCTTCCAAGCAGTTGACCCGGGTTCGATTCCCGGCCAACGCACCA	75	)))))))..)).)........(.((.))))).......(((((....))))).......((((((((((((.	CCTTCCAAGCAGTTGACCCGGGT	i-tRF	tsRNA-Gly-i-0389	23	ExactMatch	30	32	33	29	35	38	25	54	134.5490588	200.2390353	215.4525156	143.3932783	358.059929	571.145146	345.2514121	672.0513746	-2.795890359	0.009315935	0.034308533
AS-tDR-007308	-	-	chr13.trna3846-GlyTCC	1	51	GCGTTGGTGGTATAGTGGTGAGCATAGCTGCCTTCCAAGCAGTTGACCCGGGTTCGATTCCCGGCCAACGCACCA	75	)))))))..)).)........(.((.))))).......(((((....))))).......((((((((((((.	GCGTTGGTGGTATAGTGGTGAGCATAGCTGCCTTCCAAGCAGTTGACCCGG	tRF-5	#N/A	51	ExactMatch	66	139	174	173	165	120	166	230	296.0079294	869.7883098	1136.022355	855.4150741	1687.996808	1803.616251	2292.469376	2862.44104	-2.736439119	0.005220187	0.026275685
AS-tDR-003370	-	-	chr13.trna3846-GlyTCC	31	53	GCGTTGGTGGTATAGTGGTGAGCATAGCTGCCTTCCAAGCAGTTGACCCGGGTTCGATTCCCGGCCAACGCACCA	75	)))))))..)).)........(.((.))))).......(((((....))))).......((((((((((((.	CCTTCCAAGCAGTTGACCCGGGT	i-tRF	tsRNA-Gly-i-0389	23	ExactMatch	30	32	33	29	35	38	25	54	134.5490588	200.2390353	215.4525156	143.3932783	358.059929	571.145146	345.2514121	672.0513746	-2.795890359	0.009315935	0.034308533
AS-tDR-007308	-	-	chr13.trna4011-GlyTCC	1	51	GCGTTGGTGGTATAGTGGTGAGCATAGCTGCCTTCCAAGCAGTTGACCCGGGTTCGATTCCCGGCCAACGCACCA	75	)))))))..)).)........(.((.))))).......(((((....))))).......((((((((((((.	GCGTTGGTGGTATAGTGGTGAGCATAGCTGCCTTCCAAGCAGTTGACCCGG	tRF-5	#N/A	51	ExactMatch	66	139	174	173	165	120	166	230	296.0079294	869.7883098	1136.022355	855.4150741	1687.996808	1803.616251	2292.469376	2862.44104	-2.736439119	0.005220187	0.026275685
AS-tDR-003370	-	-	chr13.trna4011-GlyTCC	31	53	GCGTTGGTGGTATAGTGGTGAGCATAGCTGCCTTCCAAGCAGTTGACCCGGGTTCGATTCCCGGCCAACGCACCA	75	)))))))..)).)........(.((.))))).......(((((....))))).......((((((((((((.	CCTTCCAAGCAGTTGACCCGGGT	i-tRF	tsRNA-Gly-i-0389	23	ExactMatch	30	32	33	29	35	38	25	54	134.5490588	200.2390353	215.4525156	143.3932783	358.059929	571.145146	345.2514121	672.0513746	-2.795890359	0.009315935	0.034308533
AS-tDR-007308	-	-	chr2.trna7562-GlyTCC	1	51	GCGTTGGTGGTATAGTGGTGAGCATAGCTGCCTTCCAAGCAGTTGACCCGGGTTCGATTCCCGGCCAACGCACCA	75	)))))))..)).)........(.((.))))).......(((((....))))).......((((((((((((.	GCGTTGGTGGTATAGTGGTGAGCATAGCTGCCTTCCAAGCAGTTGACCCGG	tRF-5	#N/A	51	ExactMatch	66	139	174	173	165	120	166	230	296.0079294	869.7883098	1136.022355	855.4150741	1687.996808	1803.616251	2292.469376	2862.44104	-2.736439119	0.005220187	0.026275685
AS-tDR-003370	-	-	chr2.trna7562-GlyTCC	31	53	GCGTTGGTGGTATAGTGGTGAGCATAGCTGCCTTCCAAGCAGTTGACCCGGGTTCGATTCCCGGCCAACGCACCA	75	)))))))..)).)........(.((.))))).......(((((....))))).......((((((((((((.	CCTTCCAAGCAGTTGACCCGGGT	i-tRF	tsRNA-Gly-i-0389	23	ExactMatch	30	32	33	29	35	38	25	54	134.5490588	200.2390353	215.4525156	143.3932783	358.059929	571.145146	345.2514121	672.0513746	-2.795890359	0.009315935	0.034308533
AS-tDR-007308	-	-	chr2.trna7566-GlyTCC	1	51	GCGTTGGTGGTATAGTGGTGAGCATAGCTGCCTTCCAAGCAGTTGACCCGGGTTCGATTCCCGGCCAACGCACCA	75	)))))))..)).)........(.((.))))).......(((((....))))).......((((((((((((.	GCGTTGGTGGTATAGTGGTGAGCATAGCTGCCTTCCAAGCAGTTGACCCGG	tRF-5	#N/A	51	ExactMatch	66	139	174	173	165	120	166	230	296.0079294	869.7883098	1136.022355	855.4150741	1687.996808	1803.616251	2292.469376	2862.44104	-2.736439119	0.005220187	0.026275685
AS-tDR-003370	-	-	chr2.trna7566-GlyTCC	31	53	GCGTTGGTGGTATAGTGGTGAGCATAGCTGCCTTCCAAGCAGTTGACCCGGGTTCGATTCCCGGCCAACGCACCA	75	)))))))..)).)........(.((.))))).......(((((....))))).......((((((((((((.	CCTTCCAAGCAGTTGACCCGGGT	i-tRF	tsRNA-Gly-i-0389	23	ExactMatch	30	32	33	29	35	38	25	54	134.5490588	200.2390353	215.4525156	143.3932783	358.059929	571.145146	345.2514121	672.0513746	-2.795890359	0.009315935	0.034308533
AS-tDR-009289	-	-	pre-chr10.trna8986-AsnGTT	76	115	CCTATTGACTCAGCTCTCTGCCTAGGAAACAACCATCGCCGTCTCTGTGGCGCAATCGGTTAGCGCGTTCGGCTGTTAACCGAAAGGTTGGTGGTTCGAGCCCACCCAGGGACGGTTTGTATATTTTTGAGCGTGTCCTTTTAAGTCACTAATG	154	......(((...((((........(....).......((((((((((..((((.........))))(((((((..((((((....))))))..).)))))).....))))))))))............))))..))).................	TTAACCGAAAGGTTGGTGGTTCGAGCCCACCCAGGGACGT	tRF-1	#N/A	40	40G>T	58	85	129	81	111	52	68	141	260.1281804	531.8849376	842.22347	400.5122601	1135.561489	781.5670419	939.0838409	1754.800811	-2.263649683	0.040189766	0.081196244
AS-tDR-010797	-	-	pre-chr10.trna8986-AsnGTT	76	116	CCTATTGACTCAGCTCTCTGCCTAGGAAACAACCATCGCCGTCTCTGTGGCGCAATCGGTTAGCGCGTTCGGCTGTTAACCGAAAGGTTGGTGGTTCGAGCCCACCCAGGGACGGTTTGTATATTTTTGAGCGTGTCCTTTTAAGTCACTAATG	154	......(((...((((........(....).......((((((((((..((((.........))))(((((((..((((((....))))))..).)))))).....))))))))))............))))..))).................	TTAACCGAAAGGTTGGTGGTTCGAGCCCACCCAGGGACGCT	tRF-1	#N/A	41	40G>C	108	118	169	84	149	67	106	181	484.3766118	738.3814428	1103.378034	415.3460475	1524.312269	1007.019073	1463.865987	2252.616644	-2.277127901	0.026885323	0.064471886
AS-tDR-009289	-	-	pre-chr13.trna4013-AsnGTT	76	115	CTTTAGTAAGGTGACTTGACAGCACCACTGAGCATCACCTGTCTCTGTGGCGCAATCGGTTAGCGCGTTCGGCTGTTAACCGAAAGGTTGGTGGTTCGAGCCCACCCAGGGACGGTGGGAGCATTTTGTGTTGCGAACCTCGCATTCCTGAAAT	154	.....(..((((...(((.((((((......((.(((((.(((((((..((((.........))))(((((((..((((((....))))))..).)))))).....))))))))))))..)).....)))))))))))))..)...........	TTAACCGAAAGGTTGGTGGTTCGAGCCCACCCAGGGACGT	tRF-1	#N/A	40	40G>T	58	85	129	81	111	52	68	141	260.1281804	531.8849376	842.22347	400.5122601	1135.561489	781.5670419	939.0838409	1754.800811	-2.263649683	0.040189766	0.081196244
AS-tDR-010797	-	-	pre-chr13.trna4013-AsnGTT	76	116	CTTTAGTAAGGTGACTTGACAGCACCACTGAGCATCACCTGTCTCTGTGGCGCAATCGGTTAGCGCGTTCGGCTGTTAACCGAAAGGTTGGTGGTTCGAGCCCACCCAGGGACGGTGGGAGCATTTTGTGTTGCGAACCTCGCATTCCTGAAAT	154	.....(..((((...(((.((((((......((.(((((.(((((((..((((.........))))(((((((..((((((....))))))..).)))))).....))))))))))))..)).....)))))))))))))..)...........	TTAACCGAAAGGTTGGTGGTTCGAGCCCACCCAGGGACGCT	tRF-1	#N/A	41	40G>C	108	118	169	84	149	67	106	181	484.3766118	738.3814428	1103.378034	415.3460475	1524.312269	1007.019073	1463.865987	2252.616644	-2.277127901	0.026885323	0.064471886
AS-tDR-009289	-	-	pre-chr2.trna4383-AsnGTT	76	115	TCTAAGACTAGCAAAAGGATTTACAGCCCTTACCCTGCATGTCTCTGTGGCGCAATCGGTTAGCGCGTTCGGCTGTTAACCGAAAGGTTGGTGGTTCGAGCCCACCCAGGGACGGTGCCTTTTGCCTAGTTAAAATTCTCTTCTCTGGCCATTA	154	.....(((((((((((((.....(((........)))..((((((((..((((.........))))(((((((..((((((....))))))..).)))))).....))))))))...))))))).)))))).......................	TTAACCGAAAGGTTGGTGGTTCGAGCCCACCCAGGGACGT	tRF-1	#N/A	40	40G>T	58	85	129	81	111	52	68	141	260.1281804	531.8849376	842.22347	400.5122601	1135.561489	781.5670419	939.0838409	1754.800811	-2.263649683	0.040189766	0.081196244
AS-tDR-010797	-	-	pre-chr2.trna4383-AsnGTT	76	116	TCTAAGACTAGCAAAAGGATTTACAGCCCTTACCCTGCATGTCTCTGTGGCGCAATCGGTTAGCGCGTTCGGCTGTTAACCGAAAGGTTGGTGGTTCGAGCCCACCCAGGGACGGTGCCTTTTGCCTAGTTAAAATTCTCTTCTCTGGCCATTA	154	.....(((((((((((((.....(((........)))..((((((((..((((.........))))(((((((..((((((....))))))..).)))))).....))))))))...))))))).)))))).......................	TTAACCGAAAGGTTGGTGGTTCGAGCCCACCCAGGGACGCT	tRF-1	#N/A	41	40G>C	108	118	169	84	149	67	106	181	484.3766118	738.3814428	1103.378034	415.3460475	1524.312269	1007.019073	1463.865987	2252.616644	-2.277127901	0.026885323	0.064471886
AS-tDR-013672	-	-	pre-chr15.trna916-TyrGTA	41	65	CTACTGAATACCACTTTCTGAAGGAGGATCCCCGTGCTTCCCTTCGATAGCTCAGCTGGTAGAGCGGAGGACTGTAGCAGGTTCATTACAGCCATCCTTAGGTCGCTGGTTCGATTCCGGCTCGAAGGAGTAGCCTGTATTTTGGGCTATTTCCTGAGATAAACTCCGG	169	........(((((((..(((..(((((.............)))))..)))...)).)))))...(((((..((((((........)))))).....((((((..(((((.......)))))......((((((((((.....)))))))))))))))).....))))).	CCTTCGATAGCTCAGCTGGTAGAGA	Other	#N/A	25	25C>A	0	0	0	0	18	14	14	17	0	0	0	0	184.1451063	210.4218959	193.3407908	211.571729	-200.8698805	9.38414E-08	0.000134748
AS-tDR-000004	-	-	pre-chr15.trna916-TyrGTA	41	65	CTACTGAATACCACTTTCTGAAGGAGGATCCCCGTGCTTCCCTTCGATAGCTCAGCTGGTAGAGCGGAGGACTGTAGCAGGTTCATTACAGCCATCCTTAGGTCGCTGGTTCGATTCCGGCTCGAAGGAGTAGCCTGTATTTTGGGCTATTTCCTGAGATAAACTCCGG	169	........(((((((..(((..(((((.............)))))..)))...)).)))))...(((((..((((((........)))))).....((((((..(((((.......)))))......((((((((((.....)))))))))))))))).....))))).	CCTTCGATAGCTCAGCTGGTAGAGC	Other	tsRNA-Tyr-5-0017	25	ExactMatch	36	55	56	41	55	53	27	49	161.4588706	344.160842	365.6163901	202.728428	562.6656027	796.5971773	372.871525	609.8243955	-2.176285614	0.019912007	0.054099709
AS-tDR-011094	-	-	pre-chr15.trna916-TyrGTA	41	65	CTACTGAATACCACTTTCTGAAGGAGGATCCCCGTGCTTCCCTTCGATAGCTCAGCTGGTAGAGCGGAGGACTGTAGCAGGTTCATTACAGCCATCCTTAGGTCGCTGGTTCGATTCCGGCTCGAAGGAGTAGCCTGTATTTTGGGCTATTTCCTGAGATAAACTCCGG	169	........(((((((..(((..(((((.............)))))..)))...)).)))))...(((((..((((((........)))))).....((((((..(((((.......)))))......((((((((((.....)))))))))))))))).....))))).	CCTTCGATAGCTCAGCTGGTAGAGT	Other	#N/A	25	25C>T	37	52	49	37	48	57	29	53	165.9438392	325.3884324	319.9143413	182.9500447	491.0536169	856.717719	400.491638	659.6059788	-2.416226236	0.017802416	0.05161623
AS-tDR-011692	-	-	pre-chr15.trna916-TyrGTA	41	65	CTACTGAATACCACTTTCTGAAGGAGGATCCCCGTGCTTCCCTTCGATAGCTCAGCTGGTAGAGCGGAGGACTGTAGCAGGTTCATTACAGCCATCCTTAGGTCGCTGGTTCGATTCCGGCTCGAAGGAGTAGCCTGTATTTTGGGCTATTTCCTGAGATAAACTCCGG	169	........(((((((..(((..(((((.............)))))..)))...)).)))))...(((((..((((((........)))))).....((((((..(((((.......)))))......((((((((((.....)))))))))))))))).....))))).	CCTTCGATAGCTCAGTTGGTAGAGC	Other	tsRNA-Tyr-5-0013	25	16C>T	0	0	22	0	26	25	12	25	0	0	143.6350104	0	265.9873758	375.7533855	165.7206778	311.1348956	-7.603862606	0.00518966	0.026275685
AS-tDR-007489	-	-	pre-chr15.trna916-TyrGTA	115	131	CTACTGAATACCACTTTCTGAAGGAGGATCCCCGTGCTTCCCTTCGATAGCTCAGCTGGTAGAGCGGAGGACTGTAGCAGGTTCATTACAGCCATCCTTAGGTCGCTGGTTCGATTCCGGCTCGAAGGAGTAGCCTGTATTTTGGGCTATTTCCTGAGATAAACTCCGG	169	........(((((((..(((..(((((.............)))))..)))...)).)))))...(((((..((((((........)))))).....((((((..(((((.......)))))......((((((((((.....)))))))))))))))).....))))).	TTCCGGCTCGAAGGACT	tRF-1	#N/A	17	16G>C	0	0	0	0	15	11	16	0	0	0	0	0	153.4542553	165.3314896	220.9609037	0	-135.9366622	0.029130698	0.067595789
AS-tDR-007308	-	-	pre-chr10.trna11264-GlyTCC	41	91	ATACATATAAATATGATTACTGCAAGATCTTCTTTCACCTGCGTTGGTGGTATAGTGGTGAGCATAGCTGCCTTCCAAGCAGTTGACCCGGGTTCGATTCCCGGCCAACGCAAGGGTTAGTTTTTTTCTTTCCTTCTACCAAAATCAGTGCG	152	...((((....))))......((..((.......))..(((..(((((((...((..(.(((...(((((((((....((.((((..(((((.......))))).)))))).)))).)))))...))).)..)).)))))))...))).)).	GCGTTGGTGGTATAGTGGTGAGCATAGCTGCCTTCCAAGCAGTTGACCCGG	Other	#N/A	51	ExactMatch	66	139	174	173	165	120	166	230	296.0079294	869.7883098	1136.022355	855.4150741	1687.996808	1803.616251	2292.469376	2862.44104	-2.736439119	0.005220187	0.026275685
AS-tDR-003370	-	-	pre-chr10.trna11264-GlyTCC	71	93	ATACATATAAATATGATTACTGCAAGATCTTCTTTCACCTGCGTTGGTGGTATAGTGGTGAGCATAGCTGCCTTCCAAGCAGTTGACCCGGGTTCGATTCCCGGCCAACGCAAGGGTTAGTTTTTTTCTTTCCTTCTACCAAAATCAGTGCG	152	...((((....))))......((..((.......))..(((..(((((((...((..(.(((...(((((((((....((.((((..(((((.......))))).)))))).)))).)))))...))).)..)).)))))))...))).)).	CCTTCCAAGCAGTTGACCCGGGT	Other	tsRNA-Gly-i-0389	23	ExactMatch	30	32	33	29	35	38	25	54	134.5490588	200.2390353	215.4525156	143.3932783	358.059929	571.145146	345.2514121	672.0513746	-2.795890359	0.009315935	0.034308533
AS-tDR-007308	-	-	pre-chr13.trna3842-GlyTCC	41	91	GCAGTCGGCGGCGACGTGGGGGTGTGGGTCCGGCTGTGCGGCGTTGGTGGTATAGTGGTGAGCATAGCTGCCTTCCAAGCAGTTGACCCGGGTTCGATTCCCGGCCAACGCAGCGTGCCCAACTTTTGCCAAGGTCCTCACCCAGGACGCGC	152	((.(((.(((....)))..(((((.((..(..(((((((.((....)).)))))))((..(((((.(((((..........((((..(((((.......))))).))))))))))))).......)..))..)..)).)))))..)))))..	GCGTTGGTGGTATAGTGGTGAGCATAGCTGCCTTCCAAGCAGTTGACCCGG	Other	#N/A	51	ExactMatch	66	139	174	173	165	120	166	230	296.0079294	869.7883098	1136.022355	855.4150741	1687.996808	1803.616251	2292.469376	2862.44104	-2.736439119	0.005220187	0.026275685
AS-tDR-003370	-	-	pre-chr13.trna3842-GlyTCC	71	93	GCAGTCGGCGGCGACGTGGGGGTGTGGGTCCGGCTGTGCGGCGTTGGTGGTATAGTGGTGAGCATAGCTGCCTTCCAAGCAGTTGACCCGGGTTCGATTCCCGGCCAACGCAGCGTGCCCAACTTTTGCCAAGGTCCTCACCCAGGACGCGC	152	((.(((.(((....)))..(((((.((..(..(((((((.((....)).)))))))((..(((((.(((((..........((((..(((((.......))))).))))))))))))).......)..))..)..)).)))))..)))))..	CCTTCCAAGCAGTTGACCCGGGT	Other	tsRNA-Gly-i-0389	23	ExactMatch	30	32	33	29	35	38	25	54	134.5490588	200.2390353	215.4525156	143.3932783	358.059929	571.145146	345.2514121	672.0513746	-2.795890359	0.009315935	0.034308533
AS-tDR-007308	-	-	pre-chr13.trna3846-GlyTCC	41	91	GCAGTCGGCGGCGACGTGGGGGTGTGGGTCCGGCTGTGCGGCGTTGGTGGTATAGTGGTGAGCATAGCTGCCTTCCAAGCAGTTGACCCGGGTTCGATTCCCGGCCAACGCAGCGTGCCCAACTTTTGCCAAGGTCCTCACCCAGGACGCGC	152	((.(((.(((....)))..(((((.((..(..(((((((.((....)).)))))))((..(((((.(((((..........((((..(((((.......))))).))))))))))))).......)..))..)..)).)))))..)))))..	GCGTTGGTGGTATAGTGGTGAGCATAGCTGCCTTCCAAGCAGTTGACCCGG	Other	#N/A	51	ExactMatch	66	139	174	173	165	120	166	230	296.0079294	869.7883098	1136.022355	855.4150741	1687.996808	1803.616251	2292.469376	2862.44104	-2.736439119	0.005220187	0.026275685
AS-tDR-003370	-	-	pre-chr13.trna3846-GlyTCC	71	93	GCAGTCGGCGGCGACGTGGGGGTGTGGGTCCGGCTGTGCGGCGTTGGTGGTATAGTGGTGAGCATAGCTGCCTTCCAAGCAGTTGACCCGGGTTCGATTCCCGGCCAACGCAGCGTGCCCAACTTTTGCCAAGGTCCTCACCCAGGACGCGC	152	((.(((.(((....)))..(((((.((..(..(((((((.((....)).)))))))((..(((((.(((((..........((((..(((((.......))))).))))))))))))).......)..))..)..)).)))))..)))))..	CCTTCCAAGCAGTTGACCCGGGT	Other	tsRNA-Gly-i-0389	23	ExactMatch	30	32	33	29	35	38	25	54	134.5490588	200.2390353	215.4525156	143.3932783	358.059929	571.145146	345.2514121	672.0513746	-2.795890359	0.009315935	0.034308533
AS-tDR-007308	-	-	pre-chr13.trna4011-GlyTCC	41	91	CCCTCTATTAAAGAAGTGAAAGGAAAACCAGTGTTGTGCTGCGTTGGTGGTATAGTGGTGAGCATAGCTGCCTTCCAAGCAGTTGACCCGGGTTCGATTCCCGGCCAACGCAGACTATACTTTTTGGACGAAACCAACCCGAAGTTTTCCTC	152	....................((((((((.(((((.((.(((((((((.................(((((((.......)))))))..(((((.......)))))))))))))))).)))))..((((......))))......)))))))).	GCGTTGGTGGTATAGTGGTGAGCATAGCTGCCTTCCAAGCAGTTGACCCGG	Other	#N/A	51	ExactMatch	66	139	174	173	165	120	166	230	296.0079294	869.7883098	1136.022355	855.4150741	1687.996808	1803.616251	2292.469376	2862.44104	-2.736439119	0.005220187	0.026275685
AS-tDR-003370	-	-	pre-chr13.trna4011-GlyTCC	71	93	CCCTCTATTAAAGAAGTGAAAGGAAAACCAGTGTTGTGCTGCGTTGGTGGTATAGTGGTGAGCATAGCTGCCTTCCAAGCAGTTGACCCGGGTTCGATTCCCGGCCAACGCAGACTATACTTTTTGGACGAAACCAACCCGAAGTTTTCCTC	152	....................((((((((.(((((.((.(((((((((.................(((((((.......)))))))..(((((.......)))))))))))))))).)))))..((((......))))......)))))))).	CCTTCCAAGCAGTTGACCCGGGT	Other	tsRNA-Gly-i-0389	23	ExactMatch	30	32	33	29	35	38	25	54	134.5490588	200.2390353	215.4525156	143.3932783	358.059929	571.145146	345.2514121	672.0513746	-2.795890359	0.009315935	0.034308533
AS-tDR-007308	-	-	pre-chr2.trna7562-GlyTCC	41	91	GAGCCTTCATAAGAAAACCAAGCAAGTGGCTTGTTAGCCTGCGTTGGTGGTATAGTGGTGAGCATAGCTGCCTTCCAAGCAGTTGACCCGGGTTCGATTCCCGGCCAACGCATAGGGTTGCCTTTTTGTGTACTTGGTTCAGATCCGAAGAT	152	(((((..((((((((...(((((.....))))).(((((((((((((.................(((((((.......)))))))..(((((.......))))))))))))...))))))..)))))))).....)))))............	GCGTTGGTGGTATAGTGGTGAGCATAGCTGCCTTCCAAGCAGTTGACCCGG	Other	#N/A	51	ExactMatch	66	139	174	173	165	120	166	230	296.0079294	869.7883098	1136.022355	855.4150741	1687.996808	1803.616251	2292.469376	2862.44104	-2.736439119	0.005220187	0.026275685
AS-tDR-003370	-	-	pre-chr2.trna7562-GlyTCC	71	93	GAGCCTTCATAAGAAAACCAAGCAAGTGGCTTGTTAGCCTGCGTTGGTGGTATAGTGGTGAGCATAGCTGCCTTCCAAGCAGTTGACCCGGGTTCGATTCCCGGCCAACGCATAGGGTTGCCTTTTTGTGTACTTGGTTCAGATCCGAAGAT	152	(((((..((((((((...(((((.....))))).(((((((((((((.................(((((((.......)))))))..(((((.......))))))))))))...))))))..)))))))).....)))))............	CCTTCCAAGCAGTTGACCCGGGT	Other	tsRNA-Gly-i-0389	23	ExactMatch	30	32	33	29	35	38	25	54	134.5490588	200.2390353	215.4525156	143.3932783	358.059929	571.145146	345.2514121	672.0513746	-2.795890359	0.009315935	0.034308533
AS-tDR-007308	-	-	pre-chr2.trna7566-GlyTCC	41	91	GAGCCTTCATAAGAAAACCAAGCAAGTGGCTTGTTAGCCTGCGTTGGTGGTATAGTGGTGAGCATAGCTGCCTTCCAAGCAGTTGACCCGGGTTCGATTCCCGGCCAACGCATAGGGTTGCCTTTTTGTGTACTTGGTTCAGATCCGAAGAT	152	(((((..((((((((...(((((.....))))).(((((((((((((.................(((((((.......)))))))..(((((.......))))))))))))...))))))..)))))))).....)))))............	GCGTTGGTGGTATAGTGGTGAGCATAGCTGCCTTCCAAGCAGTTGACCCGG	Other	#N/A	51	ExactMatch	66	139	174	173	165	120	166	230	296.0079294	869.7883098	1136.022355	855.4150741	1687.996808	1803.616251	2292.469376	2862.44104	-2.736439119	0.005220187	0.026275685
AS-tDR-003370	-	-	pre-chr2.trna7566-GlyTCC	71	93	GAGCCTTCATAAGAAAACCAAGCAAGTGGCTTGTTAGCCTGCGTTGGTGGTATAGTGGTGAGCATAGCTGCCTTCCAAGCAGTTGACCCGGGTTCGATTCCCGGCCAACGCATAGGGTTGCCTTTTTGTGTACTTGGTTCAGATCCGAAGAT	152	(((((..((((((((...(((((.....))))).(((((((((((((.................(((((((.......)))))))..(((((.......))))))))))))...))))))..)))))))).....)))))............	CCTTCCAAGCAGTTGACCCGGGT	Other	tsRNA-Gly-i-0389	23	ExactMatch	30	32	33	29	35	38	25	54	134.5490588	200.2390353	215.4525156	143.3932783	358.059929	571.145146	345.2514121	672.0513746	-2.795890359	0.009315935	0.034308533
AS-tDR-001977	-	-	chr14.trna5943-CysGCA	8	32	GGGGTTATAGCTCAGTGGTAGAGCATTTGACTGCAGATCAAGAGGTCCCTGGTTCAAATCCAGGTGCCCCCTCCA	75	)))).))..)))).......((((.))))).......(((((.....))))).......(((((((.((((.	TAGCTCAGTGGTAGAGCATTTGACT	i-tRF	tsRNA-Cys-i-0014	25	ExactMatch	0	25	0	0	25	15	29	18	0	156.4367464	0	0	255.7570921	225.4520313	400.491638	224.0171249	-6.916856091	0.006109595	0.02694305
AS-tDR-001977	-	-	chr6.trna7897-CysGCA	8	32	GGGGGTATAGCTCAGTGGTAGAGCATTTGACTGCAGATCAAGAGGTCCCTGGTTCAAATCCAGGTGCCCCCTCCA	75	)))))))..)))).......((((.))))).......(((((.....))))).......((((((((((((.	TAGCTCAGTGGTAGAGCATTTGACT	i-tRF	tsRNA-Cys-i-0014	25	ExactMatch	0	25	0	0	25	15	29	18	0	156.4367464	0	0	255.7570921	225.4520313	400.491638	224.0171249	-6.916856091	0.006109595	0.02694305
AS-tDR-001977	-	-	chr8.trna3639-CysGCA	8	32	GGGGGTATAGCTCAGTGGTAGAGCATTTGACTGCAGATCAAGAGGTCCCTGGTTCAAATCCAGGTGCCCCCTCCA	75	)))))))..)))).......((((.))))).......(((((.....))))).......((((((((((((.	TAGCTCAGTGGTAGAGCATTTGACT	i-tRF	tsRNA-Cys-i-0014	25	ExactMatch	0	25	0	0	25	15	29	18	0	156.4367464	0	0	255.7570921	225.4520313	400.491638	224.0171249	-6.916856091	0.006109595	0.02694305
AS-tDR-001977	-	-	pre-chr10.trna4794-CysGCA	48	72	AAGTTATGTAAAAAGAATTTTGTAGCCTTCCACCAGCAGAGGGGGTATAGCTCAGTGGTAGAGCATTTGACTGCAGATCAAGAGGTCCCCGGTTCAAATCCGGGTGCCCCCTTGATGTTTGTACATGTTTTTCCTATGAGAACAGTCACATA	152	....(((((...........((((.(((..(.......)..))).)))).((((..((.(((((((...((...(.((((((.((..(((((.......)))))..))..)))))).)..))..))))))).))..)))).......)))))	TAGCTCAGTGGTAGAGCATTTGACT	Other	tsRNA-Cys-i-0014	25	ExactMatch	0	25	0	0	25	15	29	18	0	156.4367464	0	0	255.7570921	225.4520313	400.491638	224.0171249	-6.916856091	0.006109595	0.02694305
AS-tDR-001977	-	-	pre-chr14.trna5943-CysGCA	48	72	AGGAGAGTATCTTGTATATCCAGAAGATATACGAGTCACTGGGGTTATAGCTCAGTGGTAGAGCATTTGACTGCAGATCAAGAGGTCCCTGGTTCAAATCCAGGTGCCCCCTTTCCATAGATTTTGGGGCTGGAGAGATGGCTTAATGGTTA	152	.((((((...((((((((((.....))))))))))...(((.(((((..((((.......))))...))))).))).......((..(((((.......)))))..))..))))))...((((...((((((......))))))...)))).	TAGCTCAGTGGTAGAGCATTTGACT	Other	tsRNA-Cys-i-0014	25	ExactMatch	0	25	0	0	25	15	29	18	0	156.4367464	0	0	255.7570921	225.4520313	400.491638	224.0171249	-6.916856091	0.006109595	0.02694305
AS-tDR-001977	-	-	pre-chr6.trna7897-CysGCA	48	72	GAGTGTCCACAAAGGTAAAGTGAGGCCAACAGTGGTCACTGGGGGTATAGCTCAGTGGTAGAGCATTTGACTGCAGATCAAGAGGTCCCTGGTTCAAATCCAGGTGCCCCCTTTTCACAGACTTTTGGAAATTAAAGGTATTGTGGCCCATC	152	.((((.((((...(((........)))....)))).))))(((((((...(((..((((...(((......)))..)))).)))...(((((.......))))))))))))...(((((((((((((.....))))))).))))))......	TAGCTCAGTGGTAGAGCATTTGACT	Other	tsRNA-Cys-i-0014	25	ExactMatch	0	25	0	0	25	15	29	18	0	156.4367464	0	0	255.7570921	225.4520313	400.491638	224.0171249	-6.916856091	0.006109595	0.02694305
AS-tDR-001977	-	-	pre-chr8.trna3639-CysGCA	48	72	AGGCAGAACAAATATTTACATGAGGCCTGTGTTGGCCACGGGGGGTATAGCTCAGTGGTAGAGCATTTGACTGCAGATCAAGAGGTCCCTGGTTCAAATCCAGGTGCCCCCTGAGTTAGGCTTTTGTTTCAGTTGGCAACTTCATGCTCAAG	152	((((..(((..............((((......)))).(((((((((...(((..((((...(((......)))..)))).)))...(((((.......)))))))))))))).)))..)))).........((((((......))).))).	TAGCTCAGTGGTAGAGCATTTGACT	Other	tsRNA-Cys-i-0014	25	ExactMatch	0	25	0	0	25	15	29	18	0	156.4367464	0	0	255.7570921	225.4520313	400.491638	224.0171249	-6.916856091	0.006109595	0.02694305
AS-tDR-013672	-	-	pre-chr2.trna2175-TyrGTA	41	65	GTAGTGTTATGGAGCTCATCTGCCAAACAGCTTGTCGCTCCCTTCGATAGCTCAGCTGGTAGAGCGGAGGACTGTAGGCGTGTGTCTGTCGGACATCCTTAGGTCGCTGGTTCGATTCCGGCTCGAAGGAAAGAGCTTGCCTTTTATTTTAGCCTTTTAATCTCATCTAT	170	........(((((.....(((((((...((((.((((.......))))))))....)))))))...((((.....((((..(((((.....)))))...((((..((.(((((..((((........)))).))))).))..)))).....)))).....)))).)))))	CCTTCGATAGCTCAGCTGGTAGAGA	Other	#N/A	25	25C>A	0	0	0	0	18	14	14	17	0	0	0	0	184.1451063	210.4218959	193.3407908	211.571729	-200.8698805	9.38414E-08	0.000134748
AS-tDR-000004	-	-	pre-chr2.trna2175-TyrGTA	41	65	GTAGTGTTATGGAGCTCATCTGCCAAACAGCTTGTCGCTCCCTTCGATAGCTCAGCTGGTAGAGCGGAGGACTGTAGGCGTGTGTCTGTCGGACATCCTTAGGTCGCTGGTTCGATTCCGGCTCGAAGGAAAGAGCTTGCCTTTTATTTTAGCCTTTTAATCTCATCTAT	170	........(((((.....(((((((...((((.((((.......))))))))....)))))))...((((.....((((..(((((.....)))))...((((..((.(((((..((((........)))).))))).))..)))).....)))).....)))).)))))	CCTTCGATAGCTCAGCTGGTAGAGC	Other	tsRNA-Tyr-5-0017	25	ExactMatch	36	55	56	41	55	53	27	49	161.4588706	344.160842	365.6163901	202.728428	562.6656027	796.5971773	372.871525	609.8243955	-2.176285614	0.019912007	0.054099709
AS-tDR-011094	-	-	pre-chr2.trna2175-TyrGTA	41	65	GTAGTGTTATGGAGCTCATCTGCCAAACAGCTTGTCGCTCCCTTCGATAGCTCAGCTGGTAGAGCGGAGGACTGTAGGCGTGTGTCTGTCGGACATCCTTAGGTCGCTGGTTCGATTCCGGCTCGAAGGAAAGAGCTTGCCTTTTATTTTAGCCTTTTAATCTCATCTAT	170	........(((((.....(((((((...((((.((((.......))))))))....)))))))...((((.....((((..(((((.....)))))...((((..((.(((((..((((........)))).))))).))..)))).....)))).....)))).)))))	CCTTCGATAGCTCAGCTGGTAGAGT	Other	#N/A	25	25C>T	37	52	49	37	48	57	29	53	165.9438392	325.3884324	319.9143413	182.9500447	491.0536169	856.717719	400.491638	659.6059788	-2.416226236	0.017802416	0.05161623
AS-tDR-011692	-	-	pre-chr2.trna2175-TyrGTA	41	65	GTAGTGTTATGGAGCTCATCTGCCAAACAGCTTGTCGCTCCCTTCGATAGCTCAGCTGGTAGAGCGGAGGACTGTAGGCGTGTGTCTGTCGGACATCCTTAGGTCGCTGGTTCGATTCCGGCTCGAAGGAAAGAGCTTGCCTTTTATTTTAGCCTTTTAATCTCATCTAT	170	........(((((.....(((((((...((((.((((.......))))))))....)))))))...((((.....((((..(((((.....)))))...((((..((.(((((..((((........)))).))))).))..)))).....)))).....)))).)))))	CCTTCGATAGCTCAGTTGGTAGAGC	Other	tsRNA-Tyr-5-0013	25	16C>T	0	0	22	0	26	25	12	25	0	0	143.6350104	0	265.9873758	375.7533855	165.7206778	311.1348956	-7.603862606	0.00518966	0.026275685
AS-tDR-006941	-	-	chr11.trna1981-MetCAT	54	74	AGCAGAGTGGCGCAGCGGAAGCGTGCTGGGCCCATAACCCAGAGGTCGATGGATCGAAACCATCCTCTGCTACCA	75	)))))))..)))).......((((.))))).......(((((.....))))).......((((((((((((.	TCGAAACCATCCTCTGCTACC	tRF-3	tsRNA-iMet-i-0035	21	ExactMatch	27	41	34	29	36	30	38	32	121.0941529	256.556264	221.9813797	143.3932783	368.2902127	450.9040626	524.7821464	398.2526664	-2.337577608	0.001787689	0.014658246
AS-tDR-009308	-	-	chr11.trna1981-MetCAT	54	74	AGCAGAGTGGCGCAGCGGAAGCGTGCTGGGCCCATAACCCAGAGGTCGATGGATCGAAACCATCCTCTGCTACCA	75	)))))))..)))).......((((.))))).......(((((.....))))).......((((((((((((.	TCGAAACCATCCTCTGCTACT	tRF-3	#N/A	21	21C>T	36	36	45	46	41	28	46	42	161.4588706	225.2689148	293.7988849	227.451407	419.4416311	420.8437918	635.2625982	522.7066247	-2.195507431	0.003319787	0.021004255
AS-tDR-006941	-	-	chr17.trna1584-MetCAT	54	74	AGCAGAGTGGCGCAGCGGAAGCGTGCTGGGCCCATAACCCAGAGGTCGATGGATCGAAACCATCCTCTGCTACCA	75	)))))))..)))).......((((.))))).......(((((.....))))).......((((((((((((.	TCGAAACCATCCTCTGCTACC	tRF-3	tsRNA-iMet-i-0035	21	ExactMatch	27	41	34	29	36	30	38	32	121.0941529	256.556264	221.9813797	143.3932783	368.2902127	450.9040626	524.7821464	398.2526664	-2.337577608	0.001787689	0.014658246
AS-tDR-009308	-	-	chr17.trna1584-MetCAT	54	74	AGCAGAGTGGCGCAGCGGAAGCGTGCTGGGCCCATAACCCAGAGGTCGATGGATCGAAACCATCCTCTGCTACCA	75	)))))))..)))).......((((.))))).......(((((.....))))).......((((((((((((.	TCGAAACCATCCTCTGCTACT	tRF-3	#N/A	21	21C>T	36	36	45	46	41	28	46	42	161.4588706	225.2689148	293.7988849	227.451407	419.4416311	420.8437918	635.2625982	522.7066247	-2.195507431	0.003319787	0.021004255
AS-tDR-006941	-	-	chr17.trna1898-MetCAT	54	74	AGCAGAGTGGCGCAGCGGAAGCGTGCTGGGCCCATAACCCAGAGGTCGATGGATCGAAACCATCCTCTGCTACCA	75	)))))))..)))).......((((.))))).......(((((.....))))).......((((((((((((.	TCGAAACCATCCTCTGCTACC	tRF-3	tsRNA-iMet-i-0035	21	ExactMatch	27	41	34	29	36	30	38	32	121.0941529	256.556264	221.9813797	143.3932783	368.2902127	450.9040626	524.7821464	398.2526664	-2.337577608	0.001787689	0.014658246
AS-tDR-009308	-	-	chr17.trna1898-MetCAT	54	74	AGCAGAGTGGCGCAGCGGAAGCGTGCTGGGCCCATAACCCAGAGGTCGATGGATCGAAACCATCCTCTGCTACCA	75	)))))))..)))).......((((.))))).......(((((.....))))).......((((((((((((.	TCGAAACCATCCTCTGCTACT	tRF-3	#N/A	21	21C>T	36	36	45	46	41	28	46	42	161.4588706	225.2689148	293.7988849	227.451407	419.4416311	420.8437918	635.2625982	522.7066247	-2.195507431	0.003319787	0.021004255
AS-tDR-006941	-	-	chr17.trna1907-MetCAT	54	74	AGCAGAGTGGCGCAGCGGAAGCGTGCTGGGCCCATAACCCAGAGGTCGATGGATCGAAACCATCCTCTGCTACCA	75	)))))))..)))).......((((.))))).......(((((.....))))).......((((((((((((.	TCGAAACCATCCTCTGCTACC	tRF-3	tsRNA-iMet-i-0035	21	ExactMatch	27	41	34	29	36	30	38	32	121.0941529	256.556264	221.9813797	143.3932783	368.2902127	450.9040626	524.7821464	398.2526664	-2.337577608	0.001787689	0.014658246
AS-tDR-009308	-	-	chr17.trna1907-MetCAT	54	74	AGCAGAGTGGCGCAGCGGAAGCGTGCTGGGCCCATAACCCAGAGGTCGATGGATCGAAACCATCCTCTGCTACCA	75	)))))))..)))).......((((.))))).......(((((.....))))).......((((((((((((.	TCGAAACCATCCTCTGCTACT	tRF-3	#N/A	21	21C>T	36	36	45	46	41	28	46	42	161.4588706	225.2689148	293.7988849	227.451407	419.4416311	420.8437918	635.2625982	522.7066247	-2.195507431	0.003319787	0.021004255
AS-tDR-006941	-	-	chr17.trna1918-MetCAT	54	74	AGCAGAGTGGCGCAGCGGAAGCGTGCTGGGCCCATAACCCAGAGGTCGATGGATCGAAACCATCCTCTGCTACCA	75	)))))))..)))).......((((.))))).......(((((.....))))).......((((((((((((.	TCGAAACCATCCTCTGCTACC	tRF-3	tsRNA-iMet-i-0035	21	ExactMatch	27	41	34	29	36	30	38	32	121.0941529	256.556264	221.9813797	143.3932783	368.2902127	450.9040626	524.7821464	398.2526664	-2.337577608	0.001787689	0.014658246
AS-tDR-009308	-	-	chr17.trna1918-MetCAT	54	74	AGCAGAGTGGCGCAGCGGAAGCGTGCTGGGCCCATAACCCAGAGGTCGATGGATCGAAACCATCCTCTGCTACCA	75	)))))))..)))).......((((.))))).......(((((.....))))).......((((((((((((.	TCGAAACCATCCTCTGCTACT	tRF-3	#N/A	21	21C>T	36	36	45	46	41	28	46	42	161.4588706	225.2689148	293.7988849	227.451407	419.4416311	420.8437918	635.2625982	522.7066247	-2.195507431	0.003319787	0.021004255
AS-tDR-006941	-	-	chr17.trna3685-MetCAT	54	74	AGCAGAGTGGCGCAGCGGAAGCGTGCTGGGCCCATAACCCAGAGGTCGATGGATCGAAACCATCCTCTGCTACCA	75	)))))))..)))).......((((.))))).......(((((.....))))).......((((((((((((.	TCGAAACCATCCTCTGCTACC	tRF-3	tsRNA-iMet-i-0035	21	ExactMatch	27	41	34	29	36	30	38	32	121.0941529	256.556264	221.9813797	143.3932783	368.2902127	450.9040626	524.7821464	398.2526664	-2.337577608	0.001787689	0.014658246
AS-tDR-009308	-	-	chr17.trna3685-MetCAT	54	74	AGCAGAGTGGCGCAGCGGAAGCGTGCTGGGCCCATAACCCAGAGGTCGATGGATCGAAACCATCCTCTGCTACCA	75	)))))))..)))).......((((.))))).......(((((.....))))).......((((((((((((.	TCGAAACCATCCTCTGCTACT	tRF-3	#N/A	21	21C>T	36	36	45	46	41	28	46	42	161.4588706	225.2689148	293.7988849	227.451407	419.4416311	420.8437918	635.2625982	522.7066247	-2.195507431	0.003319787	0.021004255
AS-tDR-006941	-	-	chr2.trna7907-MetCAT	54	74	AGCAGAGTGGCGCAGCGGAAGCGTGCTGGGCCCATAACCCAGAGGTCGATGGATCGAAACCATCCTCTGCTACCA	75	)))))))..)))).......((((.))))).......(((((.....))))).......((((((((((((.	TCGAAACCATCCTCTGCTACC	tRF-3	tsRNA-iMet-i-0035	21	ExactMatch	27	41	34	29	36	30	38	32	121.0941529	256.556264	221.9813797	143.3932783	368.2902127	450.9040626	524.7821464	398.2526664	-2.337577608	0.001787689	0.014658246
AS-tDR-009308	-	-	chr2.trna7907-MetCAT	54	74	AGCAGAGTGGCGCAGCGGAAGCGTGCTGGGCCCATAACCCAGAGGTCGATGGATCGAAACCATCCTCTGCTACCA	75	)))))))..)))).......((((.))))).......(((((.....))))).......((((((((((((.	TCGAAACCATCCTCTGCTACT	tRF-3	#N/A	21	21C>T	36	36	45	46	41	28	46	42	161.4588706	225.2689148	293.7988849	227.451407	419.4416311	420.8437918	635.2625982	522.7066247	-2.195507431	0.003319787	0.021004255
AS-tDR-013655	-	-	pre-chr13.trna3830-LeuCAG	92	107	AGCCTGAAGAAAAGCCCATAAATAGTGTTTTGCTCAGTGTGTCAGGATGGCTGAGCAGTCTAAGGTACTGTGTTCAGGTTGCAGTCTCCCTTGGAGGCGTGGGTTCGAATCCCACTTCTGACAACTAGTGTTTTGTTCAAATGACATCAGCTGTTTTCTTTTC	163	((((((((.(...(((......(((....(((((((((...........))))))))).))).)))....).))))))))...((((((...))))))(((((.......)))))....((((.((.(((((..........))))).)).))))........	TGGAGGCGTGGGTTCT	Other	#N/A	16	16G>T	0	0	25	0	27	34	15	18	0	0	163.2216027	0	276.2176595	511.0246043	207.1508472	224.0171249	-7.310121516	0.017614214	0.05161623
AS-tDR-002316	-	-	pre-chr10.trna9239-GlnTTG	55	71	GTGGCTTGAGAAGGCTGCCGGGCGCCTAAAGCCGCCAGCAGGTCCCATGGTGTAATGGTTAGCACTCTGGACTTTGAATCCAGCGATCCGAGTTCAAATCTCGGTGGGACCTCACTGAACCTTTTTTGGCCCTAGAATCTCTGTTTTGGGGC	152	(((((((....((((.((...)))))).)))))))(((.(((((((..(((((........)))))(((((.......)))))....(((((.......))))).)))))))..)))...........((((((((((....))))))))))	ATGGTTAGCACTCTGGA	Other	tsRNA-Gln-i-0034	17	ExactMatch	29	0	28	32	29	19	21	16	130.0640902	0	182.808195	158.2270657	296.6782269	285.572573	290.0111861	199.1263332	-2.263501975	0.018393189	0.05161623
AS-tDR-002233	-	-	pre-chr10.trna9239-GlnTTG	64	81	GTGGCTTGAGAAGGCTGCCGGGCGCCTAAAGCCGCCAGCAGGTCCCATGGTGTAATGGTTAGCACTCTGGACTTTGAATCCAGCGATCCGAGTTCAAATCTCGGTGGGACCTCACTGAACCTTTTTTGGCCCTAGAATCTCTGTTTTGGGGC	152	(((((((....((((.((...)))))).)))))))(((.(((((((..(((((........)))))(((((.......)))))....(((((.......))))).)))))))..)))...........((((((((((....))))))))))	ACTCTGGACTTTGAATCC	Other	#N/A	18	ExactMatch	0	0	0	0	16	15	12	0	0	0	0	0	163.684539	225.4520313	165.7206778	0	-139.714312	0.028590149	0.066510289
AS-tDR-002306	-	-	pre-chr10.trna9239-GlnTTG	77	95	GTGGCTTGAGAAGGCTGCCGGGCGCCTAAAGCCGCCAGCAGGTCCCATGGTGTAATGGTTAGCACTCTGGACTTTGAATCCAGCGATCCGAGTTCAAATCTCGGTGGGACCTCACTGAACCTTTTTTGGCCCTAGAATCTCTGTTTTGGGGC	152	(((((((....((((.((...)))))).)))))))(((.(((((((..(((((........)))))(((((.......)))))....(((((.......))))).)))))))..)))...........((((((((((....))))))))))	AATCCAGCGATCCGAGTTC	Other	tsRNA-Gln-i-0183	19	ExactMatch	0	0	0	0	22	9	10	14	0	0	0	0	225.0662411	135.2712188	138.1005648	174.2355416	-169.1683916	0.000199009	0.003516174
AS-tDR-012418	-	-	pre-chr10.trna9239-GlnTTG	99	115	GTGGCTTGAGAAGGCTGCCGGGCGCCTAAAGCCGCCAGCAGGTCCCATGGTGTAATGGTTAGCACTCTGGACTTTGAATCCAGCGATCCGAGTTCAAATCTCGGTGGGACCTCACTGAACCTTTTTTGGCCCTAGAATCTCTGTTTTGGGGC	152	(((((((....((((.((...)))))).)))))))(((.(((((((..(((((........)))))(((((.......)))))....(((((.......))))).)))))))..)))...........((((((((((....))))))))))	TCTCGGTGGGACCTCCC	tRF-1	#N/A	17	16A>C	0	0	0	0	15	10	14	0	0	0	0	0	153.4542553	150.3013542	193.3407908	0	-125.2741001	0.026648308	0.064367808
AS-tDR-013658	-	-	pre-chr11.trna1981-MetCAT	114	130	TGACATCGTCATCCTCATCATAGAAATTGTTATAGAAGCTAGCAGAGTGGCGCAGCGGAAGCGTGCTGGGCCCATAACCCAGAGGTCGATGGATCGAAACCATCCTCTGCTATGTGATGGTCTATGTTTGGGCCGGAGAGTTGGCTCAGTGG	152	((((...)))).......((((((..(..(((((.....((((((((.(((((.((....))))))).(..((((.(((....)))..))))..).........)))))))))))))..))))))).(((((((((....)))))))))...	GTGATGGTCTATGTTTA	tRF-1	#N/A	17	17G>A	31	0	30	32	37	29	20	18	139.0340275	0	195.8659232	158.2270657	378.5204964	435.8739272	276.2011297	224.0171249	-2.652466341	0.018746444	0.05241265
AS-tDR-013675	-	-	chr1.trna15533-ThrAGT	37	72	GGCGCCGTGGCTTAGTTGGTTAAAGCGCCTGTCTAGTAAACAGGAGATCCTGGGTTCGAATCCCAGCGGTGCCTCCA	77	)))))))..)))).........((((.))))).......(((((.....))))).......((((((((((((.	TAAACAGGAGATCCTGGGTTCGAATCCCAGCGGTGA	i-tRF	#N/A	36	36C>A	0	0	33	0	16	11	19	29	0	0	215.4525156	0	163.684539	165.3314896	262.3910732	360.9164789	-4.357769963	0.041938064	0.083899069
AS-tDR-010818	-	-	chr1.trna15533-ThrAGT	37	72	GGCGCCGTGGCTTAGTTGGTTAAAGCGCCTGTCTAGTAAACAGGAGATCCTGGGTTCGAATCCCAGCGGTGCCTCCA	77	)))))))..)))).........((((.))))).......(((((.....))))).......((((((((((((.	TAAACAGGAGATCCTGGGTTCGAATCCCAGCGGTGT	i-tRF	#N/A	36	36C>T	47	67	89	36	63	39	61	69	210.7935255	419.2504803	581.0689056	178.0054489	644.5078722	586.1752814	842.4134455	858.732312	-2.107379383	0.016485954	0.051552259
AS-tDR-013675	-	-	chr10.trna11262-ThrAGT	37	72	GGCGCCGTGGCTTAGTTGGTTAAAGCGCCTGTCTAGTAAACAGGAGATCCTGGGTTCGAATCCCAGCGGTGCCTCCA	77	)))))))..)))).........((((.))))).......(((((.....))))).......((((((((((((.	TAAACAGGAGATCCTGGGTTCGAATCCCAGCGGTGA	i-tRF	#N/A	36	36C>A	0	0	33	0	16	11	19	29	0	0	215.4525156	0	163.684539	165.3314896	262.3910732	360.9164789	-4.357769963	0.041938064	0.083899069
AS-tDR-010818	-	-	chr10.trna11262-ThrAGT	37	72	GGCGCCGTGGCTTAGTTGGTTAAAGCGCCTGTCTAGTAAACAGGAGATCCTGGGTTCGAATCCCAGCGGTGCCTCCA	77	)))))))..)))).........((((.))))).......(((((.....))))).......((((((((((((.	TAAACAGGAGATCCTGGGTTCGAATCCCAGCGGTGT	i-tRF	#N/A	36	36C>T	47	67	89	36	63	39	61	69	210.7935255	419.2504803	581.0689056	178.0054489	644.5078722	586.1752814	842.4134455	858.732312	-2.107379383	0.016485954	0.051552259
AS-tDR-013675	-	-	chr10.trna2464-ThrAGT	37	72	GGCGCCGTGGCTTAGTTGGTTAAAGCGCCTGTCTAGTAAACAGGAGATCCTGGGTTCGAATCCCAGCGGTGCCTCCA	77	)))))))..)))).........((((.))))).......(((((.....))))).......((((((((((((.	TAAACAGGAGATCCTGGGTTCGAATCCCAGCGGTGA	i-tRF	#N/A	36	36C>A	0	0	33	0	16	11	19	29	0	0	215.4525156	0	163.684539	165.3314896	262.3910732	360.9164789	-4.357769963	0.041938064	0.083899069
AS-tDR-010818	-	-	chr10.trna2464-ThrAGT	37	72	GGCGCCGTGGCTTAGTTGGTTAAAGCGCCTGTCTAGTAAACAGGAGATCCTGGGTTCGAATCCCAGCGGTGCCTCCA	77	)))))))..)))).........((((.))))).......(((((.....))))).......((((((((((((.	TAAACAGGAGATCCTGGGTTCGAATCCCAGCGGTGT	i-tRF	#N/A	36	36C>T	47	67	89	36	63	39	61	69	210.7935255	419.2504803	581.0689056	178.0054489	644.5078722	586.1752814	842.4134455	858.732312	-2.107379383	0.016485954	0.051552259
AS-tDR-002316	-	-	pre-chr17.trna3954-GlnTTG	55	71	ACTCTTGGTCTATTATCTACCAAGGACATACAGTGTCATGGGCCCCATGGTGTAATGGTTAGCACTCTGGACTTTGAATCCAGCGATCCGAGTTCAAATCTCGGTGGGACCTAATGTTAATTTTGGCGCATTTCCTTTAGAATTTGTCTGTG	152	...((((((.........))))))((((....((((((((((.(((..(((((........)))))(((((.......)))))....(((((.......))))).))).))))..........))))))..(((.....)))..))))....	ATGGTTAGCACTCTGGA	Other	tsRNA-Gln-i-0034	17	ExactMatch	29	0	28	32	29	19	21	16	130.0640902	0	182.808195	158.2270657	296.6782269	285.572573	290.0111861	199.1263332	-2.263501975	0.018393189	0.05161623
[truncated: 214 more rows]
