# Supplementary material for: Systematic Analysis of tRNA-Derived Small RNAs Reveals the Effects of Xuefu-Zhuyu Decoction on the Hippocampi of Rats after Traumatic Brain Injury
Source: Evid Based Complement Alternat Med. 2022 Sep 17;2022:5748719. doi: 10.1155/2022/5748719 (PMC9509243; doi:10.1155/2022/5748719)
Supplement: Supplementary Materials — Supplementary File 1. Statistical analysis for properly annotated tRFS. Supplementary File 2. The total precisely matched tsRNAs identified from tsRNA-Seq. (A) indicates the sham group; (B) indicates the TBI group; (C) indicates the XFZYD group. Supplementary File 3. The significantly dysregulated tsRNAs from tsRNA-Seq. (A) indicates the sham group; (B) indicates the TBI group; (C) indicates the XFZYD group (FC > 1.3 and p < 0.05). Supplementary File 4.Target genes of AS-tDR-002004 and AS-tDR-002583. Supplementary File 5. All target genes of 11 tsRNAs were identified and analyzed. Supplementary File 6. Top 10 enriched terms ranked by p value. [file 5748719.f1.zip › Supplemental file 2.txt]

tDRs_ID	tRFdb_ID	mintbase_ID	Left	Right	tRNASeq	tRNALength	tRNASecondStructure	AlignmentSequence	tDR_Type	AlignmentLength	AlignmentInformation	TagCount	TagCount	TagCount	TagCount	TagCount	TagCount	TagCount	TagCount	tRF_TPM	tRF_TPM	tRF_TPM	tRF_TPM	tRF_TPM	tRF_TPM	tRF_TPM	tRF_TPM	fold_change	p_value	FDR
AS-tDR-001796	-	-	37	69	TCCTCGTTAGTATAGTGGTGAGTATCCCCGCCTGTCACGCGGGAGACCGGGGTTCGATTCCCCGACGGGGAGCCA	75	)))))))..))))........((((.))))).......(((((....))))).......((((((((((((.	ACGCGGGAGACCGGGGTTCGATTCCCCGACGGG	i-tRF	33	ExactMatch	50	29	112	55	0	0	0	0	304.2232268	178.6693447	452.8655879	280.1791109	0	0	0	0	304.9843176	0.001709848	0.00838977
AS-tDR-002924	-	-	3	33	TCCCACATGGTCTAGCGGTTAGGATTCCTGGTTTTCACCCAGGCGGCCCGGGTTCGACTCCCGGTGTGGGAACCA	75	)))))))..))))........((((.))))).......(((((....))))).......((((((((((((.	CCACATGGTCTAGCGGTTAGGATTCCTGGTT	i-tRF	31	ExactMatch	62	41	71	51	0	0	0	0	377.2368013	252.6014873	287.0844352	259.8024483	0	0	0	0	295.181293	4.99363E-05	0.000908543
AS-tDR-001835	-	-	38	69	TCCTCGTTAGTATAGTGGTGAGTATCCCCGCCTGTCACGCGGGAGACCGGGGTTCGATTCCCCGACGGGGAGCCA	75	)))))))..))))........((((.))))).......(((((....))))).......((((((((((((.	CGCGGGAGACCGGGGTTCGATTCCCCGACGGG	i-tRF	32	ExactMatch	26	30	110	60	0	0	0	0	158.196078	184.8303565	444.7787024	305.6499391	0	0	0	0	274.363769	0.005867418	0.014568837
AS-tDR-013642	-	-	29	73	TAGGATAGGGTGTATTGGTAGCACGGAGAATTTTGAATTCTTAGGTGTAGGTTCAATTCCTATTGTCCTAGCCA	74	)))))))..)))).......((((.))))).......(((((....))))).......((((((((((((.	AATTTTGAATTCTTAGGTGTAGGTTCAATTCCTATTGTCCTAGCC	tRF-3	45	ExactMatch	0	34	121	71	0	0	0	0	0	209.4744041	489.2565726	361.6857613	0	0	0	0	266.1041845	0.045369834	0.071148148
AS-tDR-001807	-	-	76	110	TCTTAAAAGGGCCTCTTGCCAAGCTAGCTTTCAGCTCTCTTCCTCGTTAGTATAGTGGTGAGTATCCCCGCCTGTCACGCGGGAGACCGGGGTTCGATTCCCCGACGGGGAGATTGTCAAACATTTTGCCATAAACTCTTGTTTTTTATTTG	152	.........(((..((..(((.((((((.................))))))....)))..))..((((((((((.....))))....(((((.......))))).))))))................)))..((((....))))........	CACGCGGGAGACCGGGGTTCGATTCCCCGACGGGG	Other	35	ExactMatch	42	26	51	40	0	0	0	0	255.5475105	160.186309	206.2155802	203.7666261	0	0	0	0	207.4290065	4.16932E-05	0.00083318
AS-tDR-001275	-	-	1	33	TCCCTGGTGGTCTAGTGGCTAGGATTCGGCGCTTTCACCGCCGCGGCCCGGGTTCGATTCCCGGTCAGGGAACCA	75	)))))))..))))........((((.))))).......(((((....))))).......((((((((((((.	TCCCTGGTGGTCTAGTGGCTAGGATTCGGCGCT	tiRNA-5	33	ExactMatch	27	52	41	34	0	0	0	0	164.2805425	320.372618	165.7811527	173.2016322	0	0	0	0	206.9089863	0.001680202	0.00838977
AS-tDR-000009	-	-	1	31	GCATGGGTGGTTCAGTGGTAGAATTCTCGCCTGCCACGCGGGAGGCCCGGGTTCGATTCCCGGCCCATGCACCA	74	)))))))..)))).......((((.))))).......(((((....))))).......((((((((((((.	GCATGGGTGGTTCAGTGGTAGAATTCTCGCC	tiRNA-5	31	ExactMatch	8973	8370	10291	7299	471	246	312	357	54595.90029	51567.66947	41611.06933	37182.31509	4818.463616	3697.413314	4308.737623	4443.00631	10.70895173	5.14505E-05	0.000908959
AS-tDR-000660	-	-	1	30	GCATGGGTGGTTCAGTGGTAGAATTCTCGCCTGCCACGCGGGAGGCCCGGGTTCGATTCCCGGCCCATGCACCA	74	)))))))..)))).......((((.))))).......(((((....))))).......((((((((((((.	GCATGGGTGGTTCAGTGGTAGAATTCTCGC	tRF-5	30	ExactMatch	776	684	779	630	71	37	52	62	4721.54448	4214.132129	3149.841901	3209.324361	726.3501417	556.1150106	718.1229371	771.6145412	5.510708297	0.000197098	0.002317641
AS-tDR-000011	-	-	1	31	GCATTGGTGGTTCAGTGGTAGAATTCTCGCCTGCCACGCGGGAGGCCCGGGTTCGATTCCCGGCCAATGCACCA	74	)))))))..)))).......((((.))))).......(((((....))))).......((((((((((((.	GCATTGGTGGTTCAGTGGTAGAATTCTCGCC	tiRNA-5	31	ExactMatch	21401	17776	25419	18449	3775	2342	2838	2642	130213.6256	109518.1473	102780.2712	93982.26212	38619.32091	35200.57716	39192.9403	32880.73577	2.991813323	9.04354E-05	0.001243317
AS-tDR-001319	-	-	41	72	CACACTGGCTACACACTGCACTGTGGCGTTCCGGTAGCTCGCCGTGATCGTATAGTGGTTAGTACTCTGCGTTGTGGCCGCAGCAACCTCGGTTCGAATCCGAGTCACGGCATTGTGGCAACAATGGCACGGCAAGGGCGCCTTTTTAGTAG	152	...((((((((((........)))))).....(((.((((((((((...((((........))))....((((((.((((((((...(((((.......))))).....))..)))))).)))))).))))))..)))))))....))))..	GCCGTGATCGTATAGTGGTTAGTACTCTGCGT	Other	32	ExactMatch	171	132	194	148	36	16	22	24	1040.443436	813.2535688	784.4278933	753.9365165	368.2902127	240.4821667	303.8212426	298.6894998	2.794461104	0.000241837	0.002550927
AS-tDR-001260	-	-	1	33	TCCCTGGTGGTCTAGTGGTTAGGATTCGGCGCTCTCACCGCCGCGGCCCGGGTTCGATTCCCGGTCAGGGAACCA	75	)))))))..))))........((((.))))).......(((((....))))).......((((((((((((.	TCCCTGGTGGTCTAGTGGTTAGGATTCGGCGCT	tiRNA-5	33	ExactMatch	2559	2159	2795	3500	598	443	447	433	15570.14475	13301.62466	11301.42248	17829.57978	6117.709644	6658.349992	6173.095248	5388.856393	2.382990091	0.001087677	0.0064677
AS-tDR-001321	-	-	41	74	CACACTGGCTACACACTGCACTGTGGCGTTCCGGTAGCTCGCCGTGATCGTATAGTGGTTAGTACTCTGCGTTGTGGCCGCAGCAACCTCGGTTCGAATCCGAGTCACGGCATTGTGGCAACAATGGCACGGCAAGGGCGCCTTTTTAGTAG	152	...((((((((((........)))))).....(((.((((((((((...((((........))))....((((((.((((((((...(((((.......))))).....))..)))))).)))))).))))))..)))))))....))))..	GCCGTGATCGTATAGTGGTTAGTACTCTGCGTTG	Other	34	ExactMatch	269	185	337	260	51	33	50	51	1636.72096	1139.787199	1362.640206	1324.48307	521.744468	495.9944689	690.5028242	634.7151871	2.329668399	0.000444282	0.003651099
AS-tDR-000744	-	-	41	71	CACACTGGCTACACACTGCACTGTGGCGTTCCGGTAGCTCGCCGTGATCGTATAGTGGTTAGTACTCTGCGTTGTGGCCGCAGCAACCTCGGTTCGAATCCGAGTCACGGCATTGTGGCAACAATGGCACGGCAAGGGCGCCTTTTTAGTAG	152	...((((((((((........)))))).....(((.((((((((((...((((........))))....((((((.((((((((...(((((.......))))).....))..)))))).)))))).))))))..)))))))....))))..	GCCGTGATCGTATAGTGGTTAGTACTCTGCG	Other	31	ExactMatch	617	477	658	400	138	80	83	103	3754.114619	2938.802669	2660.585329	2037.666261	1411.779149	1202.410834	1146.234688	1281.87577	2.258123354	0.004563533	0.013091666
AS-tDR-001320	-	-	41	73	CACACTGGCTACACACTGCACTGTGGCGTTCCGGTAGCTCGCCGTGATCGTATAGTGGTTAGTACTCTGCGTTGTGGCCGCAGCAACCTCGGTTCGAATCCGAGTCACGGCATTGTGGCAACAATGGCACGGCAAGGGCGCCTTTTTAGTAG	152	...((((((((((........)))))).....(((.((((((((((...((((........))))....((((((.((((((((...(((((.......))))).....))..)))))).)))))).))))))..)))))))....))))..	GCCGTGATCGTATAGTGGTTAGTACTCTGCGTT	Other	33	ExactMatch	678	512	785	668	168	81	80	193	4125.266956	3154.438085	3174.102558	3402.902656	1718.687659	1217.440969	1104.804519	2401.961394	2.149982471	0.002528007	0.010222644
AS-tDR-001267	-	-	1	33	TCCCACATGGTCTAGCGGTTAGGATTCCTGGTTTTCACCCAGGCGGCCCGGGTTCGACTCCCGGTGTGGGAACCA	75	)))))))..))))........((((.))))).......(((((....))))).......((((((((((((.	TCCCACATGGTCTAGCGGTTAGGATTCCTGGTT	tiRNA-5	33	ExactMatch	1067	801	1002	903	249	178	187	162	6492.123661	4934.97052	4051.529634	4600.031584	2547.340638	2675.364105	2582.480562	2016.154124	2.043965559	0.00328644	0.012493254

tDRs_ID	tRFdb_ID	mintbase_ID	tRNA	Left	Right	tRNASeq	tRNALength	tRNASecondStructure	AlignmentSequence	tDR_Type	AlignmentLength	AlignmentInformation	TagCount	TagCount	TagCount	TagCount	TagCount	TagCount	TagCount	TagCount	tRF_TPM	tRF_TPM	tRF_TPM	tRF_TPM	tRF_TPM	tRF_TPM	tRF_TPM	tRF_TPM	fold_change	p_value	FDR
AS-tDR-013657	-	-	pre-chr17.trna1584-MetCAT	113	130	TACAGTTAAGGGTAATATCAAGAGGTCCTCTCTACTAGCTAGCAGAGTGGCGCAGCGGAAGCGTGCTGGGCCCATAACCCAGAGGTCGATGGATCGAAACCATCCTCTGCTATGTGATGGTCTATGTTTTTTTCCCTTTCCAAGTTAAGTTC	152	....(..(((((..........((..(.((.......((((((((((.(((((.((....))))))).(..((((.(((....)))..))))..).........)))))))).)))).)..))..........)))))..)...........	TGTGATGGTCTATGTTTT	tRF-1	18	ExactMatch	0	0	0	0	39	31	19	23	0	0	0	0	398.9810637	465.9341981	262.3910732	286.244104	-354.3876097	0.000318046	0.002997661
AS-tDR-002061	-	-	pre-chr2.trna4450-GlnCTG	65	81	TTTGGTCACCTATCGTGAGTCAAAGCCTCTCCACATATATGGTTCCATGGTGTAATGGTGAGCACTCTGGACTCTGAATCCAGCGATCCGAGTTCAAATCTCGGTGGGACCTATCTCTTTAGTTCACACAGGAACTATTTTCCTTCCGTTCA	152	...((((.((..(((.(((((..((.(((.((((((.((((....))))))))...)).)))..))...))))))))..........(((((.......))))).))))))........((((((......))))))...............	CTCTGGACTCTGAATCC	Other	17	ExactMatch	0	0	0	0	47	22	18	18	0	0	0	0	480.8233332	330.6629793	248.5810167	224.0171249	-322.0211135	0.001459017	0.007744012
AS-tDR-004870	-	-	chr1.trna13666-ProAGG	11	31	GGCTCGTTGGTCTAGGGGTATGATTCTCGCTTAGGGTGCGAGAGGTCCCGGGTTCAAATCCCGGACGAGCCCCCA	75	)))))))..))).........(((.))))).......(((((.....))))).......((((((((((((.	TCTAGGGGTATGATTCTCGCT	i-tRF	21	ExactMatch	0	0	0	0	27	16	25	24	0	0	0	0	276.2176595	240.4821667	345.2514121	298.6894998	-291.1601845	1.15094E-05	0.000335961
AS-tDR-001977	-	-	pre-chr10.trna8932-CysGCA	48	72	TACATCGAAACCTATTCTGGTAAGCCCTTTTCAGCGGACTGGGGGTATAGCTCAGTGGTAGAGCATTTGACTGCAGATCAAGAGGTCCCCGGTTCAAATCCGGGTGCCCCCTCGCGGTTATCCTTTTGTTATCAGCACACCTAGCTTGAGAC	152	.........(((......)))..(((((...(((....))))))))..((((..(((((.(((((..(((((((.((....(.((..(((((.......)))))..)))..)))))))))......)))..)).)).)))..))))......	TAGCTCAGTGGTAGAGCATTTGACT	Other	25	ExactMatch	0	0	0	0	25	15	29	18	0	0	0	0	255.7570921	225.4520313	400.491638	224.0171249	-277.4294716	0.000590168	0.004377778
AS-tDR-002316	-	-	pre-chr2.trna7588-GlnCTG	55	71	TTATACAACCAAGGAGTAATGGAGGATACTAGTATGCATGGGTTCCATGGTGTAATGGTTAGCACTCTGGACTCTGAATCCAGCGATCCGAGTTCAAATCTCGGTGGGACCTCTCTCTTTACTTTGAGTAAGAGCACTTTTCTTGCACTTCA	152	............(((((((.(((((...(((...(((.(((((((((.(((((........))))).))))......))))))))..(((((.......))))))))..)))))....)))))))..(((((((.....)))))))......	ATGGTTAGCACTCTGGA	Other	17	ExactMatch	0	0	0	0	29	19	21	16	0	0	0	0	296.6782269	285.572573	290.0111861	199.1263332	-268.8470798	2.42764E-05	0.000580254
AS-tDR-013665	-	-	pre-chr17.trna1586-ArgTCG	115	130	TGTTTTCCAATAATACATGAGCAGCATATTCTCCATGTGGGACCACGTGGCCTAATGGATAAGGCGTCTGACTTCGGATCAGAAGATTGAGGGTTCGAATCCCTTCGTGGTTGATCTGGATAGTGGCTTTTGCTTTTCATCTTTGACAATAGG	153	................(((((.((((.....(((((.((((.((....))))))))))).(((((..(((..((((((((((...((.(((((.......))))).))..)))))))))))))..))))))))).))))).............	TCTGGATAGTGGCTTT	tRF-1	16	ExactMatch	0	0	0	0	31	23	13	13	0	0	0	0	317.1387943	345.6931147	179.5307343	161.7901457	-252.0381972	0.001742282	0.008506711
AS-tDR-013285	-	-	pre-chr17.trna3956-SerGCT	123	154	CTCCACAACATAAAACCTATATCAAACACTGTGTTGATGTGACGAGGTGGCCGAGTGGTTAAGGCGATGGACTGCTAATCCATTGTGCTCTGCACGCGTGGGTTCGAATCCCATCCTCGTCGACGAGTTGTGCTCACTTGTGGGCTTGAGGTTTTAGCACCG	162	..........(((((((((((((((........)))))))(((((((..((.((((.......((((((((.......)))))))))))).))....(((((.......))))))))))))..........(((((....)))))...))))))))......	ACGAGTTGTGCTCACTTGTGGGCTTGAGGTTT	tRF-1	32	ExactMatch	0	0	0	0	23	21	11	24	0	0	0	0	235.2965248	315.6328439	151.9106213	298.6894998	-251.3823724	0.000515851	0.004030916
AS-tDR-000065	-	-	chr1.trna13666-ProAGG	58	75	GGCTCGTTGGTCTAGGGGTATGATTCTCGCTTAGGGTGCGAGAGGTCCCGGGTTCAAATCCCGGACGAGCCCCCA	75	)))))))..))).........(((.))))).......(((((.....))))).......((((((((((((.	ATCCCGGACGAGCCCCCA	tRF-3	18	ExactMatch	0	0	0	0	23	16	18	22	0	0	0	0	235.2965248	240.4821667	248.5810167	273.7987082	-250.5396041	1.06161E-07	2.15684E-05
AS-tDR-005979	-	-	chr10.trna11260-TrpCCA	58	75	GGCCTCGTGGCGCAACGGTAGCGCGTCTGACTCCAGATCAGAAGGTTGCGTGTTCAAATCACGTCGGGGTCACCA	75	)))))))..)))).......((((.))))).......(((((.....))))).......((((((((((((.	ATCACGTCGGGGTCACCA	tRF-3	18	ExactMatch	0	0	0	0	25	11	23	17	0	0	0	0	255.7570921	165.3314896	317.6312991	211.571729	-238.5729025	0.000331572	0.003062018
AS-tDR-013647	-	-	pre-chrM.trna4-GlnTTG	41	79	GGGTATGGGCCCGATAGCTTAGTTAGCTGACCTTACTATGTAGGATAGGGTGTATTGGTAGCACGGAGAATTTTGAATTCTTAGGTGTAGGTTCAATTCCTATTGTCCTAGAAATAAGAGGATTTAAACCTCTATTATTTACTCTATCAAA	151	((((....))))..(((((.....)))))..............(((((((((...(((((((((.((((((.....))))))..))).(((((.((.((((.((((.......)))).)))).)).)))))))))))..)))))))))...	TAGGATAGGGTGTATTGGTAGCACGGAGAATTTTGAATT	Other	39	ExactMatch	0	0	0	0	17	15	20	20	0	0	0	0	173.9148227	225.4520313	276.2011297	248.9079165	-232.118975	4.04412E-05	0.00083318
AS-tDR-006014	-	-	chr17.trna1873-AlaAGC	57	75	GGGGGTGTAGCTCAGTGGTAGAGCGCGTGCTTAGCATGCACGAGGCCCCGGGTTCAATCCCCGGCACCTCCACCA	75	)))))))..)))).......((((.))))).......(((((.....))))).......((((((((((((.	ATCCCCGGCACCTCCACCA	tRF-3	19	ExactMatch	0	0	0	0	22	14	18	17	0	0	0	0	225.0662411	210.4218959	248.5810167	211.571729	-224.9102207	2.54545E-07	4.43272E-05
AS-tDR-006835	-	-	chr10.trna11260-TrpCCA	59	75	GGCCTCGTGGCGCAACGGTAGCGCGTCTGACTCCAGATCAGAAGGTTGCGTGTTCAAATCACGTCGGGGTCACCA	75	)))))))..)))).......((((.))))).......(((((.....))))).......((((((((((((.	TCACGTCGGGGTCACCA	tRF-3	17	ExactMatch	0	0	0	0	14	20	16	13	0	0	0	0	143.2239716	300.6027084	220.9609037	161.7901457	-207.6444324	0.00111919	0.006569625
AS-tDR-006911	-	-	chr1.trna7479-PheGAA	59	76	GCCGAAATAGCTCAGTTGGGAGAGCGTTAGACTGAAGATCTAAAGGTCCCTGGTTCGATCCCGGGTTTCGGCACCA	76	)))))))..))))........((((.))))).......(((((.....))))).......((((((((((((.	TCCCGGGTTTCGGCACCA	tRF-3	18	ExactMatch	0	0	0	0	29	0	20	16	0	0	0	0	296.6782269	0	276.2011297	199.1263332	-194.0014224	0.029108807	0.048277056
AS-tDR-000110	-	-	chr10.trna11264-GlyTCC	58	75	GCGTTGGTGGTATAGTGGTGAGCATAGCTGCCTTCCAAGCAGTTGACCCGGGTTCGATTCCCGGCCAACGCACCA	75	)))))))..)).)........(.((.))))).......(((((....))))).......((((((((((((.	TTCCCGGCCAACGCACCA	tRF-3	18	ExactMatch	0	0	0	0	19	9	14	18	0	0	0	0	194.37539	135.2712188	193.3407908	224.0171249	-187.7511311	5.61757E-05	0.000955509
AS-tDR-011750	-	-	chr10.trna7484-ArgTCG	32	54	GACCGCGTGGCCTAATGGATAAGGCGTCTGACTTCGGATCAGAAGATTGAGGGTTCGAGTCCCTTCGTGGTCGCCA	76	)))))))..))))........((((.))))).......(((((.....))))).......((((((((((((.	CTTCGGATCAGAAGATTGAGGGT	i-tRF	23	ExactMatch	0	0	0	0	24	18	0	17	0	0	0	0	245.5268085	270.5424376	0	211.571729	-182.9102438	0.025875235	0.044529758
AS-tDR-001848	-	-	chr7.trna8336-AspGTC	32	47	TCCTCGTTAGTATAGTGGTTAGTATCCCCGCCTGTCACGCGGGAGACCGGGGTTCAATTCCCCGACGGGGAGCCA	75	)))))))..))))........((((.))))).......(((((....))))).......((((((((((((.	CTGTCACGCGGGAGAC	i-tRF	16	ExactMatch	0	0	0	0	20	13	10	12	0	0	0	0	204.6056737	195.3917605	138.1005648	149.3447499	-172.8606872	4.61201E-05	0.000908543
AS-tDR-011431	-	-	chr19.trna3057-MetCAT	29	51	GCCTCGTTAGCGCAGTAGGTAGCGCGTCAGTCTCATAATCTGAAGGTCGTGAGTTCGATCCTCACACGGGGCACCA	76	)))))))..))))........((((.)))).........((((.....))))).......((((((((((((.	AGTCTCATAATCTGAAGGTCGTG	i-tRF	23	ExactMatch	0	0	0	0	15	9	12	14	0	0	0	0	153.4542553	135.2712188	165.7206778	174.2355416	-158.1704234	1.5629E-06	0.000127012
AS-tDR-011838	-	-	pre-chr2.trna7579-GlyCCC	41	91	ACCTTTTCCTGAAGCACTGTCAGCCAGCTCCCCTAACGGTGCATTGGTGGTTCAATGGTAGAATTCTCGCCTCCCACGCGGGTGACCCGGGTTCGATTCCCGGCCAATGCAGTGCGTTCTTTTCTCTCTGCTACCTACACGTTTTTCTCAT	151	..........((((((((((((.((.((.((......)).))....((((......(((((....)).)))..))))..)).))..(((((.......))))).....))))))).)))................................	GCATTGGTGGTTCAATGGTAGAATTCTCGCCTCCCACGCGGGTGACCCGGG	Other	51	ExactMatch	0	0	0	0	0	18	12	13	0	0	0	0	0	270.5424376	165.7206778	161.7901457	-150.5133153	0.036653831	0.058894138
AS-tDR-007000	-	-	chr10.trna1313-ThrTGT	60	75	GGCTCCATAGCTCAGGGGTTAGAGCACTGGTCTTGTAAACCAGGGGTCGCGAGTTCAAATCTCGCTGGGGCCTCCA	76	)))))))..))))........((((.))))).......(((((.....))))).......((((((((((((.	TCTCGCTGGGGCCTCC	tRF-3	16	ExactMatch	0	0	0	0	15	12	19	0	0	0	0	0	153.4542553	180.3616251	262.3910732	0	-150.0517384	0.034690525	0.055813133
AS-tDR-006258	-	-	chr1.trna7479-PheGAA	60	75	GCCGAAATAGCTCAGTTGGGAGAGCGTTAGACTGAAGATCTAAAGGTCCCTGGTTCGATCCCGGGTTTCGGCACCA	76	)))))))..))))........((((.))))).......(((((.....))))).......((((((((((((.	CCCGGGTTTCGGCACC	tRF-3	16	ExactMatch	0	0	0	0	23	13	0	13	0	0	0	0	235.2965248	195.3917605	0	161.7901457	-149.1196077	0.028423983	0.047467214
AS-tDR-002233	-	-	pre-chr10.trna9239-GlnTTG	64	81	GTGGCTTGAGAAGGCTGCCGGGCGCCTAAAGCCGCCAGCAGGTCCCATGGTGTAATGGTTAGCACTCTGGACTTTGAATCCAGCGATCCGAGTTCAAATCTCGGTGGGACCTCACTGAACCTTTTTTGGCCCTAGAATCTCTGTTTTGGGGC	152	(((((((....((((.((...)))))).)))))))(((.(((((((..(((((........)))))(((((.......)))))....(((((.......))))).)))))))..)))...........((((((((((....))))))))))	ACTCTGGACTTTGAATCC	Other	18	ExactMatch	0	0	0	0	16	15	12	0	0	0	0	0	163.684539	225.4520313	165.7206778	0	-139.714312	0.028590149	0.04758952
AS-tDR-002252	-	-	pre-chr10.trna9239-GlnTTG	63	80	GTGGCTTGAGAAGGCTGCCGGGCGCCTAAAGCCGCCAGCAGGTCCCATGGTGTAATGGTTAGCACTCTGGACTTTGAATCCAGCGATCCGAGTTCAAATCTCGGTGGGACCTCACTGAACCTTTTTTGGCCCTAGAATCTCTGTTTTGGGGC	152	(((((((....((((.((...)))))).)))))))(((.(((((((..(((((........)))))(((((.......)))))....(((((.......))))).)))))))..)))...........((((((((((....))))))))))	CACTCTGGACTTTGAATC	Other	18	ExactMatch	0	0	0	0	13	13	0	16	0	0	0	0	132.9936879	195.3917605	0	199.1263332	-132.8779454	0.029724398	0.049066049
AS-tDR-012947	-	-	chr10.trna7484-ArgTCG	32	55	GACCGCGTGGCCTAATGGATAAGGCGTCTGACTTCGGATCAGAAGATTGAGGGTTCGAGTCCCTTCGTGGTCGCCA	76	)))))))..))))........((((.))))).......(((((.....))))).......((((((((((((.	CTTCGGATCAGAAGATTGAGGGTT	i-tRF	24	ExactMatch	0	0	0	0	0	10	11	13	0	0	0	0	0	150.3013542	151.9106213	161.7901457	-117.0005303	0.024208942	0.0425631
AS-tDR-006932	-	-	chr10.trna2463-SerAGA	69	85	GTAGTCGTGGCCGAGTGGTTAAGGCGATGGACTAGAAATCCATTGGGGTCTTCCCGCGCAGGTTCGAATCCTGCCGACTACGCCA	85	)))))))..)))..........(((.))))).......(((((..)))....(((..))))).......((((((((((((.	TCCTGCCGACTACGCCA	tRF-3	17	ExactMatch	0	0	0	0	0	9	11	13	0	0	0	0	0	135.2712188	151.9106213	161.7901457	-113.2429965	0.025008426	0.043323456
AS-tDR-004535	-	-	pre-chr17.trna1584-MetCAT	56	71	TACAGTTAAGGGTAATATCAAGAGGTCCTCTCTACTAGCTAGCAGAGTGGCGCAGCGGAAGCGTGCTGGGCCCATAACCCAGAGGTCGATGGATCGAAACCATCCTCTGCTATGTGATGGTCTATGTTTTTTTCCCTTTCCAAGTTAAGTTC	152	....(..(((((..........((..(.((.......((((((((((.(((((.((....))))))).(..((((.(((....)))..))))..).........)))))))).)))).)..))..........)))))..)...........	CGGAAGCGTGCTGGGC	Other	16	ExactMatch	0	0	34	0	33	38	29	22	0	0	137.4770535	0	337.5993616	571.145146	400.491638	273.7987082	-11.21761314	0.002503784	0.010222644
AS-tDR-004877	-	-	chr1.trna13666-ProAGG	8	31	GGCTCGTTGGTCTAGGGGTATGATTCTCGCTTAGGGTGCGAGAGGTCCCGGGTTCAAATCCCGGACGAGCCCCCA	75	)))))))..))).........(((.))))).......(((((.....))))).......((((((((((((.	TGGTCTAGGGGTATGATTCTCGCT	i-tRF	24	ExactMatch	0	0	0	25	25	31	31	16	0	0	0	127.3541413	255.7570921	465.9341981	428.111751	199.1263332	-10.29986083	0.005530979	0.014017179
AS-tDR-012689	-	-	chr1.trna18389-LeuTAA	49	64	ACCAGGATGGCCGAGTGGTTAAGGCGTTGGACTTAAGATCCAATGGACATATGTCTGCGTGGGTTCGAACCCCACTCCTGGTACCA	86	)))))))..)))..........(((.))))).......(((((.))))....((((..))))).......((((((((((((.	ATATGTCTGCGTGGGT	i-tRF	16	ExactMatch	27	0	0	0	37	44	19	25	164.2805425	0	0	0	378.5204964	661.3259585	262.3910732	311.1348956	-9.611167161	0.010231475	0.021690637
AS-tDR-006953	-	-	chr1.trna15533-ThrAGT	56	77	GGCGCCGTGGCTTAGTTGGTTAAAGCGCCTGTCTAGTAAACAGGAGATCCTGGGTTCGAATCCCAGCGGTGCCTCCA	77	)))))))..)))).........((((.))))).......(((((.....))))).......((((((((((((.	TCGAATCCCAGCGGTGCCTCCA	tRF-3	22	ExactMatch	0	0	33	0	35	26	18	18	0	0	133.4336107	0	358.059929	390.783521	248.5810167	224.0171249	-8.9166077	0.002082696	0.009436681
AS-tDR-011472	-	-	chr19.trna3057-MetCAT	35	54	GCCTCGTTAGCGCAGTAGGTAGCGCGTCAGTCTCATAATCTGAAGGTCGTGAGTTCGATCCTCACACGGGGCACCA	76	)))))))..))))........((((.)))).........((((.....))))).......((((((((((((.	ATAATCTGAAGGTCGTGAGT	i-tRF	20	ExactMatch	0	0	0	25	26	22	19	24	0	0	0	127.3541413	265.9873758	330.6629793	262.3910732	298.6894998	-8.844265712	0.000355049	0.003142828
AS-tDR-006893	-	-	chr17.trna1873-AlaAGC	58	74	GGGGGTGTAGCTCAGTGGTAGAGCGCGTGCTTAGCATGCACGAGGCCCCGGGTTCAATCCCCGGCACCTCCACCA	75	)))))))..)))).......((((.))))).......(((((.....))))).......((((((((((((.	TCCCCGGCACCTCCACC	tRF-3	17	ExactMatch	0	21	0	0	27	20	22	19	0	129.3812496	0	0	276.2176595	300.6027084	303.8212426	236.4625207	-8.405260371	0.000464758	0.003760218
AS-tDR-013226	-	-	pre-chr17.trna1584-MetCAT	114	129	TACAGTTAAGGGTAATATCAAGAGGTCCTCTCTACTAGCTAGCAGAGTGGCGCAGCGGAAGCGTGCTGGGCCCATAACCCAGAGGTCGATGGATCGAAACCATCCTCTGCTATGTGATGGTCTATGTTTTTTTCCCTTTCCAAGTTAAGTTC	152	....(..(((((..........((..(.((.......((((((((((.(((((.((....))))))).(..((((.(((....)))..))))..).........)))))))).)))).)..))..........)))))..)...........	GTGATGGTCTATGTTT	tRF-1	16	ExactMatch	0	36	54	0	88	105	50	45	0	221.7964278	218.3459084	0	900.2649643	1578.164219	690.5028242	560.0428122	-8.404906524	0.012884738	0.026367928
AS-tDR-005361	-	-	chr2.trna7585-GlyCCC	16	32	GCATTGGTGGTTCAATGGTAGAATTCTCGCCTCCCATGCGGGTGATCCGGGTTCGATTCCCGGCCAATGCACCA	74	)))))))..)))).......((((.))))).......(((((....))))).......((((((((((((.	TGGTAGAATTCTCGCCT	i-tRF	17	ExactMatch	0	28	0	0	34	30	23	21	0	172.5083328	0	0	347.8296453	450.9040626	317.6312991	261.3533123	-7.828062833	0.002142926	0.009596863
AS-tDR-000062	-	-	pre-chr12.trna2269-AspGTC	41	63	TCTTAAAAGGGCCTCTTGCCAAGCTAGCTTTCAGCTCTCTTCCTCGTTAGTATAGTGGTGAGTATCCCCGCCTGTCACGCGGGAGACCGGGGTTCGATTCCCCGACGGGGAGATTGTCAAACATTTTGCCATAAACTCTTGTTTTTTATTTG	152	.........(((..((..(((.((((((.................))))))....)))..))..((((((((((.....))))....(((((.......))))).))))))................)))..((((....))))........	TCCTCGTTAGTATAGTGGTGAGT	Other	23	ExactMatch	0	22	0	0	20	23	14	25	0	135.5422615	0	0	204.6056737	345.6931147	193.3407908	311.1348956	-7.587482557	0.004072083	0.013091666
AS-tDR-013664	-	-	pre-chr17.trna1586-ArgTCG	114	136	TGTTTTCCAATAATACATGAGCAGCATATTCTCCATGTGGGACCACGTGGCCTAATGGATAAGGCGTCTGACTTCGGATCAGAAGATTGAGGGTTCGAATCCCTTCGTGGTTGATCTGGATAGTGGCTTTTGCTTTTCATCTTTGACAATAGG	153	................(((((.((((.....(((((.((((.((....))))))))))).(((((..(((..((((((((((...((.(((((.......))))).))..)))))))))))))..))))))))).))))).............	ATCTGGATAGTGGCTTTTGCTTT	tRF-1	23	ExactMatch	0	0	0	30	26	14	16	31	0	0	0	152.8249696	265.9873758	210.4218959	220.9609037	385.8072706	-6.932425679	0.005720056	0.01448632
AS-tDR-012799	-	-	pre-chrM.trna4-GlnTTG	41	59	GGGTATGGGCCCGATAGCTTAGTTAGCTGACCTTACTATGTAGGATAGGGTGTATTGGTAGCACGGAGAATTTTGAATTCTTAGGTGTAGGTTCAATTCCTATTGTCCTAGAAATAAGAGGATTTAAACCTCTATTATTTACTCTATCAAA	151	((((....))))..(((((.....)))))..............(((((((((...(((((((((.((((((.....))))))..))).(((((.((.((((.((((.......)))).)))).)).)))))))))))..)))))))))...	TAGGATAGGGTGTATTGGT	Other	19	ExactMatch	0	24	0	26	42	34	27	52	0	147.8642852	0	132.448307	429.6719148	511.0246043	372.871525	647.1605829	-6.910452372	0.00111871	0.006569625
AS-tDR-001055	-	-	chr10.trna2463-SerAGA	1	23	GTAGTCGTGGCCGAGTGGTTAAGGCGATGGACTAGAAATCCATTGGGGTCTTCCCGCGCAGGTTCGAATCCTGCCGACTACGCCA	85	)))))))..)))..........(((.))))).......(((((..)))....(((..))))).......((((((((((((.	GTAGTCGTGGCCGAGTGGTTAAG	tRF-5	23	ExactMatch	0	0	34	0	45	10	10	17	0	0	137.4770535	0	460.3627659	150.3013542	138.1005648	211.571729	-6.816203691	0.047226822	0.073524261
AS-tDR-013646	-	-	pre-chrM.trna4-GlnTTG	41	73	GGGTATGGGCCCGATAGCTTAGTTAGCTGACCTTACTATGTAGGATAGGGTGTATTGGTAGCACGGAGAATTTTGAATTCTTAGGTGTAGGTTCAATTCCTATTGTCCTAGAAATAAGAGGATTTAAACCTCTATTATTTACTCTATCAAA	151	((((....))))..(((((.....)))))..............(((((((((...(((((((((.((((((.....))))))..))).(((((.((.((((.((((.......)))).)))).)).)))))))))))..)))))))))...	TAGGATAGGGTGTATTGGTAGCACGGAGAATTT	Other	33	ExactMatch	23	0	0	0	22	17	11	27	139.9426843	0	0	0	225.0662411	255.5123022	151.9106213	336.0256873	-6.756264525	0.007085239	0.017182175
AS-tDR-013700	-	-	pre-chr3.trna1421-AlaCGC	114	132	ATTGTATAAGTAGGCATGTGAAGCAGCTTGCTTCAGGCTGGGGGATGTAGCTCAGTGGTAGAGCGCGCGCTTCGCATGTGTGAGGTCCCGGGTTCAATCCCCGGCATCTCCAAGCAGCCGTAAGTTTCGTTTTTATTCTTTCTCAATGAAAA	152	.((((........(((((((((((.((.(((((...((((((........))))))....))))).)))))))))))))..(((((.(((((.......))))).)))))...)))).......(((((((.............))))))).	GCAGCCGTAAGTTTCGTTT	tRF-1	19	ExactMatch	0	20	0	0	29	12	10	19	0	123.2202377	0	0	296.6782269	180.3616251	138.1005648	236.4625207	-6.725368172	0.007613046	0.0184133
AS-tDR-013652	-	-	chr1.trna12832-LeuTAG	47	64	GGTAGCGTGGCCGAGTGGTCTAAGGCGCTGGATTTAGGCTCCAGTCATTTCGATGGCGTGGGTTCGAATCCCACCGCTGCCACCA	85	)))))))..)))...........(((.))))).......(((((.))))..((((..))))).......((((((((((((.	ATTTCGATGGCGTGGGTT	i-tRF	18	ExactMatch	56	42	0	0	77	112	18	107	340.7300141	258.7624992	0	0	787.7318438	1683.375167	248.5810167	1331.657353	-6.71979402	0.038382799	0.061268396
AS-tDR-013699	-	-	pre-chr3.trna1421-AlaCGC	113	133	ATTGTATAAGTAGGCATGTGAAGCAGCTTGCTTCAGGCTGGGGGATGTAGCTCAGTGGTAGAGCGCGCGCTTCGCATGTGTGAGGTCCCGGGTTCAATCCCCGGCATCTCCAAGCAGCCGTAAGTTTCGTTTTTATTCTTTCTCAATGAAAA	152	.((((........(((((((((((.((.(((((...((((((........))))))....))))).)))))))))))))..(((((.(((((.......))))).)))))...)))).......(((((((.............))))))).	AGCAGCCGTAAGTTTCGTTTT	tRF-1	21	ExactMatch	0	0	0	35	35	16	14	24	0	0	0	178.2957978	358.059929	240.4821667	193.3407908	298.6894998	-6.004375303	0.007172292	0.017358751
AS-tDR-013232	-	-	pre-chr2.trna7907-MetCAT	113	129	AAGTCTTCTATGGTAATACAAGCATAGCCTACCAGTAGGTAGCAGAGTGGCGCAGCGGAAGCGTGCTGGGCCCATAACCCAGAGGTCGATGGATCGAAACCATCCTCTGCTATCGGAGACTTTGTTTTTCTTTTTACGGGTGAAAATACAAT	152	.(((((((..(((((..............)))))...((((((((((.(((((.((....))))))).(..((((.(((....)))..))))..).........)))))))))))))))))(((((((((...........))))).)))).	TCGGAGACTTTGTTTTT	tRF-1	17	ExactMatch	21	27	0	0	40	24	38	35	127.7737553	166.3473209	0	0	409.2113474	360.7232501	524.7821464	435.5888539	-5.817453835	0.000630114	0.004568554
AS-tDR-000104	-	-	chr10.trna11263-IleAAT	60	77	GGCCGGTTAGCTCAGTTGGTTAGAGCGTGGTGCTAATAACGCCAAGGTCGCGGGTTCGATCCCCGTACGGGCCACCA	77	)))).))..)))).........((((.))))).......(((((.....))))).......(((((((.((((.	TCCCCGTACGGGCCACCA	tRF-3	18	ExactMatch	0	33	0	0	29	20	22	21	0	203.3133922	0	0	296.6782269	300.6027084	303.8212426	261.3533123	-5.626532266	0.00357327	0.012824407
AS-tDR-006886	-	-	chr17.trna1878-AlaAGC	58	75	GGGGGTGTAGCTCAGTGGTAGAGCGCGTGCTTAGCATGCACGAGGCCCTGGGTTCGATCCCCAGCACCTCCACCA	75	)))))))..)))).......((((.))))).......(((((.....))))).......((((((((((((.	TCCCCAGCACCTCCACCA	tRF-3	18	ExactMatch	30	0	0	0	28	14	13	27	182.5339361	0	0	0	286.4479432	210.4218959	179.5307343	336.0256873	-5.44901524	0.011586184	0.024053178
AS-tDR-001849	-	-	chr10.trna2466-AspGTC	32	48	TCCTCGTTAGTATAGTGGTGAGTATCCCCGCCTGTCACGCGGGAGACCGGGGTTCGATTCCCCGACGGGGAGCCA	75	)))))))..))))........((((.))))).......(((((....))))).......((((((((((((.	CTGTCACGCGGGAGACC	i-tRF	17	ExactMatch	0	28	32	0	36	27	46	20	0	172.5083328	129.390168	0	368.2902127	405.8136564	635.2625982	248.9079165	-5.434071693	0.010373783	0.021690637
AS-tDR-002356	-	-	chr10.trna11252-GlnCTG	16	31	GGTTCCATGGTGTAATGGTTAGCACTCTGGACTCTGAATCCAGCGATCCGAGTTCAAATCTCGGTGGAACCTCCA	75	)))))))..))))........((((.))))).......(((((....))))).......((((((((((((.	TGGTTAGCACTCTGGA	i-tRF	16	ExactMatch	32	42	58	0	92	90	61	49	194.7028652	258.7624992	234.5196794	0	941.1860991	1352.712188	842.4134455	609.8243955	-5.419388991	0.003661804	0.012824407
AS-tDR-002045	-	-	chr2.trna4450-GlnCTG	23	41	GGTTCCATGGTGTAATGGTGAGCACTCTGGACTCTGAATCCAGCGATCCGAGTTCAAATCTCGGTGGGACCTCCA	75	)))))))..))))........((((.))))).......(((((....))))).......((((((((((((.	CACTCTGGACTCTGAATCC	i-tRF	19	ExactMatch	0	24	39	0	38	39	20	31	0	147.8642852	157.6942672	0	388.7507801	586.1752814	276.2011297	385.8072706	-5.300885564	0.00533966	0.013938542
AS-tDR-002513	-	-	chr13.trna4006-GluCTC	15	30	TCGCTGGTGGTCTAGTGGTTAGGATTCGGCGCTCTCACCGCAGCGCCCGGGTTCGATTCCCGGTCAGGGAACCA	74	)).))))..))))........((((.).))).......(((.(...))))).......(((((((((.((.	GTGGTTAGGATTCGGC	i-tRF	16	ExactMatch	0	52	67	0	65	63	84	28	0	320.372618	270.9106642	0	664.9684396	946.8985316	1160.044745	348.4710831	-5.248564662	0.017953649	0.03350844
AS-tDR-006004	-	-	chr1.trna15533-ThrAGT	60	77	GGCGCCGTGGCTTAGTTGGTTAAAGCGCCTGTCTAGTAAACAGGAGATCCTGGGTTCGAATCCCAGCGGTGCCTCCA	77	)))))))..)))).........((((.))))).......(((((.....))))).......((((((((((((.	ATCCCAGCGGTGCCTCCA	tRF-3	18	ExactMatch	0	30	0	0	22	18	19	18	0	184.8303565	0	0	225.0662411	270.5424376	262.3910732	224.0171249	-5.221707435	0.005880121	0.014568837
AS-tDR-007674	-	-	chr1.trna12832-LeuTAG	1	16	GGTAGCGTGGCCGAGTGGTCTAAGGCGCTGGATTTAGGCTCCAGTCATTTCGATGGCGTGGGTTCGAATCCCACCGCTGCCACCA	85	)))))))..)))...........(((.))))).......(((((.))))..((((..))))).......((((((((((((.	GGTAGCGTGGCCGAGT	tRF-5	16	ExactMatch	28	0	0	0	16	23	15	15	170.365007	0	0	0	163.684539	345.6931147	207.1508472	186.6809374	-5.202932938	0.021081335	0.038071329
AS-tDR-006248	-	-	chr12.trna5057-AlaTGC	60	75	GGGGATGTAGCTCAGTGGTAGAGCGCATGCTTTGCATGTATGAGGCCCCGGGTTCAATCCCCGGCATCTCCACCA	75	)))))))..)))).......((((.))))).......(((((.....))))).......((((((((((((.	CCCGGCATCTCCACCA	tRF-3	16	ExactMatch	0	24	50	0	32	39	39	30	0	147.8642852	202.1721374	0	327.3690779	586.1752814	538.5922028	373.3618748	-5.167542998	0.003937172	0.013041882
AS-tDR-006200	-	-	chr13.trna3830-LeuCAG	71	86	GTCAGGATGGCTGAGCAGTCTAAGGTACTGTGTTCAGGTTGCAGTCTCCCTTGGAGGCGTGGGTTCGAATCCCACTTCTGACACCA	86	)))))))..)))...........(((.))))).......(((((.))))...((((..))))).......((((((((((((.	CCCACTTCTGACACCA	tRF-3	16	ExactMatch	0	26	46	0	44	37	31	26	0	160.186309	185.9983664	0	450.1324822	556.1150106	428.111751	323.5802915	-5.031458138	0.002231436	0.009668674
AS-tDR-013227	-	-	pre-chr17.trna1584-MetCAT	114	130	TACAGTTAAGGGTAATATCAAGAGGTCCTCTCTACTAGCTAGCAGAGTGGCGCAGCGGAAGCGTGCTGGGCCCATAACCCAGAGGTCGATGGATCGAAACCATCCTCTGCTATGTGATGGTCTATGTTTTTTTCCCTTTCCAAGTTAAGTTC	152	....(..(((((..........((..(.((.......((((((((((.(((((.((....))))))).(..((((.(((....)))..))))..).........)))))))).)))).)..))..........)))))..)...........	GTGATGGTCTATGTTTT	tRF-1	17	ExactMatch	41	174	230	90	269	335	188	235	249.463046	1072.016068	929.9918322	458.4749087	2751.946311	5035.095366	2596.290619	2924.668019	-4.905035335	0.004677396	0.013091666
AS-tDR-006441	-	-	chr10.trna9239-GlnTTG	60	75	GGTCCCATGGTGTAATGGTTAGCACTCTGGACTTTGAATCCAGCGATCCGAGTTCAAATCTCGGTGGGACCTCCA	75	)))))))..))))........((((.))))).......(((((....))))).......((((((((((((.	CTCGGTGGGACCTCCA	tRF-3	16	ExactMatch	24	23	0	0	38	25	27	22	146.0271489	141.7032733	0	0	388.7507801	375.7533855	372.871525	273.7987082	-4.850966135	0.001264135	0.007207875
AS-tDR-002306	-	-	chr10.trna9239-GlnTTG	37	55	GGTCCCATGGTGTAATGGTTAGCACTCTGGACTTTGAATCCAGCGATCCGAGTTCAAATCTCGGTGGGACCTCCA	75	)))))))..))))........((((.))))).......(((((....))))).......((((((((((((.	AATCCAGCGATCCGAGTTC	i-tRF	19	ExactMatch	0	22	0	0	22	9	10	14	0	135.5422615	0	0	225.0662411	135.2712188	138.1005648	174.2355416	-4.849237494	0.015019924	0.029388904
AS-tDR-002958	-	-	chr1.trna3680-GluTTC	16	31	TCCCACATGGTCTAGCGGTTAGGATTCCTGGTTTTCACCCAGGCGGCCCGGGTTCGACTCCCGGTGTGGGAACCA	75	)))))))..))))........((((.))))).......(((((....))))).......((((((((((((.	CGGTTAGGATTCCTGG	i-tRF	16	ExactMatch	0	61	72	0	81	72	50	47	0	375.821725	291.1278779	0	828.6529785	1082.16975	690.5028242	584.9336038	-4.75484171	0.004907501	0.013303728
AS-tDR-013234	-	-	pre-chr1.trna7481-ValTAC	115	133	CACATGTAGTTAGTTGATCTGGCACCCGCTGCACCCGCCCGGTTCCATAGTGTAGCGGTTATCACGTCTGCTTTACACGCAGAAGGTCCTGGGTTCGAGCCCCAGTGGAACCACGTGGTGTGCTAGTTACTTTTTCTCAGGTACTTATTTAAG	153	.((.((.((..(((....((((((((((((((((((....)).......)))))))))..(((((((((((.......))))).(((((.((((....))))....)).))).)))))))))))))..)))....)))).))...........	GTGGTGTGCTAGTTACTTT	tRF-1	19	ExactMatch	104	313	299	275	371	688	219	554	632.7843118	1928.39672	1208.989382	1400.895554	3795.435247	10340.73317	3024.40237	6894.749288	-4.649084712	0.031331604	0.051473349
AS-tDR-013276	-	-	pre-chr17.trna1586-ArgTCG	114	130	TGTTTTCCAATAATACATGAGCAGCATATTCTCCATGTGGGACCACGTGGCCTAATGGATAAGGCGTCTGACTTCGGATCAGAAGATTGAGGGTTCGAATCCCTTCGTGGTTGATCTGGATAGTGGCTTTTGCTTTTCATCTTTGACAATAGG	153	................(((((.((((.....(((((.((((.((....))))))))))).(((((..(((..((((((((((...((.(((((.......))))).))..)))))))))))))..))))))))).))))).............	ATCTGGATAGTGGCTTT	tRF-1	17	ExactMatch	54	150	205	52	224	255	149	196	328.561085	924.1517827	828.9057635	264.8966139	2291.583546	3832.684532	2057.698416	2439.297582	-4.520397857	0.003121435	0.012015884
AS-tDR-001971	-	-	chr10.trna4794-CysGCA	14	32	GGGGGTATAGCTCAGTGGTAGAGCATTTGACTGCAGATCAAGAGGTCCCCGGTTCAAATCCGGGTGCCCCCTCCA	75	)))))))..)))).......((((.))))).......(((((.....))))).......((((((((((((.	AGTGGTAGAGCATTTGACT	i-tRF	19	ExactMatch	0	20	47	0	31	31	30	15	0	123.2202377	190.0418092	0	317.1387943	465.9341981	414.3016945	186.6809374	-4.3751077	0.01354597	0.027158779
AS-tDR-013228	-	-	pre-chr17.trna1584-MetCAT	114	131	TACAGTTAAGGGTAATATCAAGAGGTCCTCTCTACTAGCTAGCAGAGTGGCGCAGCGGAAGCGTGCTGGGCCCATAACCCAGAGGTCGATGGATCGAAACCATCCTCTGCTATGTGATGGTCTATGTTTTTTTCCCTTTCCAAGTTAAGTTC	152	....(..(((((..........((..(.((.......((((((((((.(((((.((....))))))).(..((((.(((....)))..))))..).........)))))))).)))).)..))..........)))))..)...........	GTGATGGTCTATGTTTTT	tRF-1	18	ExactMatch	0	44	59	28	53	67	42	58	0	271.0845229	238.5631222	142.6366383	542.2050353	1007.019073	580.0223723	721.8329579	-4.350369971	0.004032407	0.013091666
AS-tDR-003945	-	-	chr6.trna6230-LysCTT	13	28	GCCCGGCTAGCTCAGTCGGTAGAGCATGGGACTCTTAATCCCAGGGTCGTGGGTTCGAGCCCCACGTTGGGCGCCA	76	)))))))..))))........((((.))))).......(((((.....))))).......((((((((((((.	CAGTCGGTAGAGCATG	i-tRF	16	ExactMatch	21	29	40	0	62	29	50	23	127.7737553	178.6693447	161.73771	0	634.2775885	435.8739272	690.5028242	286.244104	-4.343459965	0.008026196	0.019010233
AS-tDR-004223	-	-	chr17.trna1908-LysTTT	13	28	GCCTGGGTAGCTCAGTCGGTAGAGCATCAGACTTTTAATCTGAGGGTCCAGGGTTCAAGTCCCTGTTCAGGCGCCA	76	)))))))..))))........((((.))))).......(((((.....))))).......((((((((((((.	CAGTCGGTAGAGCATC	i-tRF	16	ExactMatch	61	103	183	42	202	157	193	110	371.1523367	634.5842241	739.950023	213.9549574	2066.517305	2359.731261	2665.340901	1368.993541	-4.310655906	0.001696686	0.00838977
AS-tDR-002004	-	-	chr17.trna3673-GlnCTG	24	41	GGTTCCATGGTGTAATGGTTAGCACTCTGGACTCTGAATCCAGCGATCCGAGTTCAAATCTCGGTGGGACCTCCA	75	)))))))..))))........((((.))))).......(((((....))))).......((((((((((((.	ACTCTGGACTCTGAATCC	i-tRF	18	ExactMatch	24	31	37	0	62	38	31	36	146.0271489	190.9913684	149.6073817	0	634.2775885	571.145146	428.111751	448.0342497	-4.250832945	0.000839781	0.005301465
AS-tDR-011416	-	-	chr17.trna1880-AlaAGC	54	75	GGGGATGTAGCTCAGTGGTAGAGCGCATGCTTAGCATGCATGAGGTCCTGGGTTCGATCCCCAGCATCTCCACCA	75	)))))))..)))).......((((.))))).......(((((.....))))).......((((((((((((.	TCGATCCCCAGCATCTCCACCA	tRF-3	22	ExactMatch	0	0	35	28	14	16	22	36	0	0	141.5204962	142.6366383	143.2239716	240.4821667	303.8212426	448.0342497	-3.954653536	0.031042465	0.051113145
AS-tDR-001600	-	-	chr1.trna17126-ArgCCT	12	29	GCCCCAGTGGCCTAATGGATAAGGCACTGGCCTCCTAAGCCAGGGATTGTGGGTTCGAGTCCCACCTGGGGTACCA	76	)))))))..))))........((((.))))).......(((((.....))))).......((((((((((((.	CTAATGGATAAGGCACTG	i-tRF	18	ExactMatch	0	22	41	0	31	25	13	26	0	135.5422615	165.7811527	0	317.1387943	375.7533855	179.5307343	323.5802915	-3.930269183	0.010291488	0.021690637
AS-tDR-006247	-	-	chr17.trna1873-AlaAGC	60	75	GGGGGTGTAGCTCAGTGGTAGAGCGCGTGCTTAGCATGCACGAGGCCCCGGGTTCAATCCCCGGCACCTCCACCA	75	)))))))..)))).......((((.))))).......(((((.....))))).......((((((((((((.	CCCGGCACCTCCACCA	tRF-3	16	ExactMatch	21	0	37	0	22	23	25	14	127.7737553	0	149.6073817	0	225.0662411	345.6931147	345.2514121	174.2355416	-3.888840315	0.013906465	0.027774954
AS-tDR-001612	-	-	chr1.trna17126-ArgCCT	16	31	GCCCCAGTGGCCTAATGGATAAGGCACTGGCCTCCTAAGCCAGGGATTGTGGGTTCGAGTCCCACCTGGGGTACCA	76	)))))))..))))........((((.))))).......(((((.....))))).......((((((((((((.	TGGATAAGGCACTGGC	i-tRF	16	ExactMatch	22	38	48	0	47	48	48	25	133.8582198	234.1184516	194.0852519	0	480.8233332	721.4465002	662.8827112	311.1348956	-3.851676557	0.008955888	0.019874132
AS-tDR-000584	-	-	chr1.trna3680-GluTTC	1	29	TCCCACATGGTCTAGCGGTTAGGATTCCTGGTTTTCACCCAGGCGGCCCGGGTTCGACTCCCGGTGTGGGAACCA	75	)))))))..))))........((((.))))).......(((((....))))).......((((((((((((.	TCCCACATGGTCTAGCGGTTAGGATTCCT	tRF-5	29	ExactMatch	46	33	49	34	142	40	51	41	279.8853687	203.3133922	198.1286947	173.2016322	1452.700283	601.2054169	704.3128806	510.2612289	-3.811728521	0.031825318	0.05209722
AS-tDR-002583	-	-	chr1.trna17865-GluCTC	16	31	TCCCTGGTGGTCTAGTGGTTAGGATTCGGCGCTCTCACCGCCGCGGCCCGGGTTCGATTCCCGGTCAGGGAACCA	75	)))))))..))))........((((.))))).......(((((....))))).......((((((((((((.	TGGTTAGGATTCGGCG	i-tRF	16	ExactMatch	31	111	194	47	136	168	160	79	188.6184006	683.8723192	784.4278933	239.4257856	1391.318581	2525.062751	2209.609037	983.1862702	-3.743098695	0.015182265	0.029485684
AS-tDR-000624	-	-	chr4.trna7782-GluCTC	1	16	TCCCTGGTGGTCTAGTGGTTAGGATTCAGCACTCTCACTGCTACTGCCTGGGTTCAATTCCCTGTCAGGGAACCA	75	)))))))..))))........((((..)))).......((((.....).))).......(((.((((((((.	TCCCTGGTGGTCTAGT	tRF-5	16	ExactMatch	26	32	0	0	24	25	40	13	158.196078	197.1523803	0	0	245.5268085	375.7533855	552.4022593	161.7901457	-3.727503398	0.049255121	0.075619638
AS-tDR-006440	-	-	chr10.trna11252-GlnCTG	60	75	GGTTCCATGGTGTAATGGTTAGCACTCTGGACTCTGAATCCAGCGATCCGAGTTCAAATCTCGGTGGAACCTCCA	75	)))))))..))))........((((.))))).......(((((....))))).......((((((((((((.	CTCGGTGGAACCTCCA	tRF-3	16	ExactMatch	24	26	46	0	46	35	37	26	146.0271489	160.186309	185.9983664	0	470.5930495	526.0547398	510.9720899	323.5802915	-3.698420877	0.001716037	0.00838977
AS-tDR-013231	-	-	pre-chr2.trna7907-MetCAT	113	128	AAGTCTTCTATGGTAATACAAGCATAGCCTACCAGTAGGTAGCAGAGTGGCGCAGCGGAAGCGTGCTGGGCCCATAACCCAGAGGTCGATGGATCGAAACCATCCTCTGCTATCGGAGACTTTGTTTTTCTTTTTACGGGTGAAAATACAAT	152	.(((((((..(((((..............)))))...((((((((((.(((((.((....))))))).(..((((.(((....)))..))))..).........)))))))))))))))))(((((((((...........))))).)))).	TCGGAGACTTTGTTTT	tRF-1	16	ExactMatch	148	151	172	64	236	206	198	169	900.5007514	930.3127946	695.4721528	326.0266017	2414.34695	3096.207897	2734.391184	2103.271895	-3.624329848	0.000321406	0.003013803
AS-tDR-004118	-	-	chr10.trna12493-LysCTT	16	32	GCCCGGCTAGCTCAGTCGGTAGAGCATGAGACTCTTAATCTCAGGGTCGTGGGTTCGAGCCCCACGTTGGGCGCCA	76	)))))))..))))........((((.))))).......(((((.....))))).......((((((((((((.	TCGGTAGAGCATGAGAC	i-tRF	17	ExactMatch	42	54	74	0	72	59	65	54	255.5475105	332.6946418	299.2147634	0	736.5804254	886.7779899	897.6536714	672.0513746	-3.586335363	0.000861108	0.005301465
AS-tDR-000052	-	-	chr10.trna1308-ValCAC	1	23	GTTTCCGTAGTGTAGTGGTTATCACGTTCGCCTCACACGCGAAAGGTCCCCGGTTCGAAACCGGGCGGAAACACCA	76	)))))))..)))..........(((.))))).......(((((.....))))).......((((((((((((.	GTTTCCGTAGTGTAGTGGTTATC	tRF-5	23	ExactMatch	543	569	733	591	1719	577	783	672	3303.864243	3505.615762	2963.843535	3010.6519	17585.85766	8672.388138	10813.27423	8363.305995	-3.553246268	0.008999607	0.019874132
AS-tDR-006288	-	-	chr17.trna1605-ValAAC	61	76	GTTTCCGTGGTGTAGTGGTCATCACGCTCGCCTAACACGCGAGAGCTACCCAGTTCGAGACCGGGCGGAAACACCA	76	)))))))..)))..........(((.))))).......(((((.....))).).......(.((((((((((.	CCGGGCGGAAACACCA	tRF-3	16	ExactMatch	32	36	41	0	51	31	55	23	194.7028652	221.7964278	165.7811527	0	521.744468	465.9341981	759.5531066	286.244104	-3.475258115	0.016221437	0.030945121
AS-tDR-000600	-	-	chr15.trna4154-GluTTC	1	29	TCCCATATGGTCTAGCGGTTAGGATTCCTGGTTTTCACCCAGGCGGCCCGGGTTCGACTCCCGGTGTGGGAACCA	75	)))))))..))))........((((.))))).......(((((....))))).......((((((((((((.	TCCCATATGGTCTAGCGGTTAGGATTCCT	tRF-5	29	ExactMatch	23	27	52	36	90	35	32	42	139.9426843	166.3473209	210.2590229	183.3899635	920.7255317	526.0547398	441.9218075	522.7066247	-3.431275625	0.007669067	0.01847548
AS-tDR-006924	-	-	chr10.trna4794-CysGCA	59	74	GGGGGTATAGCTCAGTGGTAGAGCATTTGACTGCAGATCAAGAGGTCCCCGGTTCAAATCCGGGTGCCCCCTCCA	75	)))))))..)))).......((((.))))).......(((((.....))))).......((((((((((((.	TCCGGGTGCCCCCTCC	tRF-3	16	ExactMatch	44	38	56	0	55	61	40	38	267.7164396	234.1184516	226.4327939	0	562.6656027	916.8382607	552.4022593	472.9250414	-3.426112083	0.008807885	0.019874132
AS-tDR-013260	-	-	pre-chr1.trna12832-LeuTAG	124	141	CACACTAATATACTCTGAATGGTTAACCATAGAAATGGGAGGTAGCGTGGCCGAGTGGTCTAAGGCGCTGGATTTAGGCTCCAGTCATTTCGATGGCGTGGGTTCGAATCCCACCGCTGCCACATCCCTAGGTTTCCTTTTTATTTTCTCCATTTTTTAAAT	162	................((((((........(((((.((((((.(((.(((..(((((((....((((..((((((..((.((((((((....))))).)))))..))))))...))))))))).)).))).))).))))))...))))))))))).......	ATCCCTAGGTTTCCTTTT	tRF-1	18	ExactMatch	31	30	38	0	35	35	39	30	188.6184006	184.8303565	153.6508245	0	358.059929	526.0547398	538.5922028	373.3618748	-3.389324354	0.002920743	0.011544788
AS-tDR-013277	-	-	pre-chr17.trna1586-ArgTCG	114	131	TGTTTTCCAATAATACATGAGCAGCATATTCTCCATGTGGGACCACGTGGCCTAATGGATAAGGCGTCTGACTTCGGATCAGAAGATTGAGGGTTCGAATCCCTTCGTGGTTGATCTGGATAGTGGCTTTTGCTTTTCATCTTTGACAATAGG	153	................(((((.((((.....(((((.((((.((....))))))))))).(((((..(((..((((((((((...((.(((((.......))))).))..)))))))))))))..))))))))).))))).............	ATCTGGATAGTGGCTTTT	tRF-1	18	ExactMatch	40	109	133	86	148	150	77	127	243.3785815	671.5502954	537.7778856	438.0982461	1514.081985	2254.520313	1063.374349	1580.56527	-3.386386403	0.004982192	0.013485803
AS-tDR-005360	-	-	chr13.trna2246-GlyGCC	16	31	GCATGGGTGGTTCAGTGGTAGAATTCTCGCCTGCCACGCGGGAGGCCCGGGTTCGATTCCCGGCCCATGCACCA	74	)))))))..)))).......((((.))))).......(((((....))))).......((((((((((((.	TGGTAGAATTCTCGCC	i-tRF	16	ExactMatch	290	506	748	271	813	596	527	514	1764.494716	3117.472014	3024.495176	1380.518892	8317.220637	8957.960711	7277.899767	6396.933454	-3.331619691	0.000278014	0.002696813
AS-tDR-003567	-	-	pre-chr3.trna3497-HisGTG	42	70	CACACTGGCTACACACTGCACTGTGGCGTTCCGGTAGCTCGCCGTGATCGTATAGTGGTTAGTACTCTGCGTTGTGGCCGCAGCAACCTCGGTTCGAATCCGAGTCACGGCATTGTGGCAACAATGGCACGGCAAGGGCGCCTTTTTAGTAG	152	...((((((((((........)))))).....(((.((((((((((...((((........))))....((((((.((((((((...(((((.......))))).....))..)))))).)))))).))))))..)))))))....))))..	CCGTGATCGTATAGTGGTTAGTACTCTGC	Other	29	ExactMatch	25	37	87	0	71	51	30	43	152.1116134	227.9574397	351.7795192	0	726.3501417	766.5369065	414.3016945	535.1520205	-3.324516559	0.008313488	0.019414064
AS-tDR-012109	-	-	pre-chr17.trna2913-AsnGTT	76	115	CGTCGTAAGAACCTCTCCTGGAGCCACCGCGAGCACCAAAGTCTCTGTGGCGCAATCGGTTAGCGCGTTCGGCTGTTAACCGAAAGGTTGGTGGTTCGAGCCCACCCAGGGACGCCCTAGCTTTTTATTTTACGGAGCTCTTTTTAGTCTCTGC	154	..((....)).......((.((((((((((..((.(((.((...)).))).))..(((((((((((.....)).)))))))))...).))))))))).))......(((((((.....(((((..((...))..))))).......))))))).	TTAACCGAAAGGTTGGTGGTTCGAGCCCACCCAGGGACGC	tRF-1	40	ExactMatch	23	0	0	44	28	11	23	36	139.9426843	0	0	224.1432887	286.4479432	165.3314896	317.6312991	448.0342497	-3.318368727	0.037491761	0.060214041
AS-tDR-013650	-	-	chr10.trna705-GlyCCC	33	71	GCGCCGCTGGTGTAGTGGTATCATGCAAGATTCCCATTCTTGCGACCCGGGTTCGATTCCCGGGCGGCGCACCA	74	)))))))..))).........(((.))))).......(((((....))))).......((((((((((((.	CCCATTCTTGCGACCCGGGTTCGATTCCCGGGCGGCGCA	i-tRF	39	ExactMatch	25	26	31	0	27	32	17	37	152.1116134	160.186309	125.3467252	0	276.2176595	480.9643335	234.7709602	460.4796456	-3.29774765	0.013248647	0.026857153
AS-tDR-003929	-	-	chr17.trna719-LysCTT	14	31	TCCTTACTAGCTCAGTCGGTAGAGCATGAGACTCTTAATCTCAGGGTCGTGGGTTCGTGCCCCACGTTGGGCGCCA	76	.))).))..))))........((((.))))).......(((((.....))))).......(((((((.(((..	AGTCGGTAGAGCATGAGA	i-tRF	18	ExactMatch	0	47	60	31	52	45	49	32	0	289.5675586	242.6065649	157.9191352	531.9747517	676.356094	676.6927677	398.2526664	-3.295344323	0.005007854	0.013485803
AS-tDR-011470	-	-	chr19.trna3057-MetCAT	33	54	GCCTCGTTAGCGCAGTAGGTAGCGCGTCAGTCTCATAATCTGAAGGTCGTGAGTTCGATCCTCACACGGGGCACCA	76	)))))))..))))........((((.)))).........((((.....))))).......((((((((((((.	TCATAATCTGAAGGTCGTGAGT	i-tRF	22	ExactMatch	0	26	37	33	17	29	46	27	0	160.186309	149.6073817	168.1074665	173.9148227	435.8739272	635.2625982	336.0256873	-3.28921608	0.038538679	0.06141
AS-tDR-006922	-	-	chr2.trna2175-TyrGTA	77	93	CCTTCGATAGCTCAGCTGGTAGAGCGGAGGACTGTAGGCGTGTGTCTGTCGGACATCCTTAGGTCGCTGGTTCGATTCCGGCTCGAAGGACCA	93	)))))))..)))).......((((.))))).......(((((.....))))).......((((((((((((.	TCCGGCTCGAAGGACCA	tRF-3	17	ExactMatch	67	103	144	36	130	104	123	104	407.659124	634.5842241	582.2557558	183.3899635	1329.936879	1563.134084	1698.636947	1294.321166	-3.250766938	0.000343982	0.003142828
AS-tDR-009856	-	-	chr17.trna3936-AlaAGC	1	16	GGGGAATTAGCTCAAATGGTAGAGCGCTCGCTTAGCATGCGAGAGGTAGCGGGATCGATGCCCGCATTCTCCACCA	76	)))))))..))))........((((.))))).......(((((.....))))).......((((((((((((.	GGGGAATTAGCTCAAA	tRF-5	16	ExactMatch	22	20	0	0	20	14	12	21	133.8582198	123.2202377	0	0	204.6056737	210.4218959	165.7206778	261.3533123	-3.240794234	0.013154551	0.026725663
AS-tDR-002584	-	-	chr13.trna4006-GluCTC	16	32	TCGCTGGTGGTCTAGTGGTTAGGATTCGGCGCTCTCACCGCAGCGCCCGGGTTCGATTCCCGGTCAGGGAACCA	74	)).))))..))))........((((.).))).......(((.(...))))).......(((((((((.((.	TGGTTAGGATTCGGCGC	i-tRF	17	ExactMatch	39	115	139	49	107	149	92	81	237.2941169	708.5163667	562.0385421	249.614117	1094.640354	2239.490178	1270.525196	1008.077062	-3.188674605	0.020140088	0.036455807
AS-tDR-004117	-	-	chr10.trna12493-LysCTT	16	31	GCCCGGCTAGCTCAGTCGGTAGAGCATGAGACTCTTAATCTCAGGGTCGTGGGTTCGAGCCCCACGTTGGGCGCCA	76	)))))))..))))........((((.))))).......(((((.....))))).......((((((((((((.	TCGGTAGAGCATGAGA	i-tRF	16	ExactMatch	45	77	127	31	111	99	80	62	273.8009042	474.3979151	513.5172291	157.9191352	1135.561489	1487.983407	1104.804519	771.6145412	-3.16370655	0.003843856	0.012824407
AS-tDR-003375	-	-	chr10.trna11264-GlyTCC	32	53	GCGTTGGTGGTATAGTGGTGAGCATAGCTGCCTTCCAAGCAGTTGACCCGGGTTCGATTCCCGGCCAACGCACCA	75	)))))))..)).)........(.((.))))).......(((((....))))).......((((((((((((.	CTTCCAAGCAGTTGACCCGGGT	i-tRF	22	ExactMatch	21	21	0	34	24	27	23	32	127.7737553	129.3812496	0	173.2016322	245.5268085	405.8136564	317.6312991	398.2526664	-3.156909124	0.004535701	0.013091666
AS-tDR-004525	-	-	chr17.trna1866-MetCAT	33	54	GCCTCCTTAGCGCAGTAGGCAGCGCGTCAGTCTCATAATCTGAAGGTCCTGAGTTCGAGCCTCAGAGGGGGCACCA	76	)))))))..))))........((((.)))).........((((.....))))).......((((((((((((.	TCATAATCTGAAGGTCCTGAGT	i-tRF	22	ExactMatch	0	46	94	77	62	72	71	51	0	283.4065467	380.0836184	392.2507552	634.2775885	1082.16975	980.5140103	634.7151871	-3.147633985	0.00850002	0.019799091
AS-tDR-002372	-	-	chr13.trna4006-GluCTC	14	30	TCGCTGGTGGTCTAGTGGTTAGGATTCGGCGCTCTCACCGCAGCGCCCGGGTTCGATTCCCGGTCAGGGAACCA	74	)).))))..))))........((((.).))).......(((.(...))))).......(((((((((.((.	AGTGGTTAGGATTCGGC	i-tRF	17	ExactMatch	25	61	99	27	55	70	84	43	152.1116134	375.821725	400.3008321	137.5424726	562.6656027	1052.10948	1160.044745	535.1520205	-3.097816604	0.019351344	0.035155423
AS-tDR-013259	-	-	pre-chr1.trna12832-LeuTAG	124	140	CACACTAATATACTCTGAATGGTTAACCATAGAAATGGGAGGTAGCGTGGCCGAGTGGTCTAAGGCGCTGGATTTAGGCTCCAGTCATTTCGATGGCGTGGGTTCGAATCCCACCGCTGCCACATCCCTAGGTTTCCTTTTTATTTTCTCCATTTTTTAAAT	162	................((((((........(((((.((((((.(((.(((..(((((((....((((..((((((..((.((((((((....))))).)))))..))))))...))))))))).)).))).))).))))))...))))))))))).......	ATCCCTAGGTTTCCTTT	tRF-1	17	ExactMatch	34	36	37	0	31	21	37	52	206.8717942	221.7964278	149.6073817	0	317.1387943	315.6328439	510.9720899	647.1605829	-3.082568288	0.019071599	0.03468167
AS-tDR-009180	-	-	chr1.trna3680-GluTTC	16	39	TCCCACATGGTCTAGCGGTTAGGATTCCTGGTTTTCACCCAGGCGGCCCGGGTTCGACTCCCGGTGTGGGAACCA	75	)))))))..))))........((((.))))).......(((((....))))).......((((((((((((.	CGGTTAGGATTCCTGGTTTTCACC	i-tRF	24	ExactMatch	24	41	47	44	75	42	20	65	146.0271489	252.6014873	190.0418092	224.1432887	767.2712764	631.2656877	276.2011297	808.9507287	-3.045601119	0.014647498	0.028970201
AS-tDR-001597	-	-	chr1.trna17126-ArgCCT	35	55	GCCCCAGTGGCCTAATGGATAAGGCACTGGCCTCCTAAGCCAGGGATTGTGGGTTCGAGTCCCACCTGGGGTACCA	76	)))))))..))))........((((.))))).......(((((.....))))).......((((((((((((.	CTAAGCCAGGGATTGTGGGTT	i-tRF	21	ExactMatch	0	38	49	75	67	49	36	44	0	234.1184516	198.1286947	382.0624239	685.4290069	736.4766357	497.1620334	547.5974163	-3.019230353	0.005272885	0.013902624
AS-tDR-002070	-	-	chr10.trna11252-GlnCTG	34	54	GGTTCCATGGTGTAATGGTTAGCACTCTGGACTCTGAATCCAGCGATCCGAGTTCAAATCTCGGTGGAACCTCCA	75	)))))))..))))........((((.))))).......(((((....))))).......((((((((((((.	CTGAATCCAGCGATCCGAGTT	i-tRF	21	ExactMatch	0	24	0	35	25	21	16	16	0	147.8642852	0	178.2957978	255.7570921	315.6328439	220.9609037	199.1263332	-3.015134851	0.021439394	0.038433267
AS-tDR-000071	-	-	chr17.trna3673-GlnCTG	59	75	GGTTCCATGGTGTAATGGTTAGCACTCTGGACTCTGAATCCAGCGATCCGAGTTCAAATCTCGGTGGGACCTCCA	75	)))))))..))))........((((.))))).......(((((....))))).......((((((((((((.	TCTCGGTGGGACCTCCA	tRF-3	17	ExactMatch	101	126	154	43	150	119	133	112	614.5309182	776.2874975	622.6901833	219.049123	1534.542553	1788.586115	1836.737512	1393.884332	-2.932073001	0.000493275	0.003887727
AS-tDR-000067	-	-	chr10.trna4794-CysGCA	59	75	GGGGGTATAGCTCAGTGGTAGAGCATTTGACTGCAGATCAAGAGGTCCCCGGTTCAAATCCGGGTGCCCCCTCCA	75	)))))))..)))).......((((.))))).......(((((.....))))).......((((((((((((.	TCCGGGTGCCCCCTCCA	tRF-3	17	ExactMatch	228	264	334	92	280	299	257	256	1387.257914	1626.507138	1350.509878	468.66324	2864.479432	4494.010491	3549.184516	3186.021331	-2.914590858	0.001779812	0.008609486
AS-tDR-004475	-	-	chr17.trna1866-MetCAT	35	54	GCCTCCTTAGCGCAGTAGGCAGCGCGTCAGTCTCATAATCTGAAGGTCCTGAGTTCGAGCCTCAGAGGGGGCACCA	76	)))))))..))))........((((.)))).........((((.....))))).......((((((((((((.	ATAATCTGAAGGTCCTGAGT	i-tRF	20	ExactMatch	117	428	761	493	525	478	617	397	711.8823508	2636.913087	3077.059932	2511.423666	5370.898935	7184.404731	8520.80485	4940.822143	-2.910202283	0.004785758	0.013109751
AS-tDR-000069	-	-	chr10.trna11252-GlnCTG	59	75	GGTTCCATGGTGTAATGGTTAGCACTCTGGACTCTGAATCCAGCGATCCGAGTTCAAATCTCGGTGGAACCTCCA	75	)))))))..))))........((((.))))).......(((((....))))).......((((((((((((.	TCTCGGTGGAACCTCCA	tRF-3	17	ExactMatch	169	209	239	73	263	176	212	179	1028.274507	1287.651484	966.382817	371.8740926	2690.564609	2645.303834	2927.731974	2227.725853	-2.868999872	0.000404438	0.003488278
AS-tDR-012698	-	-	pre-chr8.trna2095-GlnCTG	77	100	GTTAGTATTAGACACCCGAAGGCTATGCTGCCTTCGTGCTGGTTCCATGGTGTAATGGTTAGCACTCTGGACTCTGAATCCAGCGATCCGAGTTCAAATCTCGGTGGAACCTGCTCTTTTCTTATCACTCTTAATTCATTTTGACTACATTA	152	....((((((((....(((((((......))))))).((.((((((((.(......((((.(.((((.((((.(((....))).).))))))).).)))).).)))))))).)).........................))))).)))....	AATCCAGCGATCCGAGTTCAAATC	Other	24	ExactMatch	21	21	0	0	17	10	10	22	127.7737553	129.3812496	0	0	173.9148227	150.3013542	138.1005648	273.7987082	-2.834008294	0.047711095	0.073869379
AS-tDR-000088	-	-	chr10.trna2463-SerAGA	68	85	GTAGTCGTGGCCGAGTGGTTAAGGCGATGGACTAGAAATCCATTGGGGTCTTCCCGCGCAGGTTCGAATCCTGCCGACTACGCCA	85	)))))))..)))..........(((.))))).......(((((..)))....(((..))))).......((((((((((((.	ATCCTGCCGACTACGCCA	tRF-3	18	ExactMatch	50	37	60	25	58	43	58	40	304.2232268	227.9574397	242.6065649	127.3541413	593.3564538	646.2958231	800.983276	497.815833	-2.805799914	0.001398985	0.007601912
AS-tDR-006046	-	-	chr10.trna1313-ThrTGT	59	76	GGCTCCATAGCTCAGGGGTTAGAGCACTGGTCTTGTAAACCAGGGGTCGCGAGTTCAAATCTCGCTGGGGCCTCCA	76	)))))))..))))........((((.))))).......(((((.....))))).......((((((((((((.	ATCTCGCTGGGGCCTCCA	tRF-3	18	ExactMatch	27	28	39	25	38	37	29	32	164.2805425	172.5083328	157.6942672	127.3541413	388.7507801	556.1150106	400.491638	398.2526664	-2.792435255	0.000501878	0.003930123
AS-tDR-000118	-	-	chr2.trna2175-TyrGTA	76	93	CCTTCGATAGCTCAGCTGGTAGAGCGGAGGACTGTAGGCGTGTGTCTGTCGGACATCCTTAGGTCGCTGGTTCGATTCCGGCTCGAAGGACCA	93	)))))))..)))).......((((.))))).......(((((.....))))).......((((((((((((.	TTCCGGCTCGAAGGACCA	tRF-3	18	ExactMatch	170	225	314	112	271	229	222	210	1034.358971	1386.227674	1269.641023	570.546553	2772.406879	3441.901012	3065.832539	2613.533123	-2.789754612	0.000302643	0.002867268
AS-tDR-004226	-	-	chr17.trna1908-LysTTT	13	31	GCCTGGGTAGCTCAGTCGGTAGAGCATCAGACTTTTAATCTGAGGGTCCAGGGTTCAAGTCCCTGTTCAGGCGCCA	76	)))))))..))))........((((.))))).......(((((.....))))).......((((((((((((.	CAGTCGGTAGAGCATCAGA	i-tRF	19	ExactMatch	23	69	73	61	81	57	70	47	139.9426843	425.10982	295.1713207	310.7441048	828.6529785	856.717719	966.7039538	584.9336038	-2.758380185	0.002038221	0.009436681
AS-tDR-010793	-	-	chr1.trna18389-LeuTAA	44	61	ACCAGGATGGCCGAGTGGTTAAGGCGTTGGACTTAAGATCCAATGGACATATGTCTGCGTGGGTTCGAACCCCACTCCTGGTACCA	86	)))))))..)))..........(((.))))).......(((((.))))....((((..))))).......((((((((((((.	TGGACATATGTCTGCGTG	i-tRF	18	ExactMatch	89	90	88	34	122	74	57	107	541.5173438	554.4910696	355.8229619	173.2016322	1248.09461	1112.230021	787.1732195	1331.657353	-2.752034602	0.003112867	0.011995527
AS-tDR-001959	-	-	chr10.trna4794-CysGCA	13	34	GGGGGTATAGCTCAGTGGTAGAGCATTTGACTGCAGATCAAGAGGTCCCCGGTTCAAATCCGGGTGCCCCCTCCA	75	)))))))..)))).......((((.))))).......(((((.....))))).......((((((((((((.	CAGTGGTAGAGCATTTGACTGC	i-tRF	22	ExactMatch	0	22	49	32	22	32	24	27	0	135.5422615	198.1286947	163.0133009	225.0662411	480.9643335	331.4413556	336.0256873	-2.751230138	0.018162978	0.03350844
AS-tDR-011751	-	-	chr17.trna1878-AlaAGC	54	75	GGGGGTGTAGCTCAGTGGTAGAGCGCGTGCTTAGCATGCACGAGGCCCTGGGTTCGATCCCCAGCACCTCCACCA	75	)))))))..)))).......((((.))))).......(((((.....))))).......((((((((((((.	TCGATCCCCAGCACCTCCACCA	tRF-3	22	ExactMatch	0	22	49	27	23	17	38	23	0	135.5422615	198.1286947	137.5424726	235.2965248	255.5123022	524.7821464	286.244104	-2.747891786	0.039532654	0.062884261
AS-tDR-004206	-	-	chr17.trna1908-LysTTT	14	31	GCCTGGGTAGCTCAGTCGGTAGAGCATCAGACTTTTAATCTGAGGGTCCAGGGTTCAAGTCCCTGTTCAGGCGCCA	76	)))))))..))))........((((.))))).......(((((.....))))).......((((((((((((.	AGTCGGTAGAGCATCAGA	i-tRF	18	ExactMatch	42	89	143	96	119	73	139	70	255.5475105	548.3300577	578.2123131	489.0399026	1217.403759	1097.199886	1919.597851	871.1777078	-2.724813635	0.014452263	0.02880214
AS-tDR-004206	-	-	pre-chr17.trna1908-LysTTT	54	71	AATGAATCACTTTTATCATGACATAAGCTACTCTATAAGAGCCTGGGTAGCTCAGTCGGTAGAGCATCAGACTTTTAATCTGAGGGTCCAGGGTTCAAGTCCCTGTTCAGGCGAAAGGTCACATATTTTGTGATAGAATAAGGGAAGAGCAAA	153	..((((((..(((((((..(((...((((((((...........))))))))..)))))))))).....(((((((.....)))))))...))))))..(((((((((...(....)((((((.....)))))).)))).)))))........	AGTCGGTAGAGCATCAGA	Other	18	ExactMatch	42	89	143	96	119	73	139	70	255.5475105	548.3300577	578.2123131	489.0399026	1217.403759	1097.199886	1919.597851	871.1777078	-2.724813635	0.014452263	0.02880214
AS-tDR-005996	-	-	chr4.trna6448-LeuAAG	68	84	GGTAGCATGGCCGAGCGGTCTAAGGCGCTGGATTAAGGCTCCAATCTCTTCGGAGGCGTGGGTTCAAATCCCACCGCTGCCACCA	85	))))))...)))...........(((..)))).......((((..))))..((((..))))).......(((((.((((((.	ATCCCACCGCTGCCACC	tRF-3	17	ExactMatch	36	24	48	0	46	15	35	28	219.0407233	147.8642852	194.0852519	0	470.5930495	225.4520313	483.3519769	348.4710831	-2.711317784	0.020903437	0.03778738
AS-tDR-000074	-	-	chr10.trna1313-ThrTGT	60	76	GGCTCCATAGCTCAGGGGTTAGAGCACTGGTCTTGTAAACCAGGGGTCGCGAGTTCAAATCTCGCTGGGGCCTCCA	76	)))))))..))))........((((.))))).......(((((.....))))).......((((((((((((.	TCTCGCTGGGGCCTCCA	tRF-3	17	ExactMatch	55	85	86	34	76	70	85	57	334.6455495	523.6860102	347.7360764	173.2016322	777.5015601	1052.10948	1173.854801	709.3875621	-2.687006419	0.004409598	0.013091666
AS-tDR-003108	-	-	chr10.trna705-GlyCCC	33	69	GCGCCGCTGGTGTAGTGGTATCATGCAAGATTCCCATTCTTGCGACCCGGGTTCGATTCCCGGGCGGCGCACCA	74	)))))))..))).........(((.))))).......(((((....))))).......((((((((((((.	CCCATTCTTGCGACCCGGGTTCGATTCCCGGGCGGCG	i-tRF	37	ExactMatch	23	23	36	29	37	23	30	33	139.9426843	141.7032733	145.563939	147.7308039	378.5204964	345.6931147	414.3016945	410.6980623	-2.682853989	5.32059E-06	0.000281991
AS-tDR-013639	-	-	chr13.trna4006-GluCTC	16	42	TCGCTGGTGGTCTAGTGGTTAGGATTCGGCGCTCTCACCGCAGCGCCCGGGTTCGATTCCCGGTCAGGGAACCA	74	)).))))..))))........((((.).))).......(((.(...))))).......(((((((((.((.	TGGTTAGGATTCGGCGCTCTCACCGCA	i-tRF	27	ExactMatch	26	45	90	92	59	65	62	73	158.196078	277.2455348	363.9098474	468.66324	603.5867375	976.9588024	856.223502	908.5138953	-2.633053641	0.002552535	0.010222644
AS-tDR-006872	-	-	chr4.trna6448-LeuAAG	69	85	GGTAGCATGGCCGAGCGGTCTAAGGCGCTGGATTAAGGCTCCAATCTCTTCGGAGGCGTGGGTTCAAATCCCACCGCTGCCACCA	85	))))))...)))...........(((..)))).......((((..))))..((((..))))).......(((((.((((((.	TCCCACCGCTGCCACCA	tRF-3	17	ExactMatch	35	37	42	0	47	23	30	30	212.9562588	227.9574397	169.8245955	0	480.8233332	345.6931147	414.3016945	373.3618748	-2.632307167	0.005822789	0.014568837
AS-tDR-013284	-	-	pre-chr17.trna3956-SerGCT	123	148	CTCCACAACATAAAACCTATATCAAACACTGTGTTGATGTGACGAGGTGGCCGAGTGGTTAAGGCGATGGACTGCTAATCCATTGTGCTCTGCACGCGTGGGTTCGAATCCCATCCTCGTCGACGAGTTGTGCTCACTTGTGGGCTTGAGGTTTTAGCACCG	162	..........(((((((((((((((........)))))))(((((((..((.((((.......((((((((.......)))))))))))).))....(((((.......))))))))))))..........(((((....)))))...))))))))......	ACGAGTTGTGCTCACTTGTGGGCTTG	tRF-1	26	ExactMatch	44	46	53	45	68	48	23	71	267.7164396	283.4065467	214.3024657	229.2374543	695.6592906	721.4465002	317.6312991	883.6231036	-2.625871229	0.015254752	0.029610737
AS-tDR-010965	-	-	pre-chr12.trna5057-AlaTGC	98	114	CATCTCCATTATCTATTCCGGAAAGCACAAGTTTTCGTCAGGGGATGTAGCTCAGTGGTAGAGCGCATGCTTTGCATGTATGAGGCCCCGGGTTCAATCCCCGGCATCTCCACTTTTTAGTTTAAAGAATTTTTGGAAGGGTCTACGCCACA	152	....((((......((((..((((((....))))))....(((((((...((((...(((((((....))))))).....))))...(((((.......))))))))))))...............))))...))))..(((....)))...	TCCCCGGCATCTCCACT	tRF-1	17	ExactMatch	31	36	32	0	36	23	34	18	188.6184006	221.7964278	129.390168	0	368.2902127	345.6931147	469.5419204	224.0171249	-2.595677461	0.021402437	0.038433267
AS-tDR-011305	-	-	pre-chr17.trna3689-IleTAT	122	141	TCCCTCTGTAGAGTGTGCACAGCCGACGTAGAGAAAGCATGCTCCAGTGGCGCAATCGGTTAGCGCGCGGTACTTATACAGCAGTATATGTGCGGGTGATGCCGAGGTTGTGAGTTCGAGCCTCACCTGGAGCATGTTTTCTTCCCTTTCCGCCTCAAACACATTCGAAAATGC	174	..........(((((((....((.((.(..(((((((((((((((((.((((((((((((...(((.(.((((.(((((....))))).)))).))))..)))))..))))........)))....)))))))))))))))))..)..)).))......)))))))........	CTCACCTGGAGCATGTTTTC	tRF-1	20	ExactMatch	176	128	232	167	199	140	176	229	1070.865758	788.6095212	938.0787177	850.7256639	2035.826453	2104.218959	2430.569941	2849.995644	-2.580473532	0.000320415	0.00301223
AS-tDR-013701	-	-	pre-chr3.trna1421-AlaCGC	114	133	ATTGTATAAGTAGGCATGTGAAGCAGCTTGCTTCAGGCTGGGGGATGTAGCTCAGTGGTAGAGCGCGCGCTTCGCATGTGTGAGGTCCCGGGTTCAATCCCCGGCATCTCCAAGCAGCCGTAAGTTTCGTTTTTATTCTTTCTCAATGAAAA	152	.((((........(((((((((((.((.(((((...((((((........))))))....))))).)))))))))))))..(((((.(((((.......))))).)))))...)))).......(((((((.............))))))).	GCAGCCGTAAGTTTCGTTTT	tRF-1	20	ExactMatch	21	0	0	35	22	12	11	19	127.7737553	0	0	178.2957978	225.0662411	180.3616251	151.9106213	236.4625207	-2.572974354	0.048732238	0.075160285
AS-tDR-006051	-	-	chr17.trna3673-GlnCTG	58	75	GGTTCCATGGTGTAATGGTTAGCACTCTGGACTCTGAATCCAGCGATCCGAGTTCAAATCTCGGTGGGACCTCCA	75	)))))))..))))........((((.))))).......(((((....))))).......((((((((((((.	ATCTCGGTGGGACCTCCA	tRF-3	18	ExactMatch	111	116	160	58	141	115	105	109	675.3755636	714.6773786	646.9508398	295.4616078	1442.47	1728.465573	1450.055931	1356.548145	-2.560080571	0.000357511	0.003142828
AS-tDR-006032	-	-	chr10.trna4794-CysGCA	58	75	GGGGGTATAGCTCAGTGGTAGAGCATTTGACTGCAGATCAAGAGGTCCCCGGTTCAAATCCGGGTGCCCCCTCCA	75	)))))))..)))).......((((.))))).......(((((.....))))).......((((((((((((.	ATCCGGGTGCCCCCTCCA	tRF-3	18	ExactMatch	109	144	188	63	127	134	102	155	663.2066345	887.1857114	760.1672368	320.9324361	1299.246028	2014.038146	1408.625761	1929.036353	-2.525124812	0.003614454	0.012824407
AS-tDR-000100	-	-	chr17.trna1873-AlaAGC	58	75	GGGGGTGTAGCTCAGTGGTAGAGCGCGTGCTTAGCATGCACGAGGCCCCGGGTTCAATCCCCGGCACCTCCACCA	75	)))))))..)))).......((((.))))).......(((((.....))))).......((((((((((((.	TCCCCGGCACCTCCACCA	tRF-3	18	ExactMatch	221	193	280	120	214	182	227	217	1344.666663	1189.075294	1132.16397	611.2998782	2189.280709	2735.484647	3134.882822	2700.650894	-2.51431479	0.000650864	0.004657945
AS-tDR-008457	-	-	pre-chr17.trna3689-IleTAT	122	142	TCCCTCTGTAGAGTGTGCACAGCCGACGTAGAGAAAGCATGCTCCAGTGGCGCAATCGGTTAGCGCGCGGTACTTATACAGCAGTATATGTGCGGGTGATGCCGAGGTTGTGAGTTCGAGCCTCACCTGGAGCATGTTTTCTTCCCTTTCCGCCTCAAACACATTCGAAAATGC	174	..........(((((((....((.((.(..(((((((((((((((((.((((((((((((...(((.(.((((.(((((....))))).)))).))))..)))))..))))........)))....)))))))))))))))))..)..)).))......)))))))........	CTCACCTGGAGCATGTTTTCT	tRF-1	21	ExactMatch	990	840	1184	920	1180	814	963	1155	6023.619891	5175.249983	4787.436215	4686.6324	12071.73475	12234.53023	13299.08439	14374.43218	-2.514094704	1.44039E-05	0.000411525
AS-tDR-007120	-	-	chr10.trna705-GlyCCC	57	74	GCGCCGCTGGTGTAGTGGTATCATGCAAGATTCCCATTCTTGCGACCCGGGTTCGATTCCCGGGCGGCGCACCA	74	)))))))..))).........(((.))))).......(((((....))))).......((((((((((((.	TTCCCGGGCGGCGCACCA	tRF-3	18	ExactMatch	27	21	38	0	24	19	23	22	164.2805425	129.3812496	153.6508245	0	245.5268085	285.572573	317.6312991	273.7987082	-2.496117652	0.00610422	0.015083197
AS-tDR-010001	-	-	chrM.trna4-GlnTTG	1	43	TAGGATAGGGTGTATTGGTAGCACGGAGAATTTTGAATTCTTAGGTGTAGGTTCAATTCCTATTGTCCTAGCCA	74	)))))))..)))).......((((.))))).......(((((....))))).......((((((((((((.	TAGGATAGGGTGTATTGGTAGCACGGAGAATTTTGAATTCTTA	tRF-5	43	ExactMatch	45	24	43	84	33	50	45	68	273.8009042	147.8642852	173.8680382	427.9099148	337.5993616	751.5067711	621.4525417	846.2869162	-2.492445066	0.023804704	0.042218139
AS-tDR-006941	-	-	chr11.trna1981-MetCAT	54	74	AGCAGAGTGGCGCAGCGGAAGCGTGCTGGGCCCATAACCCAGAGGTCGATGGATCGAAACCATCCTCTGCTACCA	75	)))))))..)))).......((((.))))).......(((((.....))))).......((((((((((((.	TCGAAACCATCCTCTGCTACC	tRF-3	21	ExactMatch	38	27	42	26	36	30	38	32	231.2096524	166.3473209	169.8245955	132.448307	368.2902127	450.9040626	524.7821464	398.2526664	-2.481038598	0.000622187	0.004541594
AS-tDR-011546	-	-	pre-chr15.trna1072-ArgACG	114	134	AGTCTGAAGTATCATTATTGGGCCGGCCTGTAATGTCTGCGGGCCAGTGGCGCAATGGATAACGCGTCTGACTACGGATCAGAAGATTCCAGGTTCGACTCCTGGCTGGCTCGTTGGGACTGGTACTCCTTTATTTGCATCCCTTGCTAATCT	153	.....(.((((((.((((((.(((((((((((.....))))))))...))).)))))).......((((.(..(((..((((......(((((.......)))))))))..)))).)))).)))))).).......(((.....)))......	TTGGGACTGGTACTCCTTTAT	tRF-1	21	ExactMatch	96	98	131	90	114	106	94	105	584.1085955	603.7791647	529.6910001	458.4749087	1166.25234	1593.194355	1298.145309	1306.766562	-2.462489177	0.000162376	0.002000045
AS-tDR-006895	-	-	chr10.trna12492-AlaTGC	58	74	GGGGATGTAGCTCAGTGGTAGAGCGCATGCTTTGCATGTATGAGGCCCCGGGTTCGATCCCCGGCATCTCCACCA	75	)))))))..)))).......((((.))))).......(((((.....))))).......((((((((((((.	TCCCCGGCATCTCCACC	tRF-3	17	ExactMatch	42	54	59	44	60	42	63	38	255.5475105	332.6946418	238.5631222	224.1432887	613.8170211	631.2656877	870.0335584	472.9250414	-2.457030986	0.004206673	0.013091666
AS-tDR-006049	-	-	chr10.trna11252-GlnCTG	58	75	GGTTCCATGGTGTAATGGTTAGCACTCTGGACTCTGAATCCAGCGATCCGAGTTCAAATCTCGGTGGAACCTCCA	75	)))))))..))))........((((.))))).......(((((....))))).......((((((((((((.	ATCTCGGTGGAACCTCCA	tRF-3	18	ExactMatch	226	272	344	136	273	218	222	270	1375.088985	1675.795233	1390.944306	692.8065287	2792.867446	3276.569522	3065.832539	3360.256873	-2.432460421	0.000282285	0.002709493
AS-tDR-007308	-	-	chr10.trna11264-GlyTCC	1	51	GCGTTGGTGGTATAGTGGTGAGCATAGCTGCCTTCCAAGCAGTTGACCCGGGTTCGATTCCCGGCCAACGCACCA	75	)))))))..)).)........(.((.))))).......(((((....))))).......((((((((((((.	GCGTTGGTGGTATAGTGGTGAGCATAGCTGCCTTCCAAGCAGTTGACCCGG	tRF-5	51	ExactMatch	172	102	192	219	165	120	166	230	1046.5279	628.4232122	776.3410078	1115.622278	1687.996808	1803.616251	2292.469376	2862.44104	-2.422495336	0.004764837	0.013091666
AS-tDR-000091	-	-	chr1.trna3680-GluTTC	54	75	TCCCACATGGTCTAGCGGTTAGGATTCCTGGTTTTCACCCAGGCGGCCCGGGTTCGACTCCCGGTGTGGGAACCA	75	)))))))..))))........((((.))))).......(((((....))))).......((((((((((((.	TCGACTCCCGGTGTGGGAACCA	tRF-3	22	ExactMatch	42	83	95	87	76	76	74	73	255.5475105	511.3639864	384.1270611	443.1924117	777.5015601	1142.290292	1021.94418	908.5138953	-2.411572545	0.001021328	0.006194026
AS-tDR-004490	-	-	chr19.trna3057-MetCAT	34	54	GCCTCGTTAGCGCAGTAGGTAGCGCGTCAGTCTCATAATCTGAAGGTCGTGAGTTCGATCCTCACACGGGGCACCA	76	)))))))..))))........((((.)))).........((((.....))))).......((((((((((((.	CATAATCTGAAGGTCGTGAGT	i-tRF	21	ExactMatch	25	46	46	63	50	48	38	40	152.1116134	283.4065467	185.9983664	320.9324361	511.5141843	721.4465002	524.7821464	497.815833	-2.387406773	0.002539591	0.010222644
AS-tDR-001955	-	-	chr10.trna4794-CysGCA	14	34	GGGGGTATAGCTCAGTGGTAGAGCATTTGACTGCAGATCAAGAGGTCCCCGGTTCAAATCCGGGTGCCCCCTCCA	75	)))))))..)))).......((((.))))).......(((((.....))))).......((((((((((((.	AGTGGTAGAGCATTTGACTGC	i-tRF	21	ExactMatch	0	26	52	30	28	19	31	20	0	160.186309	210.2590229	152.8249696	286.4479432	285.572573	428.111751	248.9079165	-2.376466454	0.023680106	0.042037936
AS-tDR-003930	-	-	chr10.trna12493-LysCTT	14	32	GCCCGGCTAGCTCAGTCGGTAGAGCATGAGACTCTTAATCTCAGGGTCGTGGGTTCGAGCCCCACGTTGGGCGCCA	76	)))))))..))))........((((.))))).......(((((.....))))).......((((((((((((.	AGTCGGTAGAGCATGAGAC	i-tRF	19	ExactMatch	37	94	114	94	89	86	83	63	225.1251879	579.1351172	460.9524734	478.8515713	910.495248	1292.591646	1146.234688	784.059937	-2.366835935	0.004738859	0.013091666
AS-tDR-000084	-	-	chr13.trna3830-LeuCAG	69	86	GTCAGGATGGCTGAGCAGTCTAAGGTACTGTGTTCAGGTTGCAGTCTCCCTTGGAGGCGTGGGTTCGAATCCCACTTCTGACACCA	86	)))))))..)))...........(((.))))).......(((((.))))...((((..))))).......((((((((((((.	ATCCCACTTCTGACACCA	tRF-3	18	ExactMatch	248	313	350	197	337	237	254	248	1508.947205	1928.39672	1415.204962	1003.550633	3447.605602	3562.142095	3507.754347	3086.458165	-2.322138073	0.000113316	0.001496013
AS-tDR-011545	-	-	pre-chr15.trna1072-ArgACG	114	133	AGTCTGAAGTATCATTATTGGGCCGGCCTGTAATGTCTGCGGGCCAGTGGCGCAATGGATAACGCGTCTGACTACGGATCAGAAGATTCCAGGTTCGACTCCTGGCTGGCTCGTTGGGACTGGTACTCCTTTATTTGCATCCCTTGCTAATCT	153	.....(.((((((.((((((.(((((((((((.....))))))))...))).)))))).......((((.(..(((..((((......(((((.......)))))))))..)))).)))).)))))).).......(((.....)))......	TTGGGACTGGTACTCCTTTA	tRF-1	20	ExactMatch	52	63	79	84	88	54	70	56	316.3921559	388.1437487	319.4319772	427.9099148	900.2649643	811.6273128	966.7039538	696.9421662	-2.321306366	0.000298266	0.002840514
AS-tDR-004207	-	-	chr17.trna1908-LysTTT	14	32	GCCTGGGTAGCTCAGTCGGTAGAGCATCAGACTTTTAATCTGAGGGTCCAGGGTTCAAGTCCCTGTTCAGGCGCCA	76	)))))))..))))........((((.))))).......(((((.....))))).......((((((((((((.	AGTCGGTAGAGCATCAGAC	i-tRF	19	ExactMatch	52	64	56	54	67	51	60	41	316.3921559	394.3047606	226.4327939	275.0849452	685.4290069	766.5369065	828.603389	510.2612289	-2.297974719	0.002257024	0.009756426
AS-tDR-003984	-	-	chr6.trna6230-LysCTT	3	27	GCCCGGCTAGCTCAGTCGGTAGAGCATGGGACTCTTAATCCCAGGGTCGTGGGTTCGAGCCCCACGTTGGGCGCCA	76	)))))))..))))........((((.))))).......(((((.....))))).......((((((((((((.	CCGGCTAGCTCAGTCGGTAGAGCAT	i-tRF	25	ExactMatch	24	41	68	49	43	45	38	39	146.0271489	252.6014873	274.9541069	249.614117	439.9021985	676.356094	524.7821464	485.3704372	-2.297689917	0.002190396	0.009596863
AS-tDR-000064	-	-	chr4.trna6448-LeuAAG	68	85	GGTAGCATGGCCGAGCGGTCTAAGGCGCTGGATTAAGGCTCCAATCTCTTCGGAGGCGTGGGTTCAAATCCCACCGCTGCCACCA	85	))))))...)))...........(((..)))).......((((..))))..((((..))))).......(((((.((((((.	ATCCCACCGCTGCCACCA	tRF-3	18	ExactMatch	268	279	379	169	292	219	294	221	1630.636496	1718.922316	1532.464802	860.9139952	2987.242836	3291.599657	4060.156606	2750.432478	-2.278331951	0.001802986	0.008698573
AS-tDR-000085	-	-	chr13.trna3830-LeuCAG	65	86	GTCAGGATGGCTGAGCAGTCTAAGGTACTGTGTTCAGGTTGCAGTCTCCCTTGGAGGCGTGGGTTCGAATCCCACTTCTGACACCA	86	)))))))..)))...........(((.))))).......(((((.))))...((((..))))).......((((((((((((.	TCGAATCCCACTTCTGACACCA	tRF-3	22	ExactMatch	47	54	90	39	67	38	56	53	285.9698332	332.6946418	363.9098474	198.6724604	685.4290069	571.145146	773.3631631	659.6059788	-2.272559043	0.000474296	0.003828918
AS-tDR-006887	-	-	chr17.trna1880-AlaAGC	58	75	GGGGATGTAGCTCAGTGGTAGAGCGCATGCTTAGCATGCATGAGGTCCTGGGTTCGATCCCCAGCATCTCCACCA	75	)))))))..)))).......((((.))))).......(((((.....))))).......((((((((((((.	TCCCCAGCATCTCCACCA	tRF-3	18	ExactMatch	85	62	119	43	90	59	75	64	517.1794856	381.9827368	481.1696871	219.049123	920.7255317	886.7779899	1035.754236	796.5053329	-2.272549704	0.000851971	0.005301465
AS-tDR-013290	-	-	pre-chr2.trna7572-AsnGTT	115	137	CCCGCCTGAACAAGGAACCGACGTTGAGACCTTCAACACCGTCTCTGTGGCGCAATCGGTTAGCGCGTTCGGCTGTTAACCGAAAGGTTGGTGGTTCGAGCCCACCCAGGGACGACGGCGCCTGAGCCTTAGGCTTTTAACAGCCTTCTTAGTA	154	...((((((...(((..(((..((((((...))))))..((((((((..((((.........))))(((((((..((((((....))))))..).)))))).....)))))))).)))..))).....))))))....................	ACGGCGCCTGAGCCTTAGGCTTT	tRF-1	23	ExactMatch	30	56	61	47	55	44	28	56	182.5339361	345.0166655	246.6500077	239.4257856	562.6656027	661.3259585	386.6815815	696.9421662	-2.27157562	0.005758415	0.014568837
AS-tDR-000106	-	-	chr1.trna7479-PheGAA	60	76	GCCGAAATAGCTCAGTTGGGAGAGCGTTAGACTGAAGATCTAAAGGTCCCTGGTTCGATCCCGGGTTTCGGCACCA	76	)))))))..))))........((((.))))).......(((((.....))))).......((((((((((((.	CCCGGGTTTCGGCACCA	tRF-3	17	ExactMatch	60	85	93	86	115	48	79	71	365.0678722	523.6860102	376.0401756	438.0982461	1176.482624	721.4465002	1090.994462	883.6231036	-2.271113813	0.002503452	0.010222644
AS-tDR-001968	-	-	pre-chr10.trna8932-CysGCA	56	74	TACATCGAAACCTATTCTGGTAAGCCCTTTTCAGCGGACTGGGGGTATAGCTCAGTGGTAGAGCATTTGACTGCAGATCAAGAGGTCCCCGGTTCAAATCCGGGTGCCCCCTCGCGGTTATCCTTTTGTTATCAGCACACCTAGCTTGAGAC	152	.........(((......)))..(((((...(((....))))))))..((((..(((((.(((((..(((((((.((....(.((..(((((.......)))))..)))..)))))))))......)))..)).)).)))..))))......	TGGTAGAGCATTTGACTGC	Other	19	ExactMatch	0	25	42	30	25	17	20	24	0	154.0252971	169.8245955	152.8249696	255.7570921	255.5123022	276.2011297	298.6894998	-2.267978024	0.010119715	0.021680023
AS-tDR-000113	-	-	chr2.trna7579-GlyCCC	53	74	GCATTGGTGGTTCAATGGTAGAATTCTCGCCTCCCACGCGGGTGACCCGGGTTCGATTCCCGGCCAATGCACCA	74	)))))))..)))).......((((.))))).......(((((....))))).......((((((((((((.	TCGATTCCCGGCCAATGCACCA	tRF-3	22	ExactMatch	0	29	34	25	17	15	26	20	0	178.6693447	137.4770535	127.3541413	173.9148227	225.4520313	359.0614686	248.9079165	-2.259966525	0.042421912	0.067100749
AS-tDR-010790	-	-	chr1.trna18389-LeuTAA	44	65	ACCAGGATGGCCGAGTGGTTAAGGCGTTGGACTTAAGATCCAATGGACATATGTCTGCGTGGGTTCGAACCCCACTCCTGGTACCA	86	)))))))..)))..........(((.))))).......(((((.))))....((((..))))).......((((((((((((.	TGGACATATGTCTGCGTGGGTT	i-tRF	22	ExactMatch	98	44	49	44	76	52	30	76	596.2775246	271.0845229	198.1286947	224.1432887	777.5015601	781.5670419	414.3016945	945.8500828	-2.259696568	0.031135268	0.051173786
AS-tDR-004518	-	-	chr17.trna1866-MetCAT	36	54	GCCTCCTTAGCGCAGTAGGCAGCGCGTCAGTCTCATAATCTGAAGGTCCTGAGTTCGAGCCTCAGAGGGGGCACCA	76	)))))))..))))........((((.)))).........((((.....))))).......((((((((((((.	TAATCTGAAGGTCCTGAGT	i-tRF	19	ExactMatch	130	350	453	306	310	259	286	263	790.9803898	2156.35416	1831.679565	1558.81469	3171.387943	3892.805074	3949.676154	3273.139102	-2.253452232	0.001386956	0.007601912
AS-tDR-013293	-	-	pre-chr17.trna3669-ArgACG	123	149	AGCTATTAATAAGTAGAGTAGACCACCTACTTATCGTGGCGGGCCAGTGGCGCAATGGATAACGCGTCTGACTACGGATCAGAAGATTCTAGGTTCGACTCCTGGCTGGCTCGGCCTTGCGTTTTAATAATACTGTTTAGAAATTTTCTGTTC	153	.((.....((((((((.((.....))))))))))...((((((((((((((((..........)))))......(((((((((....))).)))))).......)))))))).)))..)).................((((.....))))...	TTTAATAATACTGTTTAGAAATTTTCT	tRF-1	27	ExactMatch	52	39	49	54	57	39	43	45	316.3921559	240.2794635	198.1286947	275.0849452	583.1261701	586.1752814	593.8324288	560.0428122	-2.250904219	1.72473E-05	0.00048894
AS-tDR-000102	-	-	chr10.trna12492-AlaTGC	58	75	GGGGATGTAGCTCAGTGGTAGAGCGCATGCTTTGCATGTATGAGGCCCCGGGTTCGATCCCCGGCATCTCCACCA	75	)))))))..)))).......((((.))))).......(((((.....))))).......((((((((((((.	TCCCCGGCATCTCCACCA	tRF-3	18	ExactMatch	660	653	979	408	704	528	681	573	4015.746594	4023.140761	3958.530451	2078.419586	7202.119715	7935.911503	9404.648465	7131.211808	-2.249876231	0.000836229	0.005301465
AS-tDR-000251	-	-	chr10.trna705-GlyCCC	33	74	GCGCCGCTGGTGTAGTGGTATCATGCAAGATTCCCATTCTTGCGACCCGGGTTCGATTCCCGGGCGGCGCACCA	74	)))))))..))).........(((.))))).......(((((....))))).......((((((((((((.	CCCATTCTTGCGACCCGGGTTCGATTCCCGGGCGGCGCACCA	tiRNA-3	42	ExactMatch	260	219	298	304	309	185	222	304	1581.96078	1349.261603	1204.945939	1548.626358	3161.157659	2780.575053	3065.832539	3783.400331	-2.24915229	0.000241731	0.002550927
AS-tDR-003568	-	-	pre-chr3.trna3497-HisGTG	42	71	CACACTGGCTACACACTGCACTGTGGCGTTCCGGTAGCTCGCCGTGATCGTATAGTGGTTAGTACTCTGCGTTGTGGCCGCAGCAACCTCGGTTCGAATCCGAGTCACGGCATTGTGGCAACAATGGCACGGCAAGGGCGCCTTTTTAGTAG	152	...((((((((((........)))))).....(((.((((((((((...((((........))))....((((((.((((((((...(((((.......))))).....))..)))))).)))))).))))))..)))))))....))))..	CCGTGATCGTATAGTGGTTAGTACTCTGCG	Other	30	ExactMatch	102	141	378	138	227	156	148	132	620.6153827	868.7026757	1528.421359	702.99486	2322.274397	2344.701126	2043.88836	1642.792249	-2.243826139	0.004549393	0.013091666
AS-tDR-003370	-	-	chr10.trna11264-GlyTCC	31	53	GCGTTGGTGGTATAGTGGTGAGCATAGCTGCCTTCCAAGCAGTTGACCCGGGTTCGATTCCCGGCCAACGCACCA	75	)))))))..)).)........(.((.))))).......(((((....))))).......((((((((((((.	CCTTCCAAGCAGTTGACCCGGGT	i-tRF	23	ExactMatch	32	40	55	40	35	38	25	54	194.7028652	246.4404754	222.3893512	203.7666261	358.059929	571.145146	345.2514121	672.0513746	-2.238619751	0.01615496	0.03083439
AS-tDR-006235	-	-	chr17.trna1873-AlaAGC	59	75	GGGGGTGTAGCTCAGTGGTAGAGCGCGTGCTTAGCATGCACGAGGCCCCGGGTTCAATCCCCGGCACCTCCACCA	75	)))))))..)))).......((((.))))).......(((((.....))))).......((((((((((((.	CCCCGGCACCTCCACCA	tRF-3	17	ExactMatch	22	25	40	0	24	16	20	20	133.8582198	154.0252971	161.73771	0	245.5268085	240.4821667	276.2011297	248.9079165	-2.237809788	0.011076164	0.023066931
AS-tDR-006942	-	-	chr11.trna1981-MetCAT	54	75	AGCAGAGTGGCGCAGCGGAAGCGTGCTGGGCCCATAACCCAGAGGTCGATGGATCGAAACCATCCTCTGCTACCA	75	)))))))..)))).......((((.))))).......(((((.....))))).......((((((((((((.	TCGAAACCATCCTCTGCTACCA	tRF-3	22	ExactMatch	41	30	58	40	50	30	34	42	249.463046	184.8303565	234.5196794	203.7666261	511.5141843	450.9040626	469.5419204	522.7066247	-2.234442315	1.973E-05	0.000526662
AS-tDR-006017	-	-	chr12.trna5057-AlaTGC	57	75	GGGGATGTAGCTCAGTGGTAGAGCGCATGCTTTGCATGTATGAGGCCCCGGGTTCAATCCCCGGCATCTCCACCA	75	)))))))..)))).......((((.))))).......(((((.....))))).......((((((((((((.	ATCCCCGGCATCTCCACCA	tRF-3	19	ExactMatch	33	33	45	0	34	16	25	29	200.7873297	203.3133922	181.9549237	0	347.8296453	240.4821667	345.2514121	360.9164789	-2.200605507	0.020146892	0.036455807
AS-tDR-006826	-	-	chr17.trna1873-AlaAGC	54	75	GGGGGTGTAGCTCAGTGGTAGAGCGCGTGCTTAGCATGCACGAGGCCCCGGGTTCAATCCCCGGCACCTCCACCA	75	)))))))..)))).......((((.))))).......(((((.....))))).......((((((((((((.	TCAATCCCCGGCACCTCCACCA	tRF-3	22	ExactMatch	28	24	79	39	27	31	46	36	170.365007	147.8642852	319.4319772	198.6724604	276.2176595	465.9341981	635.2625982	448.0342497	-2.177050189	0.024363256	0.04262987
AS-tDR-004489	-	-	chr17.trna1866-MetCAT	34	54	GCCTCCTTAGCGCAGTAGGCAGCGCGTCAGTCTCATAATCTGAAGGTCCTGAGTTCGAGCCTCAGAGGGGGCACCA	76	)))))))..))))........((((.)))).........((((.....))))).......((((((((((((.	CATAATCTGAAGGTCCTGAGT	i-tRF	21	ExactMatch	220	595	842	672	482	439	598	475	1338.582198	3665.802071	3404.578795	3423.279318	4930.996737	6598.22945	8258.413777	5911.563017	-2.171567813	0.007879295	0.018686499
AS-tDR-000004	-	-	chr2.trna2175-TyrGTA	1	25	CCTTCGATAGCTCAGCTGGTAGAGCGGAGGACTGTAGGCGTGTGTCTGTCGGACATCCTTAGGTCGCTGGTTCGATTCCGGCTCGAAGGACCA	93	)))))))..)))).......((((.))))).......(((((.....))))).......((((((((((((.	CCTTCGATAGCTCAGCTGGTAGAGC	tRF-5	25	ExactMatch	46	41	45	72	55	53	27	49	279.8853687	252.6014873	181.9549237	366.779927	562.6656027	796.5971773	372.871525	609.8243955	-2.161732194	0.01608154	0.03083439
AS-tDR-006237	-	-	chr10.trna12492-AlaTGC	59	75	GGGGATGTAGCTCAGTGGTAGAGCGCATGCTTTGCATGTATGAGGCCCCGGGTTCGATCCCCGGCATCTCCACCA	75	)))))))..)))).......((((.))))).......(((((.....))))).......((((((((((((.	CCCCGGCATCTCCACCA	tRF-3	17	ExactMatch	78	82	109	47	98	67	65	51	474.5882339	505.2029745	440.7352596	239.4257856	1002.567801	1007.019073	897.6536714	634.7151871	-2.13104416	0.0043709	0.013091666
AS-tDR-000076	-	-	chr17.trna1605-ValAAC	60	76	GTTTCCGTGGTGTAGTGGTCATCACGCTCGCCTAACACGCGAGAGCTACCCAGTTCGAGACCGGGCGGAAACACCA	76	)))))))..)))..........(((.))))).......(((((.....))).).......(.((((((((((.	ACCGGGCGGAAACACCA	tRF-3	17	ExactMatch	197	208	228	97	228	122	171	131	1198.639514	1281.490472	921.9049467	494.1340683	2332.50468	1833.676521	2361.519659	1630.346853	-2.092742061	0.005772779	0.014568837
AS-tDR-000542	-	-	chr4.trna7782-GluCTC	1	26	TCCCTGGTGGTCTAGTGGTTAGGATTCAGCACTCTCACTGCTACTGCCTGGGTTCAATTCCCTGTCAGGGAACCA	75	)))))))..))))........((((..)))).......((((.....).))).......(((.((((((((.	TCCCTGGTGGTCTAGTGGTTAGGATT	tRF-5	26	ExactMatch	116	121	160	200	140	117	114	141	705.7978863	745.482438	646.9508398	1018.83313	1432.239716	1758.525844	1574.346439	1754.800811	-2.090284658	0.000297581	0.002840514
AS-tDR-001596	-	-	chr1.trna17126-ArgCCT	35	54	GCCCCAGTGGCCTAATGGATAAGGCACTGGCCTCCTAAGCCAGGGATTGTGGGTTCGAGTCCCACCTGGGGTACCA	76	)))))))..))))........((((.))))).......(((((.....))))).......((((((((((((.	CTAAGCCAGGGATTGTGGGT	i-tRF	20	ExactMatch	68	222	321	321	242	180	169	177	413.7435885	1367.744638	1297.945122	1635.227174	2475.728652	2705.424376	2333.899546	2202.835061	-2.060306646	0.004710147	0.013091666
AS-tDR-001358	-	-	chr10.trna12493-LysCTT	1	33	GCCCGGCTAGCTCAGTCGGTAGAGCATGAGACTCTTAATCTCAGGGTCGTGGGTTCGAGCCCCACGTTGGGCGCCA	76	)))))))..))))........((((.))))).......(((((.....))))).......((((((((((((.	GCCCGGCTAGCTCAGTCGGTAGAGCATGAGACT	tiRNA-5	33	ExactMatch	457	451	608	725	553	437	435	468	2780.600293	2778.61636	2458.413191	3693.270098	5657.346878	6568.169179	6007.37457	5824.445246	-2.053908782	8.7218E-05	0.001243317
AS-tDR-011547	-	-	pre-chr15.trna1072-ArgACG	114	136	AGTCTGAAGTATCATTATTGGGCCGGCCTGTAATGTCTGCGGGCCAGTGGCGCAATGGATAACGCGTCTGACTACGGATCAGAAGATTCCAGGTTCGACTCCTGGCTGGCTCGTTGGGACTGGTACTCCTTTATTTGCATCCCTTGCTAATCT	153	.....(.((((((.((((((.(((((((((((.....))))))))...))).)))))).......((((.(..(((..((((......(((((.......)))))))))..)))).)))).)))))).).......(((.....)))......	TTGGGACTGGTACTCCTTTATTT	tRF-1	23	ExactMatch	89	82	99	127	85	82	92	73	541.5173438	505.2029745	400.3008321	646.9590378	869.5741133	1232.471105	1270.525196	908.5138953	-2.042480827	0.003402833	0.012789476
AS-tDR-011544	-	-	pre-chr15.trna1072-ArgACG	114	132	AGTCTGAAGTATCATTATTGGGCCGGCCTGTAATGTCTGCGGGCCAGTGGCGCAATGGATAACGCGTCTGACTACGGATCAGAAGATTCCAGGTTCGACTCCTGGCTGGCTCGTTGGGACTGGTACTCCTTTATTTGCATCCCTTGCTAATCT	153	.....(.((((((.((((((.(((((((((((.....))))))))...))).)))))).......((((.(..(((..((((......(((((.......)))))))))..)))).)))).)))))).).......(((.....)))......	TTGGGACTGGTACTCCTTT	tRF-1	19	ExactMatch	52	53	74	52	64	49	43	38	316.3921559	326.5336299	299.2147634	264.8966139	654.7381559	736.4766357	593.8324288	472.9250414	-2.032945261	0.001551504	0.00822297
AS-tDR-000249	-	-	chr10.trna705-GlyCCC	35	74	GCGCCGCTGGTGTAGTGGTATCATGCAAGATTCCCATTCTTGCGACCCGGGTTCGATTCCCGGGCGGCGCACCA	74	)))))))..))).........(((.))))).......(((((....))))).......((((((((((((.	CATTCTTGCGACCCGGGTTCGATTCCCGGGCGGCGCACCA	tiRNA-3	40	ExactMatch	164	102	183	126	158	89	96	147	997.852184	628.4232122	739.950023	641.8648722	1616.384822	1337.682053	1325.765422	1829.473186	-2.029589053	0.001959031	0.00929222
AS-tDR-009271	-	-	chr10.trna11254-GlyGCC	1	51	GCATTGGTGGTTCAGTGGTAGAATTCTCGCCTGCCACGCGGGAGGCCCGGGTTCGATTCCCGGCCAATGCACCA	74	)))))))..)))).......((((.))))).......(((((....))))).......((((((((((((.	GCATTGGTGGTTCAGTGGTAGAATTCTCGCCTGCCACGCGGGAGGCCCGGG	tRF-5	51	ExactMatch	918	1001	1827	1473	1179	682	1188	1213	5585.538445	6167.172896	7387.369902	7503.706006	12061.50447	10250.55236	16406.3471	15096.26514	-2.019629944	0.003721334	0.012824407
AS-tDR-011146	-	-	chr10.trna12493-LysCTT	1	51	GCCCGGCTAGCTCAGTCGGTAGAGCATGAGACTCTTAATCTCAGGGTCGTGGGTTCGAGCCCCACGTTGGGCGCCA	76	)))))))..))))........((((.))))).......(((((.....))))).......((((((((((((.	GCCCGGCTAGCTCAGTCGGTAGAGCATGAGACTCTTAATCTCAGGGTCGTG	tRF-5	51	ExactMatch	318	194	372	336	226	188	255	328	1934.859723	1195.236306	1504.160703	1711.639659	2312.044113	2825.665459	3521.564403	4082.089831	-2.007176657	0.008796727	0.019874132

tDRs_ID	tRFdb_ID	mintbase_ID	tRNA	Left	Right	tRNASeq	tRNALength	tRNASecondStructure	AlignmentSequence	tDR_Type	AlignmentLength	AlignmentInformation	TagCount	TagCount	TagCount	TagCount	TagCount	TagCount	TagCount	TagCount	tRF_TPM	tRF_TPM	tRF_TPM	tRF_TPM	tRF_TPM	tRF_TPM	tRF_TPM	tRF_TPM	fold_change	p_value	FDR
AS-tDR-013657	-	-	pre-chr17.trna1584-MetCAT	113	130	TACAGTTAAGGGTAATATCAAGAGGTCCTCTCTACTAGCTAGCAGAGTGGCGCAGCGGAAGCGTGCTGGGCCCATAACCCAGAGGTCGATGGATCGAAACCATCCTCTGCTATGTGATGGTCTATGTTTTTTTCCCTTTCCAAGTTAAGTTC	152	....(..(((((..........((..(.((.......((((((((((.(((((.((....))))))).(..((((.(((....)))..))))..).........)))))))).)))).)..))..........)))))..)...........	TGTGATGGTCTATGTTTT	tRF-1	18	ExactMatch	29	27	25	30	0	0	0	0	130.0640902	168.9516861	163.2216027	148.3378741	0	0	0	0	153.6438133	2.18487E-06	0.003228848
AS-tDR-006014	-	-	chr17.trna1873-AlaAGC	57	75	GGGGGTGTAGCTCAGTGGTAGAGCGCGTGCTTAGCATGCACGAGGCCCCGGGTTCAATCCCCGGCACCTCCACCA	75	)))))))..)))).......((((.))))).......(((((.....))))).......((((((((((((.	ATCCCCGGCACCTCCACCA	tRF-3	19	ExactMatch	0	26	36	32	0	0	0	0	0	162.6942162	235.0391079	158.2270657	0	0	0	0	139.9900975	0.03098299	0.245845236
AS-tDR-000065	-	-	chr1.trna13666-ProAGG	58	75	GGCTCGTTGGTCTAGGGGTATGATTCTCGCTTAGGGTGCGAGAGGTCCCGGGTTCAAATCCCGGACGAGCCCCCA	75	)))))))..))).........(((.))))).......(((((.....))))).......((((((((((((.	ATCCCGGACGAGCCCCCA	tRF-3	18	ExactMatch	35	0	25	42	0	0	0	0	156.973902	0	163.2216027	207.6730238	0	0	0	0	132.9671321	0.027125473	0.245845236
AS-tDR-002061	-	-	pre-chr2.trna4450-GlnCTG	65	81	TTTGGTCACCTATCGTGAGTCAAAGCCTCTCCACATATATGGTTCCATGGTGTAATGGTGAGCACTCTGGACTCTGAATCCAGCGATCCGAGTTCAAATCTCGGTGGGACCTATCTCTTTAGTTCACACAGGAACTATTTTCCTTCCGTTCA	152	...((((.((..(((.(((((..((.(((.((((((.((((....))))))))...)).)))..))...))))))))..........(((((.......))))).))))))........((((((......))))))...............	CTCTGGACTCTGAATCC	Other	17	ExactMatch	0	25	22	46	0	0	0	0	0	156.4367464	143.6350104	227.451407	0	0	0	0	132.8807909	0.032567529	0.245845236
AS-tDR-002316	-	-	pre-chr2.trna7588-GlnCTG	55	71	TTATACAACCAAGGAGTAATGGAGGATACTAGTATGCATGGGTTCCATGGTGTAATGGTTAGCACTCTGGACTCTGAATCCAGCGATCCGAGTTCAAATCTCGGTGGGACCTCTCTCTTTACTTTGAGTAAGAGCACTTTTCTTGCACTTCA	152	............(((((((.(((((...(((...(((.(((((((((.(((((........))))).))))......))))))))..(((((.......))))))))..)))))....)))))))..(((((((.....)))))))......	ATGGTTAGCACTCTGGA	Other	17	ExactMatch	29	0	28	32	0	0	0	0	130.0640902	0	182.808195	158.2270657	0	0	0	0	118.7748377	0.027584611	0.245845236
AS-tDR-006953	-	-	chr1.trna15533-ThrAGT	56	77	GGCGCCGTGGCTTAGTTGGTTAAAGCGCCTGTCTAGTAAACAGGAGATCCTGGGTTCGAATCCCAGCGGTGCCTCCA	77	)))))))..)))).........((((.))))).......(((((.....))))).......((((((((((((.	TCGAATCCCAGCGGTGCCTCCA	tRF-3	22	ExactMatch	33	25	42	44	0	0	33	0	148.0039647	156.4367464	274.2122925	217.5622154	0	0	133.4336107	0	5.82255836	0.009815476	0.233085695
AS-tDR-004877	-	-	chr1.trna13666-ProAGG	8	31	GGCTCGTTGGTCTAGGGGTATGATTCTCGCTTAGGGTGCGAGAGGTCCCGGGTTCAAATCCCGGACGAGCCCCCA	75	)))))))..))).........(((.))))).......(((((.....))))).......((((((((((((.	TGGTCTAGGGGTATGATTCTCGCT	i-tRF	24	ExactMatch	39	27	31	34	0	0	0	25	174.9137765	168.9516861	202.3947874	168.1162573	0	0	0	127.3541413	5.469005394	0.004247154	0.123268588
AS-tDR-000062	-	-	pre-chr12.trna2269-AspGTC	41	63	TCTTAAAAGGGCCTCTTGCCAAGCTAGCTTTCAGCTCTCTTCCTCGTTAGTATAGTGGTGAGTATCCCCGCCTGTCACGCGGGAGACCGGGGTTCGATTCCCCGACGGGGAGATTGTCAAACATTTTGCCATAAACTCTTGTTTTTTATTTG	152	.........(((..((..(((.((((((.................))))))....)))..))..((((((((((.....))))....(((((.......))))).))))))................)))..((((....))))........	TCCTCGTTAGTATAGTGGTGAGT	Other	23	ExactMatch	30	22	27	29	0	22	0	0	134.5490588	137.6643368	176.2793309	143.3932783	0	135.5422615	0	0	4.270290582	0.017708893	0.245845236
AS-tDR-006004	-	-	chr1.trna15533-ThrAGT	60	77	GGCGCCGTGGCTTAGTTGGTTAAAGCGCCTGTCTAGTAAACAGGAGATCCTGGGTTCGAATCCCAGCGGTGCCTCCA	77	)))))))..)))).........((((.))))).......(((((.....))))).......((((((((((((.	ATCCCAGCGGTGCCTCCA	tRF-3	18	ExactMatch	33	38	34	26	0	30	0	0	148.0039647	237.7838545	221.9813797	128.5594909	0	184.8303565	0	0	3.920602086	0.041889177	0.245845236
AS-tDR-012799	-	-	pre-chrM.trna4-GlnTTG	41	59	GGGTATGGGCCCGATAGCTTAGTTAGCTGACCTTACTATGTAGGATAGGGTGTATTGGTAGCACGGAGAATTTTGAATTCTTAGGTGTAGGTTCAATTCCTATTGTCCTAGAAATAAGAGGATTTAAACCTCTATTATTTACTCTATCAAA	151	((((....))))..(((((.....)))))..............(((((((((...(((((((((.((((((.....))))))..))).(((((.((.((((.((((.......)))).)))).)).)))))))))))..)))))))))...	TAGGATAGGGTGTATTGGT	Other	19	ExactMatch	40	47	48	53	0	24	0	26	179.3987451	294.1010832	313.3854772	262.0635776	0	147.8642852	0	132.448307	3.703490144	0.008690816	0.210478893
AS-tDR-011416	-	-	chr17.trna1880-AlaAGC	54	75	GGGGATGTAGCTCAGTGGTAGAGCGCATGCTTAGCATGCATGAGGTCCTGGGTTCGATCCCCAGCATCTCCACCA	75	)))))))..)))).......((((.))))).......(((((.....))))).......((((((((((((.	TCGATCCCCAGCATCTCCACCA	tRF-3	22	ExactMatch	34	32	60	42	0	0	35	28	152.4889333	200.2390353	391.7318465	207.6730238	0	0	141.5204962	142.6366383	3.318095319	0.04643301	0.257281085
AS-tDR-002513	-	-	chr13.trna4006-GluCTC	15	30	TCGCTGGTGGTCTAGTGGTTAGGATTCGGCGCTCTCACCGCAGCGCCCGGGTTCGATTCCCGGTCAGGGAACCA	74	)).))))..))))........((((.).))).......(((.(...))))).......(((((((((.((.	GTGGTTAGGATTCGGC	i-tRF	16	ExactMatch	79	98	110	55	0	52	67	0	354.3125216	613.2320458	718.1750519	271.9527692	0	320.372618	270.9106642	0	3.295359449	0.045752915	0.253897437
AS-tDR-013226	-	-	pre-chr17.trna1584-MetCAT	114	129	TACAGTTAAGGGTAATATCAAGAGGTCCTCTCTACTAGCTAGCAGAGTGGCGCAGCGGAAGCGTGCTGGGCCCATAACCCAGAGGTCGATGGATCGAAACCATCCTCTGCTATGTGATGGTCTATGTTTTTTTCCCTTTCCAAGTTAAGTTC	152	....(..(((((..........((..(.((.......((((((((((.(((((.((....))))))).(..((((.(((....)))..))))..).........)))))))).)))).)..))..........)))))..)...........	GTGATGGTCTATGTTT	tRF-1	16	ExactMatch	57	61	80	60	0	36	54	0	255.6432118	381.7056611	522.3091287	296.6757482	0	221.7964278	218.3459084	0	3.287985924	0.026215839	0.245845236
AS-tDR-001613	-	-	chr10.trna13306-ArgCCT	16	31	GCCCCGGTGGCCTAATGGATAAGGCATTGGCCTCCTAAGCCAGGGATTGTGGGTTCGAGTCCCACCCGGGGTACCA	76	)))))))..))))........((((.))))).......(((((.....))))).......((((((((((((.	TGGATAAGGCATTGGC	i-tRF	16	ExactMatch	73	61	63	63	0	34	57	0	327.4027098	381.7056611	411.3184388	311.5095357	0	209.4744041	230.4762367	0	3.23445044	0.010586712	0.245035483
AS-tDR-004118	-	-	chr10.trna12493-LysCTT	16	32	GCCCGGCTAGCTCAGTCGGTAGAGCATGAGACTCTTAATCTCAGGGTCGTGGGTTCGAGCCCCACGTTGGGCGCCA	76	)))))))..))))........((((.))))).......(((((.....))))).......((((((((((((.	TCGGTAGAGCATGAGAC	i-tRF	17	ExactMatch	138	113	117	131	42	54	74	0	618.9256706	707.0940936	763.8771007	647.7420503	255.5475105	332.6946418	299.2147634	0	3.075458687	0.001347164	0.098347276
AS-tDR-006200	-	-	chr13.trna3830-LeuCAG	71	86	GTCAGGATGGCTGAGCAGTCTAAGGTACTGTGTTCAGGTTGCAGTCTCCCTTGGAGGCGTGGGTTCGAATCCCACTTCTGACACCA	86	)))))))..)))...........(((.))))).......(((((.))))...((((..))))).......((((((((((((.	CCCACTTCTGACACCA	tRF-3	16	ExactMatch	54	51	39	50	0	26	46	0	242.1883059	319.1309626	254.6257002	247.2297902	0	160.186309	185.9983664	0	3.047462764	0.015242676	0.245845236
AS-tDR-002045	-	-	chr2.trna4450-GlnCTG	23	41	GGTTCCATGGTGTAATGGTGAGCACTCTGGACTCTGAATCCAGCGATCCGAGTTCAAATCTCGGTGGGACCTCCA	75	)))))))..))))........((((.))))).......(((((....))))).......((((((((((((.	CACTCTGGACTCTGAATCC	i-tRF	19	ExactMatch	29	32	46	60	0	24	39	0	130.0640902	200.2390353	300.327749	296.6757482	0	147.8642852	157.6942672	0	3.008499088	0.041910441	0.245845236
AS-tDR-002958	-	-	chr1.trna3680-GluTTC	16	31	TCCCACATGGTCTAGCGGTTAGGATTCCTGGTTTTCACCCAGGCGGCCCGGGTTCGACTCCCGGTGTGGGAACCA	75	)))))))..))))........((((.))))).......(((((....))))).......((((((((((((.	CGGTTAGGATTCCTGG	i-tRF	16	ExactMatch	111	73	75	97	0	61	72	0	497.8315177	456.7952994	489.6648081	479.625793	0	375.821725	291.1278779	0	2.87341614	0.018605828	0.245845236
AS-tDR-002356	-	-	chr10.trna11252-GlnCTG	16	31	GGTTCCATGGTGTAATGGTTAGCACTCTGGACTCTGAATCCAGCGATCCGAGTTCAAATCTCGGTGGAACCTCCA	75	)))))))..))))........((((.))))).......(((((....))))).......((((((((((((.	TGGTTAGCACTCTGGA	i-tRF	16	ExactMatch	78	82	97	81	32	42	58	0	349.827553	513.1125281	633.2998185	400.5122601	194.7028652	258.7624992	234.5196794	0	2.746811043	0.012766892	0.245845236
AS-tDR-013232	-	-	pre-chr2.trna7907-MetCAT	113	129	AAGTCTTCTATGGTAATACAAGCATAGCCTACCAGTAGGTAGCAGAGTGGCGCAGCGGAAGCGTGCTGGGCCCATAACCCAGAGGTCGATGGATCGAAACCATCCTCTGCTATCGGAGACTTTGTTTTTCTTTTTACGGGTGAAAATACAAT	152	.(((((((..(((((..............)))))...((((((((((.(((((.((....))))))).(..((((.(((....)))..))))..).........)))))))))))))))))(((((((((...........))))).)))).	TCGGAGACTTTGTTTTT	tRF-1	17	ExactMatch	31	39	31	40	21	27	0	0	139.0340275	244.0413243	202.3947874	197.7838322	127.7737553	166.3473209	0	0	2.640718937	0.044501528	0.250758225
AS-tDR-006247	-	-	chr17.trna1873-AlaAGC	60	75	GGGGGTGTAGCTCAGTGGTAGAGCGCGTGCTTAGCATGCACGAGGCCCCGGGTTCAATCCCCGGCACCTCCACCA	75	)))))))..)))).......((((.))))).......(((((.....))))).......((((((((((((.	CCCGGCACCTCCACCA	tRF-3	16	ExactMatch	34	38	24	38	21	0	37	0	152.4889333	237.7838545	156.6927386	187.8946406	127.7737553	0	149.6073817	0	2.625834037	0.043429901	0.245845236
AS-tDR-001600	-	-	chr1.trna17126-ArgCCT	12	29	GCCCCAGTGGCCTAATGGATAAGGCACTGGCCTCCTAAGCCAGGGATTGTGGGTTCGAGTCCCACCTGGGGTACCA	76	)))))))..))))........((((.))))).......(((((.....))))).......((((((((((((.	CTAATGGATAAGGCACTG	i-tRF	18	ExactMatch	32	34	35	41	0	22	41	0	143.5189961	212.7539751	228.5102438	202.728428	0	135.5422615	165.7811527	0	2.592371257	0.043562404	0.245845236
AS-tDR-006440	-	-	chr10.trna11252-GlnCTG	60	75	GGTTCCATGGTGTAATGGTTAGCACTCTGGACTCTGAATCCAGCGATCCGAGTTCAAATCTCGGTGGAACCTCCA	75	)))))))..))))........((((.))))).......(((((....))))).......((((((((((((.	CTCGGTGGAACCTCCA	tRF-3	16	ExactMatch	44	58	55	50	24	26	46	0	197.3386196	362.9332516	359.087526	247.2297902	146.0271489	160.186309	185.9983664	0	2.359051377	0.02855341	0.245845236
AS-tDR-002583	-	-	chr1.trna17865-GluCTC	16	31	TCCCTGGTGGTCTAGTGGTTAGGATTCGGCGCTCTCACCGCCGCGGCCCGGGTTCGATTCCCGGTCAGGGAACCA	75	)))))))..))))........((((.))))).......(((((....))))).......((((((((((((.	TGGTTAGGATTCGGCG	i-tRF	16	ExactMatch	199	165	257	166	31	111	194	47	892.5087569	1032.482526	1677.918076	820.8029035	188.6184006	683.8723192	784.4278933	239.4257856	2.329952542	0.043444417	0.245845236
AS-tDR-002372	-	-	chr13.trna4006-GluCTC	14	30	TCGCTGGTGGTCTAGTGGTTAGGATTCGGCGCTCTCACCGCAGCGCCCGGGTTCGATTCCCGGTCAGGGAACCA	74	)).))))..))))........((((.).))).......(((.(...))))).......(((((((((.((.	AGTGGTTAGGATTCGGC	i-tRF	17	ExactMatch	110	91	128	104	25	61	99	27	493.346549	569.4297568	835.6946059	514.2379636	152.1116134	375.821725	400.3008321	137.5424726	2.259077996	0.019130129	0.245845236
AS-tDR-002004	-	-	chr17.trna3673-GlnCTG	24	41	GGTTCCATGGTGTAATGGTTAGCACTCTGGACTCTGAATCCAGCGATCCGAGTTCAAATCTCGGTGGGACCTCCA	75	)))))))..))))........((((.))))).......(((((....))))).......((((((((((((.	ACTCTGGACTCTGAATCC	i-tRF	18	ExactMatch	38	45	47	61	24	31	37	0	170.4288079	281.5861435	306.8566131	301.620344	146.0271489	190.9913684	149.6073817	0	2.169661061	0.034474436	0.245845236
AS-tDR-001612	-	-	chr1.trna17126-ArgCCT	16	31	GCCCCAGTGGCCTAATGGATAAGGCACTGGCCTCCTAAGCCAGGGATTGTGGGTTCGAGTCCCACCTGGGGTACCA	76	)))))))..))))........((((.))))).......(((((.....))))).......((((((((((((.	TGGATAAGGCACTGGC	i-tRF	16	ExactMatch	63	49	54	55	22	38	48	0	282.5530235	306.6160229	352.5586618	271.9527692	133.8582198	234.1184516	194.0852519	0	2.151143589	0.023859525	0.245845236
AS-tDR-013227	-	-	pre-chr17.trna1584-MetCAT	114	130	TACAGTTAAGGGTAATATCAAGAGGTCCTCTCTACTAGCTAGCAGAGTGGCGCAGCGGAAGCGTGCTGGGCCCATAACCCAGAGGTCGATGGATCGAAACCATCCTCTGCTATGTGATGGTCTATGTTTTTTTCCCTTTCCAAGTTAAGTTC	152	....(..(((((..........((..(.((.......((((((((((.(((((.((....))))))).(..((((.(((....)))..))))..).........)))))))).)))).)..))..........)))))..)...........	GTGATGGTCTATGTTTT	tRF-1	17	ExactMatch	252	199	287	320	41	174	230	90	1130.212094	1245.236501	1873.783999	1582.270657	249.463046	1072.016068	929.9918322	458.4749087	2.150191479	0.022849826	0.245845236
AS-tDR-004117	-	-	chr10.trna12493-LysCTT	16	31	GCCCGGCTAGCTCAGTCGGTAGAGCATGAGACTCTTAATCTCAGGGTCGTGGGTTCGAGCCCCACGTTGGGCGCCA	76	)))))))..))))........((((.))))).......(((((.....))))).......((((((((((((.	TCGGTAGAGCATGAGA	i-tRF	16	ExactMatch	141	139	143	121	45	77	127	31	632.3805765	869.7883098	933.6275675	598.2960923	273.8009042	474.3979151	513.5172291	157.9191352	2.134038679	0.01455677	0.245845236
AS-tDR-013228	-	-	pre-chr17.trna1584-MetCAT	114	131	TACAGTTAAGGGTAATATCAAGAGGTCCTCTCTACTAGCTAGCAGAGTGGCGCAGCGGAAGCGTGCTGGGCCCATAACCCAGAGGTCGATGGATCGAAACCATCCTCTGCTATGTGATGGTCTATGTTTTTTTCCCTTTCCAAGTTAAGTTC	152	....(..(((((..........((..(.((.......((((((((((.(((((.((....))))))).(..((((.(((....)))..))))..).........)))))))).)))).)..))..........)))))..)...........	GTGATGGTCTATGTTTTT	tRF-1	18	ExactMatch	66	46	65	75	0	44	59	28	296.0079294	287.8436133	424.376167	370.8446853	0	271.0845229	238.5631222	142.6366383	2.107428793	0.038743003	0.245845236

tDRs_ID	tRFdb_ID	mintbase_ID	tRNA	Left	Right	tRNASeq	tRNALength	tRNASecondStructure	AlignmentSequence	tDR_Type	AlignmentLength	AlignmentInformation	TagCount	TagCount	TagCount	TagCount	TagCount	TagCount	TagCount	TagCount	tRF_TPM	tRF_TPM	tRF_TPM	tRF_TPM	tRF_TPM	tRF_TPM	tRF_TPM	tRF_TPM	fold_change	p_value	FDR
AS-tDR-013642	-	-	chrM.trna4-GlnTTG	29	73	TAGGATAGGGTGTATTGGTAGCACGGAGAATTTTGAATTCTTAGGTGTAGGTTCAATTCCTATTGTCCTAGCCA	74	)))))))..)))).......((((.))))).......(((((....))))).......((((((((((((.	AATTTTGAATTCTTAGGTGTAGGTTCAATTCCTATTGTCCTAGCC	tRF-3	45	ExactMatch	0	0	0	0	0	34	121	71	0	0	0	0	0	209.4744041	489.2565726	361.6857613	-266.1041845	0.045369834	0.253897437
AS-tDR-003593	-	-	pre-chr3.trna3497-HisGTG	43	68	CACACTGGCTACACACTGCACTGTGGCGTTCCGGTAGCTCGCCGTGATCGTATAGTGGTTAGTACTCTGCGTTGTGGCCGCAGCAACCTCGGTTCGAATCCGAGTCACGGCATTGTGGCAACAATGGCACGGCAAGGGCGCCTTTTTAGTAG	152	...((((((((((........)))))).....(((.((((((((((...((((........))))....((((((.((((((((...(((((.......))))).....))..)))))).)))))).))))))..)))))))....))))..	CGTGATCGTATAGTGGTTAGTACTCT	Other	26	ExactMatch	0	0	0	0	32	32	53	28	0	0	0	0	194.7028652	197.1523803	214.3024657	142.6366383	-188.1985874	1.94243E-05	0.003228848
AS-tDR-000244	-	-	chr2.trna4366-GluTTC	36	75	TCCCTGGTGGTCTAGTGGCTAGGATTCGGCGCTTTCACCGCCGCGGCCCGGGTTCGATTCCCGGTCAGGGAACCA	75	)))))))..))))........((((.))))).......(((((....))))).......((((((((((((.	CACCGCCGCGGCCCGGGTTCGATTCCCGGTCAGGGAACCA	tiRNA-3	40	ExactMatch	0	0	0	25	28	28	34	45	0	0	0	123.6148951	170.365007	172.5083328	137.4770535	229.2374543	-5.591728513	0.006839078	0.168989914
AS-tDR-000886	-	-	chr10.trna12493-LysCTT	1	36	GCCCGGCTAGCTCAGTCGGTAGAGCATGAGACTCTTAATCTCAGGGTCGTGGGTTCGAGCCCCACGTTGGGCGCCA	76	)))))))..))))........((((.))))).......(((((.....))))).......((((((((((((.	GCCCGGCTAGCTCAGTCGGTAGAGCATGAGACTCTT	tiRNA-5	36	ExactMatch	249	137	109	98	167	384	870	837	1116.757188	857.2733701	711.6461878	484.5703888	1016.105578	2365.828564	3517.795192	4263.816651	-3.518171557	0.032363857	0.245845236
AS-tDR-010002	-	-	chrM.trna4-GlnTTG	30	74	TAGGATAGGGTGTATTGGTAGCACGGAGAATTTTGAATTCTTAGGTGTAGGTTCAATTCCTATTGTCCTAGCCA	74	)))))))..)))).......((((.))))).......(((((....))))).......((((((((((((.	ATTTTGAATTCTTAGGTGTAGGTTCAATTCCTATTGTCCTAGCCA	tRF-3	45	ExactMatch	55	68	66	60	58	154	419	350	246.6732745	425.5079501	430.9050311	296.6757482	352.8989431	948.7958302	1694.202512	1782.957978	-3.407169627	0.047691928	0.263856855
AS-tDR-001360	-	-	chr10.trna12493-LysCTT	1	35	GCCCGGCTAGCTCAGTCGGTAGAGCATGAGACTCTTAATCTCAGGGTCGTGGGTTCGAGCCCCACGTTGGGCGCCA	76	)))))))..))))........((((.))))).......(((((.....))))).......((((((((((((.	GCCCGGCTAGCTCAGTCGGTAGAGCATGAGACTCT	tiRNA-5	35	ExactMatch	541	347	327	340	449	889	1985	1755	2426.368028	2171.34204	2134.938563	1681.162573	2731.924577	5477.139565	8026.233857	8940.260719	-2.991223978	0.024474402	0.245845236
AS-tDR-001363	-	-	chr6.trna6230-LysCTT	1	35	GCCCGGCTAGCTCAGTCGGTAGAGCATGGGACTCTTAATCCCAGGGTCGTGGGTTCGAGCCCCACGTTGGGCGCCA	76	)))))))..))))........((((.))))).......(((((.....))))).......((((((((((((.	GCCCGGCTAGCTCAGTCGGTAGAGCATGGGACTCT	tiRNA-5	35	ExactMatch	156	86	123	103	156	223	466	580	699.6551059	538.1424075	803.0502853	509.2933678	949.1764677	1373.90565	1884.244321	2954.616078	-2.805617251	0.038962481	0.245845236
AS-tDR-007295	-	-	chr6.trna6230-LysCTT	1	51	GCCCGGCTAGCTCAGTCGGTAGAGCATGGGACTCTTAATCCCAGGGTCGTGGGTTCGAGCCCCACGTTGGGCGCCA	76	)))))))..))))........((((.))))).......(((((.....))))).......((((((((((((.	GCCCGGCTAGCTCAGTCGGTAGAGCATGGGACTCTTAATCCCAGGGTCGTG	tRF-5	51	ExactMatch	316	327	452	411	1130	584	1115	1063	1417.250086	2046.192642	2951.046577	2032.228875	6875.444926	3598.030941	4508.438665	5415.098088	-2.41411584	0.008016734	0.195447979

tDRs_ID	tRFdb_ID	mintbase_ID	tRNA	Left	Right	tRNASeq	tRNALength	tRNASecondStructure	AlignmentSequence	tDR_Type	AlignmentLength	AlignmentInformation	TagCount	TagCount	TagCount	TagCount	TagCount	TagCount	TagCount	TagCount	tRF_TPM	tRF_TPM	tRF_TPM	tRF_TPM	tRF_TPM	tRF_TPM	tRF_TPM	tRF_TPM	fold_change	p_value	FDR
AS-tDR-002924	-	-	chr1.trna3680-GluTTC	3	33	TCCCACATGGTCTAGCGGTTAGGATTCCTGGTTTTCACCCAGGCGGCCCGGGTTCGACTCCCGGTGTGGGAACCA	75	)))))))..))))........((((.))))).......(((((....))))).......((((((((((((.	CCACATGGTCTAGCGGTTAGGATTCCTGGTT	i-tRF	31	ExactMatch	70	46	79	136	0	0	0	0	313.9478039	287.8436133	515.7802646	672.4650293	0	0	0	0	448.5091778	0.00261191	0.018692282
AS-tDR-001275	-	-	chr2.trna4366-GluTTC	1	33	TCCCTGGTGGTCTAGTGGCTAGGATTCGGCGCTTTCACCGCCGCGGCCCGGGTTCGATTCCCGGTCAGGGAACCA	75	)))))))..))))........((((.))))).......(((((....))))).......((((((((((((.	TCCCTGGTGGTCTAGTGGCTAGGATTCGGCGCT	tiRNA-5	33	ExactMatch	35	47	49	46	0	0	0	0	156.973902	294.1010832	319.9143413	227.451407	0	0	0	0	250.6101834	0.000481089	0.005347542
AS-tDR-002454	-	-	chr13.trna4006-GluCTC	4	33	TCGCTGGTGGTCTAGTGGTTAGGATTCGGCGCTCTCACCGCAGCGCCCGGGTTCGATTCCCGGTCAGGGAACCA	74	)).))))..))))........((((.).))).......(((.(...))))).......(((((((((.((.	CTGGTGGTCTAGTGGTTAGGATTCGGCGCT	i-tRF	30	ExactMatch	39	0	30	36	0	0	0	0	174.9137765	0	195.8659232	178.0054489	0	0	0	0	138.1962872	0.024483429	0.061494436
AS-tDR-000009	-	-	chr13.trna2246-GlyGCC	1	31	GCATGGGTGGTTCAGTGGTAGAATTCTCGCCTGCCACGCGGGAGGCCCGGGTTCGATTCCCGGCCCATGCACCA	74	)))))))..)))).......((((.))))).......(((((....))))).......((((((((((((.	GCATGGGTGGTTCAGTGGTAGAATTCTCGCC	tiRNA-5	31	ExactMatch	7409	5370	4967	10118	471	246	312	357	33229.13256	33602.61312	32428.86803	50029.42035	4818.463616	3697.413314	4308.737623	4443.00631	8.643892501	0.000239525	0.003551508
AS-tDR-000660	-	-	chr13.trna2246-GlyGCC	1	30	GCATGGGTGGTTCAGTGGTAGAATTCTCGCCTGCCACGCGGGAGGCCCGGGTTCGATTCCCGGCCCATGCACCA	74	)))))))..)))).......((((.))))).......(((((....))))).......((((((((((((.	GCATGGGTGGTTCAGTGGTAGAATTCTCGC	tRF-5	30	ExactMatch	779	433	340	696	71	37	52	62	3493.790561	2709.484447	2219.813797	3441.43868	726.3501417	556.1150106	718.1229371	771.6145412	4.275094099	0.000329377	0.004055662
AS-tDR-000744	-	-	pre-chr3.trna3497-HisGTG	41	71	CACACTGGCTACACACTGCACTGTGGCGTTCCGGTAGCTCGCCGTGATCGTATAGTGGTTAGTACTCTGCGTTGTGGCCGCAGCAACCTCGGTTCGAATCCGAGTCACGGCATTGTGGCAACAATGGCACGGCAAGGGCGCCTTTTTAGTAG	152	...((((((((((........)))))).....(((.((((((((((...((((........))))....((((((.((((((((...(((((.......))))).....))..)))))).)))))).))))))..)))))))....))))..	GCCGTGATCGTATAGTGGTTAGTACTCTGCG	Other	31	ExactMatch	869	563	841	1015	138	80	83	103	3897.437737	3522.955528	5490.774715	5018.764741	1411.779149	1202.410834	1146.234688	1281.87577	3.553877327	0.000453365	0.005101402
AS-tDR-001319	-	-	pre-chr3.trna3497-HisGTG	41	72	CACACTGGCTACACACTGCACTGTGGCGTTCCGGTAGCTCGCCGTGATCGTATAGTGGTTAGTACTCTGCGTTGTGGCCGCAGCAACCTCGGTTCGAATCCGAGTCACGGCATTGTGGCAACAATGGCACGGCAAGGGCGCCTTTTTAGTAG	152	...((((((((((........)))))).....(((.((((((((((...((((........))))....((((((.((((((((...(((((.......))))).....))..)))))).)))))).))))))..)))))))....))))..	GCCGTGATCGTATAGTGGTTAGTACTCTGCGT	Other	32	ExactMatch	142	135	217	205	36	16	22	24	636.8655451	844.7584304	1416.763511	1013.64214	368.2902127	240.4821667	303.8212426	298.6894998	3.22231878	0.006845955	0.028207076
AS-tDR-000011	-	-	chr10.trna11254-GlyGCC	1	31	GCATTGGTGGTTCAGTGGTAGAATTCTCGCCTGCCACGCGGGAGGCCCGGGTTCGATTCCCGGCCAATGCACCA	74	)))))))..)))).......((((.))))).......(((((....))))).......((((((((((((.	GCATTGGTGGTTCAGTGGTAGAATTCTCGCC	tiRNA-5	31	ExactMatch	23956	17800	15419	25093	3775	2342	2838	2642	107441.9084	111382.9634	100668.5557	124074.7425	38619.32091	35200.57716	39192.9403	32880.73577	3.04029846	6.80096E-06	0.000331032
AS-tDR-001321	-	-	pre-chr3.trna3497-HisGTG	41	74	CACACTGGCTACACACTGCACTGTGGCGTTCCGGTAGCTCGCCGTGATCGTATAGTGGTTAGTACTCTGCGTTGTGGCCGCAGCAACCTCGGTTCGAATCCGAGTCACGGCATTGTGGCAACAATGGCACGGCAAGGGCGCCTTTTTAGTAG	152	...((((((((((........)))))).....(((.((((((((((...((((........))))....((((((.((((((((...(((((.......))))).....))..)))))).)))))).))))))..)))))))....))))..	GCCGTGATCGTATAGTGGTTAGTACTCTGCGTTG	Other	34	ExactMatch	312	260	308	311	51	33	50	51	1399.310212	1626.942162	2010.890145	1537.769295	521.744468	495.9944689	690.5028242	634.7151871	2.803166807	0.000267067	0.003551508
AS-tDR-001267	-	-	chr1.trna3680-GluTTC	1	33	TCCCACATGGTCTAGCGGTTAGGATTCCTGGTTTTCACCCAGGCGGCCCGGGTTCGACTCCCGGTGTGGGAACCA	75	)))))))..))))........((((.))))).......(((((....))))).......((((((((((((.	TCCCACATGGTCTAGCGGTTAGGATTCCTGGTT	tiRNA-5	33	ExactMatch	1309	1037	846	1909	249	178	187	162	5870.823934	6488.996239	5523.419036	9439.23339	2547.340638	2675.364105	2582.480562	2016.154124	2.781224282	0.002888913	0.019508344
AS-tDR-001320	-	-	pre-chr3.trna3497-HisGTG	41	73	CACACTGGCTACACACTGCACTGTGGCGTTCCGGTAGCTCGCCGTGATCGTATAGTGGTTAGTACTCTGCGTTGTGGCCGCAGCAACCTCGGTTCGAATCCGAGTCACGGCATTGTGGCAACAATGGCACGGCAAGGGCGCCTTTTTAGTAG	152	...((((((((((........)))))).....(((.((((((((((...((((........))))....((((((.((((((((...(((((.......))))).....))..)))))).)))))).))))))..)))))))....))))..	GCCGTGATCGTATAGTGGTTAGTACTCTGCGTT	Other	33	ExactMatch	686	565	780	1029	168	81	80	193	3076.688479	3535.470468	5092.514004	5087.989082	1718.687659	1217.440969	1104.804519	2401.961394	2.605388055	0.005070492	0.026275685
AS-tDR-001271	-	-	chr15.trna4154-GluTTC	1	33	TCCCATATGGTCTAGCGGTTAGGATTCCTGGTTTTCACCCAGGCGGCCCGGGTTCGACTCCCGGTGTGGGAACCA	75	)))))))..))))........((((.))))).......(((((....))))).......((((((((((((.	TCCCATATGGTCTAGCGGTTAGGATTCCTGGTT	tiRNA-5	33	ExactMatch	763	655	511	948	157	123	135	114	3422.031063	4098.642755	3336.249559	4687.476822	1606.154539	1848.706657	1864.357625	1418.775124	2.306202041	0.000588551	0.005634372
AS-tDR-001260	-	-	chr1.trna17865-GluCTC	1	33	TCCCTGGTGGTCTAGTGGTTAGGATTCGGCGCTCTCACCGCCGCGGCCCGGGTTCGATTCCCGGTCAGGGAACCA	75	)))))))..))))........((((.))))).......(((((....))))).......((((((((((((.	TCCCTGGTGGTCTAGTGGTTAGGATTCGGCGCT	tiRNA-5	33	ExactMatch	2946	1992	2079	2801	598	443	447	433	13212.71758	12464.87995	13573.50848	13849.81285	6117.709644	6658.349992	6173.095248	5388.856393	2.181615901	1.85303E-06	0.000147316

tDRs_ID	tRFdb_ID	mintbase_ID	tRNA	Left	Right	tRNASeq	tRNALength	tRNASecondStructure	AlignmentSequence	tDR_Type	AlignmentLength	AlignmentInformation	TagCount	TagCount	TagCount	TagCount	TagCount	TagCount	TagCount	TagCount	tRF_TPM	tRF_TPM	tRF_TPM	tRF_TPM	tRF_TPM	tRF_TPM	tRF_TPM	tRF_TPM	fold_change	p_value	FDR
AS-tDR-013700	-	-	pre-chr3.trna1421-AlaCGC	114	132	ATTGTATAAGTAGGCATGTGAAGCAGCTTGCTTCAGGCTGGGGGATGTAGCTCAGTGGTAGAGCGCGCGCTTCGCATGTGTGAGGTCCCGGGTTCAATCCCCGGCATCTCCAAGCAGCCGTAAGTTTCGTTTTTATTCTTTCTCAATGAAAA	152	.((((........(((((((((((.((.(((((...((((((........))))))....))))).)))))))))))))..(((((.(((((.......))))).)))))...)))).......(((((((.............))))))).	GCAGCCGTAAGTTTCGTTT	tRF-1	19	ExactMatch	0	0	0	0	29	12	10	19	0	0	0	0	296.6782269	180.3616251	138.1005648	236.4625207	-213.9007344	0.000823373	0.007527687
AS-tDR-009856	-	-	chr17.trna3936-AlaAGC	1	16	GGGGAATTAGCTCAAATGGTAGAGCGCTCGCTTAGCATGCGAGAGGTAGCGGGATCGATGCCCGCATTCTCCACCA	76	)))))))..))))........((((.))))).......(((((.....))))).......((((((((((((.	GGGGAATTAGCTCAAA	tRF-5	16	ExactMatch	0	0	0	0	20	14	12	21	0	0	0	0	204.6056737	210.4218959	165.7206778	261.3533123	-211.5253899	3.88613E-05	0.001101516
AS-tDR-013698	-	-	pre-chr3.trna1421-AlaCGC	113	132	ATTGTATAAGTAGGCATGTGAAGCAGCTTGCTTCAGGCTGGGGGATGTAGCTCAGTGGTAGAGCGCGCGCTTCGCATGTGTGAGGTCCCGGGTTCAATCCCCGGCATCTCCAAGCAGCCGTAAGTTTCGTTTTTATTCTTTCTCAATGAAAA	152	.((((........(((((((((((.((.(((((...((((((........))))))....))))).)))))))))))))..(((((.(((((.......))))).)))))...)))).......(((((((.............))))))).	AGCAGCCGTAAGTTTCGTTT	tRF-1	20	ExactMatch	0	0	0	0	23	0	12	25	0	0	0	0	235.2965248	0	165.7206778	311.1348956	-179.0380246	0.036393155	0.076974995
AS-tDR-002306	-	-	chr10.trna9239-GlnTTG	37	55	GGTCCCATGGTGTAATGGTTAGCACTCTGGACTTTGAATCCAGCGATCCGAGTTCAAATCTCGGTGGGACCTCCA	75	)))))))..))))........((((.))))).......(((((....))))).......((((((((((((.	AATCCAGCGATCCGAGTTC	i-tRF	19	ExactMatch	0	0	0	0	22	9	10	14	0	0	0	0	225.0662411	135.2712188	138.1005648	174.2355416	-169.1683916	0.000199009	0.003516174
AS-tDR-013288	-	-	pre-chr14.trna5981-ThrCGT	126	149	GCGCCAGCATAGAAGTTTATGCGGCCAACTCCTTAACGCAGGCGCGGTGGCCAAGTGGTAAGGCGTCGGTCTCGTAAACCGAAGATCACGGGTTCGAACCCCGTCCGTGCCTGCAGCTGCTTTCTTTCTGTGATTTTAAGAGACTTTTTGTA	152	.......((((((((.....(((((............((((((((((..(((.........))).(((((.......))))).....(((((.......))))))))))))))).)))))....))))))))....................	TTCTGTGATTTTAAGAGACTTTTT	tRF-1	24	ExactMatch	0	0	0	0	21	17	0	16	0	0	0	0	214.8359574	255.5123022	0	199.1263332	-168.3686482	0.026143485	0.063865548
AS-tDR-006438	-	-	chr15.trna1072-ArgACG	59	76	GGGCCAGTGGCGCAATGGATAACGCGTCTGACTACGGATCAGAAGATTCCAGGTTCGACTCCTGGCTGGCTCGCCA	76	)))))))..)))..........(((.))))).......(((((.....))))).......((((((((((((.	CTCCTGGCTGGCTCGCCA	tRF-3	18	ExactMatch	0	0	0	0	16	0	17	20	0	0	0	0	163.684539	0	234.7709602	248.9079165	-162.8408539	0.029745537	0.068717265
AS-tDR-011431	-	-	chr19.trna3057-MetCAT	29	51	GCCTCGTTAGCGCAGTAGGTAGCGCGTCAGTCTCATAATCTGAAGGTCGTGAGTTCGATCCTCACACGGGGCACCA	76	)))))))..))))........((((.)))).........((((.....))))).......((((((((((((.	AGTCTCATAATCTGAAGGTCGTG	i-tRF	23	ExactMatch	0	0	0	0	15	9	12	14	0	0	0	0	153.4542553	135.2712188	165.7206778	174.2355416	-158.1704234	1.5629E-06	0.000147316
AS-tDR-011838	-	-	pre-chr2.trna7579-GlyCCC	41	91	ACCTTTTCCTGAAGCACTGTCAGCCAGCTCCCCTAACGGTGCATTGGTGGTTCAATGGTAGAATTCTCGCCTCCCACGCGGGTGACCCGGGTTCGATTCCCGGCCAATGCAGTGCGTTCTTTTCTCTCTGCTACCTACACGTTTTTCTCAT	151	..........((((((((((((.((.((.((......)).))....((((......(((((....)).)))..))))..)).))..(((((.......))))).....))))))).)))................................	GCATTGGTGGTTCAATGGTAGAATTCTCGCCTCCCACGCGGGTGACCCGGG	Other	51	ExactMatch	0	0	0	0	0	18	12	13	0	0	0	0	0	270.5424376	165.7206778	161.7901457	-150.5133153	0.036653831	0.077302802
AS-tDR-006258	-	-	chr1.trna7479-PheGAA	60	75	GCCGAAATAGCTCAGTTGGGAGAGCGTTAGACTGAAGATCTAAAGGTCCCTGGTTCGATCCCGGGTTTCGGCACCA	76	)))))))..))))........((((.))))).......(((((.....))))).......((((((((((((.	CCCGGGTTTCGGCACC	tRF-3	16	ExactMatch	0	0	0	0	23	13	0	13	0	0	0	0	235.2965248	195.3917605	0	161.7901457	-149.1196077	0.028423983	0.066377079
AS-tDR-002233	-	-	pre-chr10.trna9239-GlnTTG	64	81	GTGGCTTGAGAAGGCTGCCGGGCGCCTAAAGCCGCCAGCAGGTCCCATGGTGTAATGGTTAGCACTCTGGACTTTGAATCCAGCGATCCGAGTTCAAATCTCGGTGGGACCTCACTGAACCTTTTTTGGCCCTAGAATCTCTGTTTTGGGGC	152	(((((((....((((.((...)))))).)))))))(((.(((((((..(((((........)))))(((((.......)))))....(((((.......))))).)))))))..)))...........((((((((((....))))))))))	ACTCTGGACTTTGAATCC	Other	18	ExactMatch	0	0	0	0	16	15	12	0	0	0	0	0	163.684539	225.4520313	165.7206778	0	-139.714312	0.028590149	0.066510289
AS-tDR-009251	-	-	chr1.trna2048-SeC(e)TCA	3	38	GCCCGGATGATCCTCAGTGGTCTGGGGTGCAGGCTTCAAACCTGTAGCTGTTTAGCGACAGAGTGGTTCAATTCCACCTTTCGGGCCCA	89	))))))).)..))))))....(((((()))))).......((((((.)))))....(((((.)))).......(((((.(((((((	CCGGATGATCCTCAGTGGTCTGGGGTGCAGGCTTCA	i-tRF	36	ExactMatch	0	0	0	0	17	12	10	0	0	0	0	0	173.9148227	180.3616251	138.1005648	0	-124.0942531	0.026428765	0.063879706
AS-tDR-012947	-	-	chr10.trna7484-ArgTCG	32	55	GACCGCGTGGCCTAATGGATAAGGCGTCTGACTTCGGATCAGAAGATTGAGGGTTCGAGTCCCTTCGTGGTCGCCA	76	)))))))..))))........((((.))))).......(((((.....))))).......((((((((((((.	CTTCGGATCAGAAGATTGAGGGTT	i-tRF	24	ExactMatch	0	0	0	0	0	10	11	13	0	0	0	0	0	150.3013542	151.9106213	161.7901457	-117.0005303	0.024208942	0.061056621
AS-tDR-006932	-	-	chr10.trna2463-SerAGA	69	85	GTAGTCGTGGCCGAGTGGTTAAGGCGATGGACTAGAAATCCATTGGGGTCTTCCCGCGCAGGTTCGAATCCTGCCGACTACGCCA	85	)))))))..)))..........(((.))))).......(((((..)))....(((..))))).......((((((((((((.	TCCTGCCGACTACGCCA	tRF-3	17	ExactMatch	0	0	0	0	0	9	11	13	0	0	0	0	0	135.2712188	151.9106213	161.7901457	-113.2429965	0.025008426	0.062469819
AS-tDR-006292	-	-	chr1.trna7479-PheGAA	61	76	GCCGAAATAGCTCAGTTGGGAGAGCGTTAGACTGAAGATCTAAAGGTCCCTGGTTCGATCCCGGGTTTCGGCACCA	76	)))))))..))))........((((.))))).......(((((.....))))).......((((((((((((.	CCGGGTTTCGGCACCA	tRF-3	16	ExactMatch	0	0	0	0	14	0	11	12	0	0	0	0	143.2239716	0	151.9106213	149.3447499	-112.1198357	0.024120731	0.061056621
AS-tDR-007674	-	-	chr1.trna12832-LeuTAG	1	16	GGTAGCGTGGCCGAGTGGTCTAAGGCGCTGGATTTAGGCTCCAGTCATTTCGATGGCGTGGGTTCGAATCCCACCGCTGCCACCA	85	)))))))..)))...........(((.))))).......(((((.))))..((((..))))).......((((((((((((.	GGTAGCGTGGCCGAGT	tRF-5	16	ExactMatch	0	20	0	0	16	23	15	15	0	125.1493971	0	0	163.684539	345.6931147	207.1508472	186.6809374	-7.024496116	0.00923243	0.034308533
AS-tDR-001977	-	-	pre-chr10.trna8932-CysGCA	48	72	TACATCGAAACCTATTCTGGTAAGCCCTTTTCAGCGGACTGGGGGTATAGCTCAGTGGTAGAGCATTTGACTGCAGATCAAGAGGTCCCCGGTTCAAATCCGGGTGCCCCCTCGCGGTTATCCTTTTGTTATCAGCACACCTAGCTTGAGAC	152	.........(((......)))..(((((...(((....))))))))..((((..(((((.(((((..(((((((.((....(.((..(((((.......)))))..)))..)))))))))......)))..)).)).)))..))))......	TAGCTCAGTGGTAGAGCATTTGACT	Other	25	ExactMatch	0	25	0	0	25	15	29	18	0	156.4367464	0	0	255.7570921	225.4520313	400.491638	224.0171249	-6.916856091	0.006109595	0.02694305
AS-tDR-013665	-	-	pre-chr17.trna1586-ArgTCG	115	130	TGTTTTCCAATAATACATGAGCAGCATATTCTCCATGTGGGACCACGTGGCCTAATGGATAAGGCGTCTGACTTCGGATCAGAAGATTGAGGGTTCGAATCCCTTCGTGGTTGATCTGGATAGTGGCTTTTGCTTTTCATCTTTGACAATAGG	153	................(((((.((((.....(((((.((((.((....))))))))))).(((((..(((..((((((((((...((.(((((.......))))).))..)))))))))))))..))))))))).))))).............	TCTGGATAGTGGCTTT	tRF-1	16	ExactMatch	0	0	22	0	31	23	13	13	0	0	143.6350104	0	317.1387943	345.6931147	179.5307343	161.7901457	-6.8286837	0.010815111	0.038623887
AS-tDR-013285	-	-	pre-chr17.trna3956-SerGCT	123	154	CTCCACAACATAAAACCTATATCAAACACTGTGTTGATGTGACGAGGTGGCCGAGTGGTTAAGGCGATGGACTGCTAATCCATTGTGCTCTGCACGCGTGGGTTCGAATCCCATCCTCGTCGACGAGTTGTGCTCACTTGTGGGCTTGAGGTTTTAGCACCG	162	..........(((((((((((((((........)))))))(((((((..((.((((.......((((((((.......)))))))))))).))....(((((.......))))))))))))..........(((((....)))))...))))))))......	ACGAGTTGTGCTCACTTGTGGGCTTGAGGTTT	tRF-1	32	ExactMatch	0	0	22	0	23	21	11	24	0	0	143.6350104	0	235.2965248	315.6328439	151.9106213	298.6894998	-6.810914885	0.005984347	0.02694305
AS-tDR-013664	-	-	pre-chr17.trna1586-ArgTCG	114	136	TGTTTTCCAATAATACATGAGCAGCATATTCTCCATGTGGGACCACGTGGCCTAATGGATAAGGCGTCTGACTTCGGATCAGAAGATTGAGGGTTCGAATCCCTTCGTGGTTGATCTGGATAGTGGCTTTTGCTTTTCATCTTTGACAATAGG	153	................(((((.((((.....(((((.((((.((....))))))))))).(((((..(((..((((((((((...((.(((((.......))))).))..)))))))))))))..))))))))).))))).............	ATCTGGATAGTGGCTTTTGCTTT	tRF-1	23	ExactMatch	0	27	0	0	26	14	16	31	0	168.9516861	0	0	265.9873758	210.4218959	220.9609037	385.8072706	-6.286018198	0.007799325	0.031002315
AS-tDR-004001	-	-	chr6.trna6230-LysCTT	3	35	GCCCGGCTAGCTCAGTCGGTAGAGCATGGGACTCTTAATCCCAGGGTCGTGGGTTCGAGCCCCACGTTGGGCGCCA	76	)))))))..))))........((((.))))).......(((((.....))))).......((((((((((((.	CCGGCTAGCTCAGTCGGTAGAGCATGGGACTCT	i-tRF	33	ExactMatch	51	0	0	25	30	48	31	53	228.7334	0	0	123.6148951	306.9085106	721.4465002	428.111751	659.6059788	-5.949439831	0.007609588	0.030281026
AS-tDR-012109	-	-	pre-chr17.trna2913-AsnGTT	76	115	CGTCGTAAGAACCTCTCCTGGAGCCACCGCGAGCACCAAAGTCTCTGTGGCGCAATCGGTTAGCGCGTTCGGCTGTTAACCGAAAGGTTGGTGGTTCGAGCCCACCCAGGGACGCCCTAGCTTTTTATTTTACGGAGCTCTTTTTAGTCTCTGC	154	..((....)).......((.((((((((((..((.(((.((...)).))).))..(((((((((((.....)).)))))))))...).))))))))).))......(((((((.....(((((..((...))..))))).......))))))).	TTAACCGAAAGGTTGGTGGTTCGAGCCCACCCAGGGACGC	tRF-1	40	ExactMatch	0	0	34	0	28	11	23	36	0	0	221.9813797	0	286.4479432	165.3314896	317.6312991	448.0342497	-5.405069141	0.021163886	0.055560899
AS-tDR-010085	-	-	chr4.trna7782-GluCTC	1	28	TCCCTGGTGGTCTAGTGGTTAGGATTCAGCACTCTCACTGCTACTGCCTGGGTTCAATTCCCTGTCAGGGAACCA	75	)))))))..))))........((((..)))).......((((.....).))).......(((.((((((((.	TCCCTGGTGGTCTAGTGGTTAGGATTCA	tRF-5	28	ExactMatch	31	23	0	0	61	22	16	22	139.0340275	143.9218067	0	0	624.0473048	330.6629793	220.9609037	273.7987082	-5.065134502	0.025645124	0.062990119
AS-tDR-013701	-	-	pre-chr3.trna1421-AlaCGC	114	133	ATTGTATAAGTAGGCATGTGAAGCAGCTTGCTTCAGGCTGGGGGATGTAGCTCAGTGGTAGAGCGCGCGCTTCGCATGTGTGAGGTCCCGGGTTCAATCCCCGGCATCTCCAAGCAGCCGTAAGTTTCGTTTTTATTCTTTCTCAATGAAAA	152	.((((........(((((((((((.((.(((((...((((((........))))))....))))).)))))))))))))..(((((.(((((.......))))).)))))...)))).......(((((((.............))))))).	GCAGCCGTAAGTTTCGTTTT	tRF-1	20	ExactMatch	0	27	0	0	22	12	11	19	0	168.9516861	0	0	225.0662411	180.3616251	151.9106213	236.4625207	-4.612854759	0.015372907	0.049972197
AS-tDR-003573	-	-	pre-chr3.trna3497-HisGTG	42	76	CACACTGGCTACACACTGCACTGTGGCGTTCCGGTAGCTCGCCGTGATCGTATAGTGGTTAGTACTCTGCGTTGTGGCCGCAGCAACCTCGGTTCGAATCCGAGTCACGGCATTGTGGCAACAATGGCACGGCAAGGGCGCCTTTTTAGTAG	152	...((((((((((........)))))).....(((.((((((((((...((((........))))....((((((.((((((((...(((((.......))))).....))..)))))).)))))).))))))..)))))))....))))..	CCGTGATCGTATAGTGGTTAGTACTCTGCGTTGTG	Other	35	ExactMatch	65	26	20	0	35	41	37	93	291.5229608	162.6942162	130.5772822	0	358.059929	616.2355523	510.9720899	1157.421812	-4.495098997	0.031249275	0.071157284
AS-tDR-013631	-	-	chr10.trna12493-LysCTT	2	35	GCCCGGCTAGCTCAGTCGGTAGAGCATGAGACTCTTAATCTCAGGGTCGTGGGTTCGAGCCCCACGTTGGGCGCCA	76	)))))))..))))........((((.))))).......(((((.....))))).......((((((((((((.	CCCGGCTAGCTCAGTCGGTAGAGCATGAGACTCT	tiRNA-5	34	ExactMatch	71	38	0	26	54	56	30	90	318.4327726	237.7838545	0	128.5594909	552.435319	841.6875836	414.3016945	1120.085624	-4.257566639	0.017029021	0.051552259
AS-tDR-003992	-	-	chr10.trna12493-LysCTT	3	35	GCCCGGCTAGCTCAGTCGGTAGAGCATGAGACTCTTAATCTCAGGGTCGTGGGTTCGAGCCCCACGTTGGGCGCCA	76	)))))))..))))........((((.))))).......(((((.....))))).......((((((((((((.	CCGGCTAGCTCAGTCGGTAGAGCATGAGACTCT	i-tRF	33	ExactMatch	231	110	102	109	174	240	143	303	1036.027753	688.321684	665.944139	538.9609426	1780.069361	3607.232501	1974.838077	3770.954935	-3.796838905	0.008711279	0.033081151
AS-tDR-004870	-	-	chr1.trna13666-ProAGG	11	31	GGCTCGTTGGTCTAGGGGTATGATTCTCGCTTAGGGTGCGAGAGGTCCCGGGTTCAAATCCCGGACGAGCCCCCA	75	)))))))..))).........(((.))))).......(((((.....))))).......((((((((((((.	TCTAGGGGTATGATTCTCGCT	i-tRF	21	ExactMatch	0	27	21	0	27	16	25	24	0	168.9516861	137.1061463	0	276.2176595	240.4821667	345.2514121	298.6894998	-3.756204865	0.005121853	0.026275685
AS-tDR-007295	-	-	chr6.trna6230-LysCTT	1	51	GCCCGGCTAGCTCAGTCGGTAGAGCATGGGACTCTTAATCCCAGGGTCGTGGGTTCGAGCCCCACGTTGGGCGCCA	76	)))))))..))))........((((.))))).......(((((.....))))).......((((((((((((.	GCCCGGCTAGCTCAGTCGGTAGAGCATGGGACTCTTAATCCCAGGGTCGTG	tRF-5	51	ExactMatch	316	327	452	411	519	351	571	1039	1417.250086	2046.192642	2951.046577	2032.228875	5309.517233	5275.577533	7885.542252	12930.76626	-3.716299918	0.020080845	0.054396777
AS-tDR-000600	-	-	chr15.trna4154-GluTTC	1	29	TCCCATATGGTCTAGCGGTTAGGATTCCTGGTTTTCACCCAGGCGGCCCGGGTTCGACTCCCGGTGTGGGAACCA	75	)))))))..))))........((((.))))).......(((((....))))).......((((((((((((.	TCCCATATGGTCTAGCGGTTAGGATTCCT	tRF-5	29	ExactMatch	29	31	25	36	90	35	32	42	130.0640902	193.9815655	163.2216027	178.0054489	920.7255317	526.0547398	441.9218075	522.7066247	-3.609005234	0.006957283	0.028207076
AS-tDR-011146	-	-	chr10.trna12493-LysCTT	1	51	GCCCGGCTAGCTCAGTCGGTAGAGCATGAGACTCTTAATCTCAGGGTCGTGGGTTCGAGCCCCACGTTGGGCGCCA	76	)))))))..))))........((((.))))).......(((((.....))))).......((((((((((((.	GCCCGGCTAGCTCAGTCGGTAGAGCATGAGACTCTTAATCTCAGGGTCGTG	tRF-5	51	ExactMatch	102	157	237	127	226	188	255	328	457.4668	982.4227672	1547.340794	627.9636671	2312.044113	2825.665459	3521.564403	4082.089831	-3.521602795	0.002467598	0.017940372
AS-tDR-000584	-	-	chr1.trna3680-GluTTC	1	29	TCCCACATGGTCTAGCGGTTAGGATTCCTGGTTTTCACCCAGGCGGCCCGGGTTCGACTCCCGGTGTGGGAACCA	75	)))))))..))))........((((.))))).......(((((....))))).......((((((((((((.	TCCCACATGGTCTAGCGGTTAGGATTCCT	tRF-5	29	ExactMatch	57	40	34	40	142	40	51	41	255.6432118	250.2987942	221.9813797	197.7838322	1452.700283	601.2054169	704.3128806	510.2612289	-3.519903629	0.035007223	0.07430146
AS-tDR-010031	-	-	chrM.trna4-GlnTTG	20	70	TAGGATAGGGTGTATTGGTAGCACGGAGAATTTTGAATTCTTAGGTGTAGGTTCAATTCCTATTGTCCTAGCCA	74	)))))))..)))).......((((.))))).......(((((....))))).......((((((((((((.	AGCACGGAGAATTTTGAATTCTTAGGTGTAGGTTCAATTCCTATTGTCCTA	i-tRF	51	ExactMatch	0	24	36	30	41	17	38	54	0	150.1792765	235.0391079	148.3378741	419.4416311	255.5123022	524.7821464	672.0513746	-3.489471892	0.015773114	0.050849094
AS-tDR-005979	-	-	chr10.trna11260-TrpCCA	58	75	GGCCTCGTGGCGCAACGGTAGCGCGTCTGACTCCAGATCAGAAGGTTGCGTGTTCAAATCACGTCGGGGTCACCA	75	)))))))..)))).......((((.))))).......(((((.....))))).......((((((((((((.	ATCACGTCGGGGTCACCA	tRF-3	18	ExactMatch	0	21	0	30	25	11	23	17	0	131.4068669	0	148.3378741	255.7570921	165.3314896	317.6312991	211.571729	-3.36320457	0.017932197	0.05161623
AS-tDR-010049	-	-	chrM.trna4-GlnTTG	29	74	TAGGATAGGGTGTATTGGTAGCACGGAGAATTTTGAATTCTTAGGTGTAGGTTCAATTCCTATTGTCCTAGCCA	74	)))))))..)))).......((((.))))).......(((((....))))).......((((((((((((.	AATTTTGAATTCTTAGGTGTAGGTTCAATTCCTATTGTCCTAGCCA	tRF-3	46	ExactMatch	63	63	108	81	104	94	80	154	282.5530235	394.2206008	705.1173237	400.5122601	1063.949503	1412.83273	1104.804519	1916.590957	-3.080031251	0.005158676	0.026275685
AS-tDR-000544	-	-	chr1.trna17865-GluCTC	1	28	TCCCTGGTGGTCTAGTGGTTAGGATTCGGCGCTCTCACCGCCGCGGCCCGGGTTCGATTCCCGGTCAGGGAACCA	75	)))))))..))))........((((.))))).......(((((....))))).......((((((((((((.	TCCCTGGTGGTCTAGTGGTTAGGATTCG	tRF-5	28	ExactMatch	98	83	57	60	216	66	74	64	439.5269255	519.3699979	372.1452542	296.6757482	2209.741276	991.9889378	1021.94418	796.5053329	-3.079073685	0.040409397	0.081196244
AS-tDR-013650	-	-	chr10.trna705-GlyCCC	33	71	GCGCCGCTGGTGTAGTGGTATCATGCAAGATTCCCATTCTTGCGACCCGGGTTCGATTCCCGGGCGGCGCACCA	74	)))))))..))).........(((.))))).......(((((....))))).......((((((((((((.	CCCATTCTTGCGACCCGGGTTCGATTCCCGGGCGGCGCA	i-tRF	39	ExactMatch	0	23	34	26	27	32	17	37	0	143.9218067	221.9813797	128.5594909	276.2176595	480.9643335	234.7709602	460.4796456	-2.921848847	0.021798868	0.056100255
AS-tDR-001597	-	-	chr1.trna17126-ArgCCT	35	55	GCCCCAGTGGCCTAATGGATAAGGCACTGGCCTCCTAAGCCAGGGATTGTGGGTTCGAGTCCCACCTGGGGTACCA	76	)))))))..))))........((((.))))).......(((((.....))))).......((((((((((((.	CTAAGCCAGGGATTGTGGGTT	i-tRF	21	ExactMatch	39	46	33	35	67	49	36	44	174.9137765	287.8436133	215.4525156	173.0608531	685.4290069	736.4766357	497.1620334	547.5974163	-2.888751974	0.000648303	0.005971898
AS-tDR-010673	-	-	pre-chr1.trna7481-ValTAC	41	91	CACATGTAGTTAGTTGATCTGGCACCCGCTGCACCCGCCCGGTTCCATAGTGTAGCGGTTATCACGTCTGCTTTACACGCAGAAGGTCCTGGGTTCGAGCCCCAGTGGAACCACGTGGTGTGCTAGTTACTTTTTCTCAGGTACTTATTTAAG	153	.((.((.((..(((....((((((((((((((((((....)).......)))))))))..(((((((((((.......))))).(((((.((((....))))....)).))).)))))))))))))..)))....)))).))...........	GGTTCCATAGTGTAGCGGTTATCACGTCTGCTTTACACGCAGAAGGTCCTG	Other	51	ExactMatch	29	37	49	40	40	39	50	66	130.0640902	231.5263846	319.9143413	197.7838322	409.2113474	586.1752814	690.5028242	821.3961245	-2.843108629	0.005330861	0.026275685
AS-tDR-003370	-	-	chr10.trna11264-GlyTCC	31	53	GCGTTGGTGGTATAGTGGTGAGCATAGCTGCCTTCCAAGCAGTTGACCCGGGTTCGATTCCCGGCCAACGCACCA	75	)))))))..)).)........(.((.))))).......(((((....))))).......((((((((((((.	CCTTCCAAGCAGTTGACCCGGGT	i-tRF	23	ExactMatch	30	32	33	29	35	38	25	54	134.5490588	200.2390353	215.4525156	143.3932783	358.059929	571.145146	345.2514121	672.0513746	-2.795890359	0.009315935	0.034308533
AS-tDR-012689	-	-	chr1.trna18389-LeuTAA	49	64	ACCAGGATGGCCGAGTGGTTAAGGCGTTGGACTTAAGATCCAATGGACATATGTCTGCGTGGGTTCGAACCCCACTCCTGGTACCA	86	)))))))..)))..........(((.))))).......(((((.))))....((((..))))).......((((((((((((.	ATATGTCTGCGTGGGT	i-tRF	16	ExactMatch	0	31	39	27	37	44	19	25	0	193.9815655	254.6257002	133.5040867	378.5204964	661.3259585	262.3910732	311.1348956	-2.759496838	0.048690759	0.091784877
AS-tDR-007308	-	-	chr10.trna11264-GlyTCC	1	51	GCGTTGGTGGTATAGTGGTGAGCATAGCTGCCTTCCAAGCAGTTGACCCGGGTTCGATTCCCGGCCAACGCACCA	75	)))))))..)).)........(.((.))))).......(((((....))))).......((((((((((((.	GCGTTGGTGGTATAGTGGTGAGCATAGCTGCCTTCCAAGCAGTTGACCCGG	tRF-5	51	ExactMatch	66	139	174	173	165	120	166	230	296.0079294	869.7883098	1136.022355	855.4150741	1687.996808	1803.616251	2292.469376	2862.44104	-2.736439119	0.005220187	0.026275685
AS-tDR-013635	-	-	chrM.trna1-LeuTAA	40	77	ATTAGGGTGGCAGAGCCAGGTAATTGCGTAAGACTTAAAACCTTGTTCCCAGAGGTTCAAATCCTCTCCCTAATACCA	78	)))))))..))))..........((((.)))).........((((.....))))).......((((((((((((.	ACCTTGTTCCCAGAGGTTCAAATCCTCTCCCTAATACC	tiRNA-3	38	ExactMatch	52	117	114	102	154	97	62	156	233.2183686	732.123973	744.2905083	504.348772	1575.463688	1457.923136	856.223502	1941.481749	-2.630811733	0.012217597	0.042511659
AS-tDR-009290	-	-	chr1.trna18389-LeuTAA	44	64	ACCAGGATGGCCGAGTGGTTAAGGCGTTGGACTTAAGATCCAATGGACATATGTCTGCGTGGGTTCGAACCCCACTCCTGGTACCA	86	)))))))..)))..........(((.))))).......(((((.))))....((((..))))).......((((((((((((.	TGGACATATGTCTGCGTGGGT	i-tRF	21	ExactMatch	287	228	297	293	347	319	170	421	1287.185996	1426.703127	1939.07264	1448.766571	3549.908439	4794.613199	2347.709602	5239.511643	-2.609965923	0.010293923	0.036870594
AS-tDR-005361	-	-	chr2.trna7585-GlyCCC	16	32	GCATTGGTGGTTCAATGGTAGAATTCTCGCCTCCCATGCGGGTGATCCGGGTTCGATTCCCGGCCAATGCACCA	74	)))))))..)))).......((((.))))).......(((((....))))).......((((((((((((.	TGGTAGAATTCTCGCCT	i-tRF	17	ExactMatch	32	27	34	0	34	30	23	21	143.5189961	168.9516861	221.9813797	0	347.8296453	450.9040626	317.6312991	261.3533123	-2.566093469	0.014391691	0.047075505
AS-tDR-000052	-	-	chr10.trna1308-ValCAC	1	23	GTTTCCGTAGTGTAGTGGTTATCACGTTCGCCTCACACGCGAAAGGTCCCCGGTTCGAAACCGGGCGGAAACACCA	76	)))))))..)))..........(((.))))).......(((((.....))))).......((((((((((((.	GTTTCCGTAGTGTAGTGGTTATC	tRF-5	23	ExactMatch	700	802	728	973	1719	577	783	672	3139.478039	5018.490823	4753.013071	4811.091717	17585.85766	8672.388138	10813.27423	8363.305995	-2.563389215	0.01945792	0.053063097
AS-tDR-010790	-	-	chr1.trna18389-LeuTAA	44	65	ACCAGGATGGCCGAGTGGTTAAGGCGTTGGACTTAAGATCCAATGGACATATGTCTGCGTGGGTTCGAACCCCACTCCTGGTACCA	86	)))))))..)))..........(((.))))).......(((((.))))....((((..))))).......((((((((((((.	TGGACATATGTCTGCGTGGGTT	i-tRF	22	ExactMatch	54	49	50	55	76	52	30	76	242.1883059	306.6160229	326.4432054	271.9527692	777.5015601	781.5670419	414.3016945	945.8500828	-2.539280411	0.008043491	0.031868958
AS-tDR-000542	-	-	chr4.trna7782-GluCTC	1	26	TCCCTGGTGGTCTAGTGGTTAGGATTCAGCACTCTCACTGCTACTGCCTGGGTTCAATTCCCTGTCAGGGAACCA	75	)))))))..))))........((((..)))).......((((.....).))).......(((.((((((((.	TCCCTGGTGGTCTAGTGGTTAGGATT	tRF-5	26	ExactMatch	129	122	115	99	140	117	114	141	578.560953	763.4113223	750.8193724	489.5149846	1432.239716	1758.525844	1574.346439	1754.800811	-2.522482342	7.62828E-05	0.001680519
AS-tDR-003945	-	-	chr6.trna6230-LysCTT	13	28	GCCCGGCTAGCTCAGTCGGTAGAGCATGGGACTCTTAATCCCAGGGTCGTGGGTTCGAGCCCCACGTTGGGCGCCA	76	)))))))..))))........((((.))))).......(((((.....))))).......((((((((((((.	CAGTCGGTAGAGCATG	i-tRF	16	ExactMatch	34	39	38	34	62	29	50	23	152.4889333	244.0413243	248.0968361	168.1162573	634.2775885	435.8739272	690.5028242	286.244104	-2.511068429	0.01843336	0.05161623
AS-tDR-000543	-	-	chr4.trna7782-GluCTC	1	27	TCCCTGGTGGTCTAGTGGTTAGGATTCAGCACTCTCACTGCTACTGCCTGGGTTCAATTCCCTGTCAGGGAACCA	75	)))))))..))))........((((..)))).......((((.....).))).......(((.((((((((.	TCCCTGGTGGTCTAGTGGTTAGGATTC	tRF-5	27	ExactMatch	36	36	30	32	71	25	26	32	161.4588706	225.2689148	195.8659232	158.2270657	726.3501417	375.7533855	359.0614686	398.2526664	-2.501833631	0.019974053	0.054187767
AS-tDR-000886	-	-	chr10.trna12493-LysCTT	1	36	GCCCGGCTAGCTCAGTCGGTAGAGCATGAGACTCTTAATCTCAGGGTCGTGGGTTCGAGCCCCACGTTGGGCGCCA	76	)))))))..))))........((((.))))).......(((((.....))))).......((((((((((((.	GCCCGGCTAGCTCAGTCGGTAGAGCATGAGACTCTT	tiRNA-5	36	ExactMatch	249	137	109	98	115	153	118	226	1116.757188	857.2733701	711.6461878	484.5703888	1176.482624	2299.610719	1629.586665	2812.659457	-2.495816844	0.021477185	0.055664116
AS-tDR-010070	-	-	chrM.trna4-GlnTTG	1	51	TAGGATAGGGTGTATTGGTAGCACGGAGAATTTTGAATTCTTAGGTGTAGGTTCAATTCCTATTGTCCTAGCCA	74	)))))))..)))).......((((.))))).......(((((....))))).......((((((((((((.	TAGGATAGGGTGTATTGGTAGCACGGAGAATTTTGAATTCTTAGGTGTAGG	tRF-5	51	ExactMatch	587	787	824	1700	1261	451	1205	1330	2632.676584	4924.628776	5379.784025	8405.812867	12900.38773	6778.591075	16641.11806	16552.37645	-2.477009202	0.023150608	0.059245467
AS-tDR-009180	-	-	chr1.trna3680-GluTTC	16	39	TCCCACATGGTCTAGCGGTTAGGATTCCTGGTTTTCACCCAGGCGGCCCGGGTTCGACTCCCGGTGTGGGAACCA	75	)))))))..))))........((((.))))).......(((((....))))).......((((((((((((.	CGGTTAGGATTCCTGGTTTTCACC	i-tRF	24	ExactMatch	35	40	37	73	75	42	20	65	156.973902	250.2987942	241.567972	360.9554937	767.2712764	631.2656877	276.2011297	808.9507287	-2.453835313	0.028136942	0.066086575
AS-tDR-010008	-	-	chrM.trna4-GlnTTG	31	74	TAGGATAGGGTGTATTGGTAGCACGGAGAATTTTGAATTCTTAGGTGTAGGTTCAATTCCTATTGTCCTAGCCA	74	)))))))..)))).......((((.))))).......(((((....))))).......((((((((((((.	TTTTGAATTCTTAGGTGTAGGTTCAATTCCTATTGTCCTAGCCA	tiRNA-3	44	ExactMatch	0	56	52	47	43	46	33	54	0	350.4183119	339.5009336	232.3960028	439.9021985	691.3862294	455.7318639	672.0513746	-2.443090158	0.019625071	0.053479048
AS-tDR-013284	-	-	pre-chr17.trna3956-SerGCT	123	148	CTCCACAACATAAAACCTATATCAAACACTGTGTTGATGTGACGAGGTGGCCGAGTGGTTAAGGCGATGGACTGCTAATCCATTGTGCTCTGCACGCGTGGGTTCGAATCCCATCCTCGTCGACGAGTTGTGCTCACTTGTGGGCTTGAGGTTTTAGCACCG	162	..........(((((((((((((((........)))))))(((((((..((.((((.......((((((((.......)))))))))))).))....(((((.......))))))))))))..........(((((....)))))...))))))))......	ACGAGTTGTGCTCACTTGTGGGCTTG	tRF-1	26	ExactMatch	28	55	48	58	68	48	23	71	125.5791216	344.160842	313.3854772	286.7865566	695.6592906	721.4465002	317.6312991	883.6231036	-2.441876243	0.0242043	0.061056621
AS-tDR-002061	-	-	pre-chr2.trna4450-GlnCTG	65	81	TTTGGTCACCTATCGTGAGTCAAAGCCTCTCCACATATATGGTTCCATGGTGTAATGGTGAGCACTCTGGACTCTGAATCCAGCGATCCGAGTTCAAATCTCGGTGGGACCTATCTCTTTAGTTCACACAGGAACTATTTTCCTTCCGTTCA	152	...((((.((..(((.(((((..((.(((.((((((.((((....))))))))...)).)))..))...))))))))..........(((((.......))))).))))))........((((((......))))))...............	CTCTGGACTCTGAATCC	Other	17	ExactMatch	0	25	22	46	47	22	18	18	0	156.4367464	143.6350104	227.451407	480.8233332	330.6629793	248.5810167	224.0171249	-2.42338348	0.045234914	0.087387258
AS-tDR-003567	-	-	pre-chr3.trna3497-HisGTG	42	70	CACACTGGCTACACACTGCACTGTGGCGTTCCGGTAGCTCGCCGTGATCGTATAGTGGTTAGTACTCTGCGTTGTGGCCGCAGCAACCTCGGTTCGAATCCGAGTCACGGCATTGTGGCAACAATGGCACGGCAAGGGCGCCTTTTTAGTAG	152	...((((((((((........)))))).....(((.((((((((((...((((........))))....((((((.((((((((...(((((.......))))).....))..)))))).)))))).))))))..)))))))....))))..	CCGTGATCGTATAGTGGTTAGTACTCTGC	Other	29	ExactMatch	50	36	41	59	71	51	30	43	224.2484314	225.2689148	267.6834284	291.7311524	726.3501417	766.5369065	414.3016945	535.1520205	-2.415108753	0.005370434	0.026275685
AS-tDR-000550	-	-	chr1.trna17865-GluCTC	1	39	TCCCTGGTGGTCTAGTGGTTAGGATTCGGCGCTCTCACCGCCGCGGCCCGGGTTCGATTCCCGGTCAGGGAACCA	75	)))))))..))))........((((.))))).......(((((....))))).......((((((((((((.	TCCCTGGTGGTCTAGTGGTTAGGATTCGGCGCTCTCACC	tRF-5	39	ExactMatch	296	261	186	213	238	248	243	241	1327.550714	1633.199632	1214.368724	1053.198906	2434.807517	3727.473585	3355.843725	2999.340394	-2.393100969	0.000922231	0.008185922
AS-tDR-010793	-	-	chr1.trna18389-LeuTAA	44	61	ACCAGGATGGCCGAGTGGTTAAGGCGTTGGACTTAAGATCCAATGGACATATGTCTGCGTGGGTTCGAACCCCACTCCTGGTACCA	86	)))))))..)))..........(((.))))).......(((((.))))....((((..))))).......((((((((((((.	TGGACATATGTCTGCGTG	i-tRF	18	ExactMatch	82	82	64	116	122	74	57	107	367.7674275	513.1125281	417.8473029	573.5731133	1248.09461	1112.230021	787.1732195	1331.657353	-2.389359013	0.002273684	0.017250752
AS-tDR-010002	-	-	chrM.trna4-GlnTTG	30	74	TAGGATAGGGTGTATTGGTAGCACGGAGAATTTTGAATTCTTAGGTGTAGGTTCAATTCCTATTGTCCTAGCCA	74	)))))))..)))).......((((.))))).......(((((....))))).......((((((((((((.	ATTTTGAATTCTTAGGTGTAGGTTCAATTCCTATTGTCCTAGCCA	tRF-3	45	ExactMatch	55	68	66	60	72	54	40	98	246.6732745	425.5079501	430.9050311	296.6757482	736.5804254	811.6273128	552.4022593	1219.648791	-2.368107114	0.017715239	0.05161623
AS-tDR-003984	-	-	chr6.trna6230-LysCTT	3	27	GCCCGGCTAGCTCAGTCGGTAGAGCATGGGACTCTTAATCCCAGGGTCGTGGGTTCGAGCCCCACGTTGGGCGCCA	76	)))))))..))))........((((.))))).......(((((.....))))).......((((((((((((.	CCGGCTAGCTCAGTCGGTAGAGCAT	i-tRF	25	ExactMatch	31	34	49	46	43	45	38	39	139.0340275	212.7539751	319.9143413	227.451407	439.9021985	676.356094	524.7821464	485.3704372	-2.358857364	0.002863101	0.019508344
AS-tDR-006941	-	-	chr11.trna1981-MetCAT	54	74	AGCAGAGTGGCGCAGCGGAAGCGTGCTGGGCCCATAACCCAGAGGTCGATGGATCGAAACCATCCTCTGCTACCA	75	)))))))..)))).......((((.))))).......(((((.....))))).......((((((((((((.	TCGAAACCATCCTCTGCTACC	tRF-3	21	ExactMatch	27	41	34	29	36	30	38	32	121.0941529	256.556264	221.9813797	143.3932783	368.2902127	450.9040626	524.7821464	398.2526664	-2.337577608	0.001787689	0.014658246
AS-tDR-013657	-	-	pre-chr17.trna1584-MetCAT	113	130	TACAGTTAAGGGTAATATCAAGAGGTCCTCTCTACTAGCTAGCAGAGTGGCGCAGCGGAAGCGTGCTGGGCCCATAACCCAGAGGTCGATGGATCGAAACCATCCTCTGCTATGTGATGGTCTATGTTTTTTTCCCTTTCCAAGTTAAGTTC	152	....(..(((((..........((..(.((.......((((((((((.(((((.((....))))))).(..((((.(((....)))..))))..).........)))))))).)))).)..))..........)))))..)...........	TGTGATGGTCTATGTTTT	tRF-1	18	ExactMatch	29	27	25	30	39	31	19	23	130.0640902	168.9516861	163.2216027	148.3378741	398.9810637	465.9341981	262.3910732	286.244104	-2.306553074	0.006191951	0.027183631
AS-tDR-013277	-	-	pre-chr17.trna1586-ArgTCG	114	131	TGTTTTCCAATAATACATGAGCAGCATATTCTCCATGTGGGACCACGTGGCCTAATGGATAAGGCGTCTGACTTCGGATCAGAAGATTGAGGGTTCGAATCCCTTCGTGGTTGATCTGGATAGTGGCTTTTGCTTTTCATCTTTGACAATAGG	153	................(((((.((((.....(((((.((((.((....))))))))))).(((((..(((..((((((((((...((.(((((.......))))).))..)))))))))))))..))))))))).))))).............	ATCTGGATAGTGGCTTTT	tRF-1	18	ExactMatch	107	103	184	94	148	150	77	127	479.8916432	644.519395	1201.310996	464.7920056	1514.081985	2254.520313	1063.374349	1580.56527	-2.296120838	0.02354055	0.060201253
AS-tDR-013293	-	-	pre-chr17.trna3669-ArgACG	123	149	AGCTATTAATAAGTAGAGTAGACCACCTACTTATCGTGGCGGGCCAGTGGCGCAATGGATAACGCGTCTGACTACGGATCAGAAGATTCTAGGTTCGACTCCTGGCTGGCTCGGCCTTGCGTTTTAATAATACTGTTTAGAAATTTTCTGTTC	153	.((.....((((((((.((.....))))))))))...((((((((((((((((..........)))))......(((((((((....))).)))))).......)))))))).)))..)).................((((.....))))...	TTTAATAATACTGTTTAGAAATTTTCT	tRF-1	27	ExactMatch	45	47	46	44	57	39	43	45	201.8235882	294.1010832	300.327749	217.5622154	583.1261701	586.1752814	593.8324288	560.0428122	-2.286444516	1.72374E-05	0.000663549
AS-tDR-008457	-	-	pre-chr17.trna3689-IleTAT	122	142	TCCCTCTGTAGAGTGTGCACAGCCGACGTAGAGAAAGCATGCTCCAGTGGCGCAATCGGTTAGCGCGCGGTACTTATACAGCAGTATATGTGCGGGTGATGCCGAGGTTGTGAGTTCGAGCCTCACCTGGAGCATGTTTTCTTCCCTTTCCGCCTCAAACACATTCGAAAATGC	174	..........(((((((....((.((.(..(((((((((((((((((.((((((((((((...(((.(.((((.(((((....))))).)))).))))..)))))..))))........)))....)))))))))))))))))..)..)).))......)))))))........	CTCACCTGGAGCATGTTTTCT	tRF-1	21	ExactMatch	817	1020	1234	950	1180	814	963	1155	3664.219369	6382.619252	8056.61831	4697.366014	12071.73475	12234.53023	13299.08439	14374.43218	-2.279508229	0.000574902	0.00559153
AS-tDR-011546	-	-	pre-chr15.trna1072-ArgACG	114	134	AGTCTGAAGTATCATTATTGGGCCGGCCTGTAATGTCTGCGGGCCAGTGGCGCAATGGATAACGCGTCTGACTACGGATCAGAAGATTCCAGGTTCGACTCCTGGCTGGCTCGTTGGGACTGGTACTCCTTTATTTGCATCCCTTGCTAATCT	153	.....(.((((((.((((((.(((((((((((.....))))))))...))).)))))).......((((.(..(((..((((......(((((.......)))))))))..)))).)))).)))))).).......(((.....)))......	TTGGGACTGGTACTCCTTTAT	tRF-1	21	ExactMatch	99	107	107	112	114	106	94	105	444.0118941	669.5492744	698.5884596	553.7947301	1166.25234	1593.194355	1298.145309	1306.766562	-2.265183378	0.000425755	0.005101402
AS-tDR-002316	-	-	pre-chr2.trna7588-GlnCTG	55	71	TTATACAACCAAGGAGTAATGGAGGATACTAGTATGCATGGGTTCCATGGTGTAATGGTTAGCACTCTGGACTCTGAATCCAGCGATCCGAGTTCAAATCTCGGTGGGACCTCTCTCTTTACTTTGAGTAAGAGCACTTTTCTTGCACTTCA	152	............(((((((.(((((...(((...(((.(((((((((.(((((........))))).))))......))))))))..(((((.......))))))))..)))))....)))))))..(((((((.....)))))))......	ATGGTTAGCACTCTGGA	Other	17	ExactMatch	29	0	28	32	29	19	21	16	130.0640902	0	182.808195	158.2270657	296.6782269	285.572573	290.0111861	199.1263332	-2.263501975	0.018393189	0.05161623
AS-tDR-013290	-	-	pre-chr2.trna7572-AsnGTT	115	137	CCCGCCTGAACAAGGAACCGACGTTGAGACCTTCAACACCGTCTCTGTGGCGCAATCGGTTAGCGCGTTCGGCTGTTAACCGAAAGGTTGGTGGTTCGAGCCCACCCAGGGACGACGGCGCCTGAGCCTTAGGCTTTTAACAGCCTTCTTAGTA	154	...((((((...(((..(((..((((((...))))))..((((((((..((((.........))))(((((((..((((((....))))))..).)))))).....)))))))).)))..))).....))))))....................	ACGGCGCCTGAGCCTTAGGCTTT	tRF-1	23	ExactMatch	41	32	63	45	55	44	28	56	183.8837137	200.2390353	411.3184388	222.5068112	562.6656027	661.3259585	386.6815815	696.9421662	-2.261969602	0.010173525	0.036510875
AS-tDR-000197	-	-	chr10.trna8986-AsnGTT	36	76	GTCTCTGTGGCGCAATCGGTTAGCGCGTTCGGCTGTTAACCGAAAGGTTGGTGGTTCGAGCCCACCCAGGGACGCCA	77	)))))))..)))).........((((.))))).......(((((.....))))).......((((((((((((.	TTAACCGAAAGGTTGGTGGTTCGAGCCCACCCAGGGACGCC	tiRNA-3	41	ExactMatch	92	102	145	60	124	46	94	154	412.6171137	638.2619252	946.6852957	296.6757482	1268.555177	691.3862294	1298.145309	1916.590957	-2.253323189	0.046668378	0.089729895
AS-tDR-004223	-	-	chr17.trna1908-LysTTT	13	28	GCCTGGGTAGCTCAGTCGGTAGAGCATCAGACTTTTAATCTGAGGGTCCAGGGTTCAAGTCCCTGTTCAGGCGCCA	76	)))))))..))))........((((.))))).......(((((.....))))).......((((((((((((.	CAGTCGGTAGAGCATC	i-tRF	16	ExactMatch	173	181	196	120	202	157	193	110	775.8995726	1132.602044	1279.657365	593.3514965	2066.517305	2359.731261	2665.340901	1368.993541	-2.236047967	0.010490958	0.037502866
AS-tDR-011472	-	-	chr19.trna3057-MetCAT	35	54	GCCTCGTTAGCGCAGTAGGTAGCGCGTCAGTCTCATAATCTGAAGGTCGTGAGTTCGATCCTCACACGGGGCACCA	76	)))))))..))))........((((.)))).........((((.....))))).......((((((((((((.	ATAATCTGAAGGTCGTGAGT	i-tRF	20	ExactMatch	0	24	35	29	26	22	19	24	0	150.1792765	228.5102438	143.3932783	265.9873758	330.6629793	262.3910732	298.6894998	-2.208266325	0.019447641	0.053063097
AS-tDR-000894	-	-	chr6.trna6230-LysCTT	1	36	GCCCGGCTAGCTCAGTCGGTAGAGCATGGGACTCTTAATCCCAGGGTCGTGGGTTCGAGCCCCACGTTGGGCGCCA	76	)))))))..))))........((((.))))).......(((((.....))))).......((((((((((((.	GCCCGGCTAGCTCAGTCGGTAGAGCATGGGACTCTT	tiRNA-5	36	ExactMatch	94	48	53	40	46	56	38	77	421.587051	300.358553	346.0297977	197.7838322	470.5930495	841.6875836	524.7821464	958.2954786	-2.204637055	0.024345499	0.061316453
AS-tDR-013232	-	-	pre-chr2.trna7907-MetCAT	113	129	AAGTCTTCTATGGTAATACAAGCATAGCCTACCAGTAGGTAGCAGAGTGGCGCAGCGGAAGCGTGCTGGGCCCATAACCCAGAGGTCGATGGATCGAAACCATCCTCTGCTATCGGAGACTTTGTTTTTCTTTTTACGGGTGAAAATACAAT	152	.(((((((..(((((..............)))))...((((((((((.(((((.((....))))))).(..((((.(((....)))..))))..).........)))))))))))))))))(((((((((...........))))).)))).	TCGGAGACTTTGTTTTT	tRF-1	17	ExactMatch	31	39	31	40	40	24	38	35	139.0340275	244.0413243	202.3947874	197.7838322	409.2113474	360.7232501	524.7821464	435.5888539	-2.202981072	0.001124718	0.009959064
AS-tDR-000004	-	-	chr2.trna2175-TyrGTA	1	25	CCTTCGATAGCTCAGCTGGTAGAGCGGAGGACTGTAGGCGTGTGTCTGTCGGACATCCTTAGGTCGCTGGTTCGATTCCGGCTCGAAGGACCA	93	)))))))..)))).......((((.))))).......(((((.....))))).......((((((((((((.	CCTTCGATAGCTCAGCTGGTAGAGC	tRF-5	25	ExactMatch	36	55	56	41	55	53	27	49	161.4588706	344.160842	365.6163901	202.728428	562.6656027	796.5971773	372.871525	609.8243955	-2.176285614	0.019912007	0.054099709
AS-tDR-004206	-	-	chr17.trna1908-LysTTT	14	31	GCCTGGGTAGCTCAGTCGGTAGAGCATCAGACTTTTAATCTGAGGGTCCAGGGTTCAAGTCCCTGTTCAGGCGCCA	76	)))))))..))))........((((.))))).......(((((.....))))).......((((((((((((.	AGTCGGTAGAGCATCAGA	i-tRF	18	ExactMatch	103	107	125	82	119	73	139	70	461.9517686	669.5492744	816.1080135	405.4568559	1217.403759	1097.199886	1919.597851	871.1777078	-2.16768618	0.030904342	0.071157284
AS-tDR-013276	-	-	pre-chr17.trna1586-ArgTCG	114	130	TGTTTTCCAATAATACATGAGCAGCATATTCTCCATGTGGGACCACGTGGCCTAATGGATAAGGCGTCTGACTTCGGATCAGAAGATTGAGGGTTCGAATCCCTTCGTGGTTGATCTGGATAGTGGCTTTTGCTTTTCATCTTTGACAATAGG	153	................(((((.((((.....(((((.((((.((....))))))))))).(((((..(((..((((((((((...((.(((((.......))))).))..)))))))))))))..))))))))).))))).............	ATCTGGATAGTGGCTTT	tRF-1	17	ExactMatch	150	199	323	186	224	255	149	196	672.7452941	1245.236501	2108.823107	919.6948195	2291.583546	3832.684532	2057.698416	2439.297582	-2.146301318	0.031554215	0.071717691
AS-tDR-002070	-	-	chr10.trna11252-GlnCTG	34	54	GGTTCCATGGTGTAATGGTTAGCACTCTGGACTCTGAATCCAGCGATCCGAGTTCAAATCTCGGTGGAACCTCCA	75	)))))))..))))........((((.))))).......(((((....))))).......((((((((((((.	CTGAATCCAGCGATCCGAGTT	i-tRF	21	ExactMatch	0	22	29	28	25	21	16	16	0	137.6643368	189.3370591	138.4486825	255.7570921	315.6328439	220.9609037	199.1263332	-2.120517641	0.033555655	0.07313053
AS-tDR-001363	-	-	chr6.trna6230-LysCTT	1	35	GCCCGGCTAGCTCAGTCGGTAGAGCATGGGACTCTTAATCCCAGGGTCGTGGGTTCGAGCCCCACGTTGGGCGCCA	76	)))))))..))))........((((.))))).......(((((.....))))).......((((((((((((.	GCCCGGCTAGCTCAGTCGGTAGAGCATGGGACTCT	tiRNA-5	35	ExactMatch	156	86	123	103	79	90	103	146	699.6551059	538.1424075	803.0502853	509.2933678	808.1924112	1352.712188	1422.435818	1817.027791	-2.115923849	0.017322554	0.05161623
AS-tDR-013651	-	-	chr10.trna705-GlyCCC	33	73	GCGCCGCTGGTGTAGTGGTATCATGCAAGATTCCCATTCTTGCGACCCGGGTTCGATTCCCGGGCGGCGCACCA	74	)))))))..))).........(((.))))).......(((((....))))).......((((((((((((.	CCCATTCTTGCGACCCGGGTTCGATTCCCGGGCGGCGCACC	tiRNA-3	41	ExactMatch	32	29	33	38	34	18	27	44	143.5189961	181.4666258	215.4525156	187.8946406	347.8296453	270.5424376	372.871525	547.5974163	-2.106748558	0.01527349	0.049693195
AS-tDR-006893	-	-	chr17.trna1873-AlaAGC	58	74	GGGGGTGTAGCTCAGTGGTAGAGCGCGTGCTTAGCATGCACGAGGCCCCGGGTTCAATCCCCGGCACCTCCACCA	75	)))))))..)))).......((((.))))).......(((((.....))))).......((((((((((((.	TCCCCGGCACCTCCACC	tRF-3	17	ExactMatch	0	29	32	28	27	20	22	19	0	181.4666258	208.9236515	138.4486825	276.2176595	300.6027084	303.8212426	236.4625207	-2.104020569	0.023833143	0.060737147
AS-tDR-011305	-	-	pre-chr17.trna3689-IleTAT	122	141	TCCCTCTGTAGAGTGTGCACAGCCGACGTAGAGAAAGCATGCTCCAGTGGCGCAATCGGTTAGCGCGCGGTACTTATACAGCAGTATATGTGCGGGTGATGCCGAGGTTGTGAGTTCGAGCCTCACCTGGAGCATGTTTTCTTCCCTTTCCGCCTCAAACACATTCGAAAATGC	174	..........(((((((....((.((.(..(((((((((((((((((.((((((((((((...(((.(.((((.(((((....))))).)))).))))..)))))..))))........)))....)))))))))))))))))..)..)).))......)))))))........	CTCACCTGGAGCATGTTTTC	tRF-1	20	ExactMatch	137	222	260	157	199	140	176	229	614.440702	1389.158308	1697.504668	776.3015412	2035.826453	2104.218959	2430.569941	2849.995644	-2.103048159	0.007839488	0.031128132
AS-tDR-004226	-	-	chr17.trna1908-LysTTT	13	31	GCCTGGGTAGCTCAGTCGGTAGAGCATCAGACTTTTAATCTGAGGGTCCAGGGTTCAAGTCCCTGTTCAGGCGCCA	76	)))))))..))))........((((.))))).......(((((.....))))).......((((((((((((.	CAGTCGGTAGAGCATCAGA	i-tRF	19	ExactMatch	62	84	63	67	81	57	70	47	278.0680549	525.6274678	411.3184388	331.2879189	828.6529785	856.717719	966.7039538	584.9336038	-2.090565906	0.004744448	0.026275685
AS-tDR-013639	-	-	chr13.trna4006-GluCTC	16	42	TCGCTGGTGGTCTAGTGGTTAGGATTCGGCGCTCTCACCGCAGCGCCCGGGTTCGATTCCCGGTCAGGGAACCA	74	)).))))..))))........((((.).))).......(((.(...))))).......(((((((((.((.	TGGTTAGGATTCGGCGCTCTCACCGCA	i-tRF	27	ExactMatch	101	48	67	83	59	65	62	73	452.9818314	300.358553	437.4338953	410.4014517	603.5867375	976.9588024	856.223502	908.5138953	-2.08655219	0.002625331	0.018715081
AS-tDR-013228	-	-	pre-chr17.trna1584-MetCAT	114	131	TACAGTTAAGGGTAATATCAAGAGGTCCTCTCTACTAGCTAGCAGAGTGGCGCAGCGGAAGCGTGCTGGGCCCATAACCCAGAGGTCGATGGATCGAAACCATCCTCTGCTATGTGATGGTCTATGTTTTTTTCCCTTTCCAAGTTAAGTTC	152	....(..(((((..........((..(.((.......((((((((((.(((((.((....))))))).(..((((.(((....)))..))))..).........)))))))).)))).)..))..........)))))..)...........	GTGATGGTCTATGTTTTT	tRF-1	18	ExactMatch	66	46	65	75	53	67	42	58	296.0079294	287.8436133	424.376167	370.8446853	542.2050353	1007.019073	580.0223723	721.8329579	-2.064302237	0.015686899	0.050849094
AS-tDR-000067	-	-	chr10.trna4794-CysGCA	59	75	GGGGGTATAGCTCAGTGGTAGAGCATTTGACTGCAGATCAAGAGGTCCCCGGTTCAAATCCGGGTGCCCCCTCCA	75	)))))))..)))).......((((.))))).......(((((.....))))).......((((((((((((.	TCCGGGTGCCCCCTCCA	tRF-3	17	ExactMatch	269	310	392	230	280	299	257	256	1206.456561	1939.815655	2559.31473	1137.257035	2864.479432	4494.010491	3549.184516	3186.021331	-2.059006428	0.009830253	0.035806011
AS-tDR-013252	-	-	pre-chrM.trna1-LeuTAA	81	114	TAAAGTATATATGTACAATAAATTAAACCTAGCCCAGGTTATTAGGGTGGCAGAGCCAGGTAATTGCGTAAGACTTAAAACCTTGTTCCCAGAGGTTCAAATCCTCTCCCTAATAGTGTACTTTATTAATATCCTAACACTCCTAATCCCAATCT	155	((((((((((...............(((((.....)))))(((((((.((..((((.((((....((....).).....)))).)))))).((((.......)))).))))))).))))))))))..............................	CCTTGTTCCCAGAGGTTCAAATCCTCTCCCTAAT	Other	34	ExactMatch	51	76	76	84	71	45	46	100	228.7334	475.567709	496.1936722	415.3460475	726.3501417	676.356094	635.2625982	1244.539583	-2.028908247	0.036125378	0.07645284
AS-tDR-000249	-	-	chr10.trna705-GlyCCC	35	74	GCGCCGCTGGTGTAGTGGTATCATGCAAGATTCCCATTCTTGCGACCCGGGTTCGATTCCCGGGCGGCGCACCA	74	)))))))..))).........(((.))))).......(((((....))))).......((((((((((((.	CATTCTTGCGACCCGGGTTCGATTCCCGGGCGGCGCACCA	tiRNA-3	40	ExactMatch	102	126	173	131	158	89	96	147	457.4668	788.4412017	1129.493491	647.7420503	1616.384822	1337.682053	1325.765422	1829.473186	-2.019496399	0.00609334	0.02694305
AS-tDR-013231	-	-	pre-chr2.trna7907-MetCAT	113	128	AAGTCTTCTATGGTAATACAAGCATAGCCTACCAGTAGGTAGCAGAGTGGCGCAGCGGAAGCGTGCTGGGCCCATAACCCAGAGGTCGATGGATCGAAACCATCCTCTGCTATCGGAGACTTTGTTTTTCTTTTTACGGGTGAAAATACAAT	152	.(((((((..(((((..............)))))...((((((((((.(((((.((....))))))).(..((((.(((....)))..))))..).........)))))))))))))))))(((((((((...........))))).)))).	TCGGAGACTTTGTTTT	tRF-1	16	ExactMatch	189	308	202	213	236	206	198	169	847.6590706	1927.300715	1318.83055	1053.198906	2414.34695	3096.207897	2734.391184	2103.271895	-2.009753358	0.006315021	0.027500518
