# Supplementary material for: Systematic Analysis of tRNA-Derived Small RNAs Reveals the Effects of Xuefu-Zhuyu Decoction on the Hippocampi of Rats after Traumatic Brain Injury
Source: Evid Based Complement Alternat Med. 2022 Sep 17;2022:5748719. doi: 10.1155/2022/5748719 (PMC9509243; doi:10.1155/2022/5748719)
Supplement: Supplementary Materials — Supplementary File 1. Statistical analysis for properly annotated tRFS. Supplementary File 2. The total precisely matched tsRNAs identified from tsRNA-Seq. (A) indicates the sham group; (B) indicates the TBI group; (C) indicates the XFZYD group. Supplementary File 3. The significantly dysregulated tsRNAs from tsRNA-Seq. (A) indicates the sham group; (B) indicates the TBI group; (C) indicates the XFZYD group (FC > 1.3 and p < 0.05). Supplementary File 4.Target genes of AS-tDR-002004 and AS-tDR-002583. Supplementary File 5. All target genes of 11 tsRNAs were identified and analyzed. Supplementary File 6. Top 10 enriched terms ranked by p value. [file 5748719.f1.zip › Supplemental file 3.txt]

#tDRs_ID: the database ID of tRNA
#tRFdb_ID: the database ID of tRF
#mintbase_ID: the tRNA ID in mintbase
#tRNA: the name of tRNA
#Left: the left of tRNA
#Right: the right of tRNA
#tRNASeq: the sequence of tRNA
#tRNALength: the length of tRNA sequence
#tRNASecondStructure: the secondary structure of tRNA
#AlignmentSequence: the sequence from reads which could be aligned to tRNA
#tDR_Type: the type of tRNA
#AlignmentLength: the length of alignment sequence
#AlignmentInformation: the information of alignment
#TagCount: the tag count of read sequence
#tRF_TPM: the tag count per million reads
#fold_change: the fold change of TPM values between two groups. Negative number represents the down-regulated expression, and positive number represents the up-regulated expression.
#p_value: the p-value of TPM values between two groups
#FDR: the adjusted p-value of TPM values between two groups
tDRs_ID	tRFdb_ID	mintbase_ID	tRNA	Left	Right	tRNASeq	tRNALength	tRNASecondStructure	AlignmentSequence	tDR_Type	AlignmentLength	AlignmentInformation	TagCount	TagCount	TagCount	TagCount	TagCount	TagCount	TagCount	TagCount	TagCount	TagCount	TagCount	TagCount	tRF_TPM	tRF_TPM	tRF_TPM	tRF_TPM	tRF_TPM	tRF_TPM	tRF_TPM	tRF_TPM	tRF_TPM	tRF_TPM	tRF_TPM	tRF_TPM	fold_change	p_value	FDR	fold_change	p_value	FDR	fold_change	p_value	FDR
													A156h	A158h	A162h	A180h	B157h	B159h	B160h	B161h	C166h	C167h	C169h	C170h	A156h	A158h	A162h	A180h	B157h	B159h	B160h	B161h	C166h	C167h	C169h	C170h	B_A	B_A	B_A	C_B	C_B	C_B	C_A	C_A	C_A
AS-tDR-007217	-	-	chr10.trna11254-GlyGCC	1	30	GCATTGGTGGTTCAGTGGTAGAATTCTCGCCTGCCACGCGGGAGGCCCGGGTTCGATTCCCGGCCAATGCACCA	74	)))))))..)))).......((((.))))).......(((((....))))).......((((((((((((.	GCATTGTGGTTCAGTGGTAGAATTCTCGCC	tRF-5	30	6-G	422	291	288	320	2623	1890	2782	2005	3538	2164	2049	3408	4317.179715	4373.769408	3977.296267	3982.526664	15959.55048	11644.31246	11248.85773	10213.80213	15867.819	13541.16477	13377.64256	16851.1825	2.946334098	0.000701893	0.004861405	1.215430475	0.135375016	0.399505742	3.581064252	1.69507E-05	0.000659455
AS-tDR-007243	-	-	chr10.trna11254-GlyGCC	1	31	GCATTGGTGGTTCAGTGGTAGAATTCTCGCCTGCCACGCGGGAGGCCCGGGTTCGATTCCCGGCCAATGCACCA	74	)))))))..)))).......((((.))))).......(((((....))))).......((((((((((((.	GCATTGGTGGTTCAGTGGTAGAATTCTCGCA	tiRNA-5	31	31C>A	1472	1023	1261	1171	8181	7314	10194	8025	10204	7091	6108	8927	15058.97759	15375.82854	17414.48123	14573.55851	49777.00437	45061.64092	41218.85538	40880.67936	45764.61988	44371.71874	39878.30197	44140.40674	2.834392441	1.16672E-05	0.000335961	-1.015980408	0.784689981	1	2.789810136	1.10539E-06	0.000134748
AS-tDR-000011	-	-	chr10.trna11254-GlyGCC	1	31	GCATTGGTGGTTCAGTGGTAGAATTCTCGCCTGCCACGCGGGAGGCCCGGGTTCGATTCCCGGCCAATGCACCA	74	)))))))..)))).......((((.))))).......(((((....))))).......((((((((((((.	GCATTGGTGGTTCAGTGGTAGAATTCTCGCC	tiRNA-5	31	ExactMatch	3775	2342	2838	2642	21401	17776	25419	18449	23956	17800	15419	25093	38619.32091	35200.57716	39192.9403	32880.73577	130213.6256	109518.1473	102780.2712	93982.26212	107441.9084	111382.9634	100668.5557	124074.7425	2.991813323	9.04354E-05	0.001243317	1.016205937	0.853136196	1	3.04029846	6.80096E-06	0.000331032
AS-tDR-007238	-	-	chr10.trna11254-GlyGCC	1	31	GCATTGGTGGTTCAGTGGTAGAATTCTCGCCTGCCACGCGGGAGGCCCGGGTTCGATTCCCGGCCAATGCACCA	74	)))))))..)))).......((((.))))).......(((((....))))).......((((((((((((.	GCATTGGTGGTTCAGTGGTAGAATTCTCGCT	tiRNA-5	31	31C>T	4605	2980	3557	3243	24756	21737	28894	22442	30176	20613	17031	26546	47110.45637	44789.80356	49122.37091	40360.41866	150627.0041	133921.9153	116831.2348	114323.2656	135338.4133	128985.2261	111193.0846	131259.2402	2.843132523	7.04432E-05	0.001115199	-1.017616039	0.830553113	1	2.793914812	7.06057E-06	0.000331032
AS-tDR-008139	-	-	chr10.trna11254-GlyGCC	1	32	GCATTGGTGGTTCAGTGGTAGAATTCTCGCCTGCCACGCGGGAGGCCCGGGTTCGATTCCCGGCCAATGCACCA	74	)))))))..)))).......((((.))))).......(((((....))))).......((((((((((((.	GCATTGGTGGTTCAGTGGTAGAATTCTCGCCA	tiRNA-5	32	32T>A	1442	845	1427	1213	2031	2054	2705	4214	5567	2840	2255	3091	14752.06907	12700.46443	19706.9506	15096.26514	12357.54747	12654.71841	10937.51264	21466.81406	24967.82035	17771.21439	14722.58856	15283.74563	-1.084275631	0.682820815	0.710203561	1.266956081	0.297933906	0.603960252	1.16848156	0.382140342	0.401923276
AS-tDR-001297	-	-	chr10.trna11254-GlyGCC	1	32	GCATTGGTGGTTCAGTGGTAGAATTCTCGCCTGCCACGCGGGAGGCCCGGGTTCGATTCCCGGCCAATGCACCA	74	)))))))..)))).......((((.))))).......(((((....))))).......((((((((((((.	GCATTGGTGGTTCAGTGGTAGAATTCTCGCCT	tiRNA-5	32	ExactMatch	8080	4446	7389	6219	11522	10805	14169	21180	29783	16305	12328	19390	82660.69218	66823.98208	102042.5074	77397.91664	70105.20039	66569.73341	57291.54031	107894.4285	133575.8206	102028.046	80487.83673	95875.71264	-1.089656649	0.630718302	0.659010523	1.364754274	0.131444694	0.399505742	1.252462668	0.171611491	0.226400875
AS-tDR-009271	-	-	chr10.trna11254-GlyGCC	1	51	GCATTGGTGGTTCAGTGGTAGAATTCTCGCCTGCCACGCGGGAGGCCCGGGTTCGATTCCCGGCCAATGCACCA	74	)))))))..)))).......((((.))))).......(((((....))))).......((((((((((((.	GCATTGGTGGTTCAGTGGTAGAATTCTCGCCTGCCACGCGGGAGGCCCGGG	tRF-5	51	ExactMatch	1179	682	1188	1213	918	1001	1827	1473	823	1225	1191	1762	12061.50447	10250.55236	16406.3471	15096.26514	5585.538445	6167.172896	7387.369902	7503.706006	3691.129181	7665.400572	7775.877153	8712.377807	-2.019629944	0.003721334	0.012824407	1.045069313	0.81224111	1	-1.932532052	0.011056308	0.038667308
AS-tDR-013629	-	-	chr10.trna11254-GlyGCC	3	35	GCATTGGTGGTTCAGTGGTAGAATTCTCGCCTGCCACGCGGGAGGCCCGGGTTCGATTCCCGGCCAATGCACCA	74	)))))))..)))).......((((.))))).......(((((....))))).......((((((((((((.	ATTGGTGGTTCAGTGGTAGAATTCTCGCCTGCT	i-tRF	33	33C>T	270	330	240	448	118	540	2829	270	401	213	128	130	2762.176595	4959.944689	3314.413556	5575.53733	717.9668153	3326.946418	11438.89954	1375.424726	1798.47242	1332.841079	835.6946059	642.7974545	1.014875075	0.981518228	0.994296998	-3.654951922	0.263841932	0.572963151	-3.601381107	0.005680606	0.026275685
AS-tDR-007217	-	-	chr13.trna2238-GlyGCC	1	30	GCATTGGTGGTTCAGTGGTAGAATTCTCGCCTGCCACGCGGGAGGCCCGGGTTCGATTCCCGGCCAATGCACCA	74	)))))))..)))).......((((.))))).......(((((....))))).......((((((((((((.	GCATTGTGGTTCAGTGGTAGAATTCTCGCC	tRF-5	30	6-G	422	291	288	320	2623	1890	2782	2005	3538	2164	2049	3408	4317.179715	4373.769408	3977.296267	3982.526664	15959.55048	11644.31246	11248.85773	10213.80213	15867.819	13541.16477	13377.64256	16851.1825	2.946334098	0.000701893	0.004861405	1.215430475	0.135375016	0.399505742	3.581064252	1.69507E-05	0.000659455
AS-tDR-007243	-	-	chr13.trna2238-GlyGCC	1	31	GCATTGGTGGTTCAGTGGTAGAATTCTCGCCTGCCACGCGGGAGGCCCGGGTTCGATTCCCGGCCAATGCACCA	74	)))))))..)))).......((((.))))).......(((((....))))).......((((((((((((.	GCATTGGTGGTTCAGTGGTAGAATTCTCGCA	tiRNA-5	31	31C>A	1472	1023	1261	1171	8181	7314	10194	8025	10204	7091	6108	8927	15058.97759	15375.82854	17414.48123	14573.55851	49777.00437	45061.64092	41218.85538	40880.67936	45764.61988	44371.71874	39878.30197	44140.40674	2.834392441	1.16672E-05	0.000335961	-1.015980408	0.784689981	1	2.789810136	1.10539E-06	0.000134748
AS-tDR-000011	-	-	chr13.trna2238-GlyGCC	1	31	GCATTGGTGGTTCAGTGGTAGAATTCTCGCCTGCCACGCGGGAGGCCCGGGTTCGATTCCCGGCCAATGCACCA	74	)))))))..)))).......((((.))))).......(((((....))))).......((((((((((((.	GCATTGGTGGTTCAGTGGTAGAATTCTCGCC	tiRNA-5	31	ExactMatch	3775	2342	2838	2642	21401	17776	25419	18449	23956	17800	15419	25093	38619.32091	35200.57716	39192.9403	32880.73577	130213.6256	109518.1473	102780.2712	93982.26212	107441.9084	111382.9634	100668.5557	124074.7425	2.991813323	9.04354E-05	0.001243317	1.016205937	0.853136196	1	3.04029846	6.80096E-06	0.000331032
AS-tDR-007238	-	-	chr13.trna2238-GlyGCC	1	31	GCATTGGTGGTTCAGTGGTAGAATTCTCGCCTGCCACGCGGGAGGCCCGGGTTCGATTCCCGGCCAATGCACCA	74	)))))))..)))).......((((.))))).......(((((....))))).......((((((((((((.	GCATTGGTGGTTCAGTGGTAGAATTCTCGCT	tiRNA-5	31	31C>T	4605	2980	3557	3243	24756	21737	28894	22442	30176	20613	17031	26546	47110.45637	44789.80356	49122.37091	40360.41866	150627.0041	133921.9153	116831.2348	114323.2656	135338.4133	128985.2261	111193.0846	131259.2402	2.843132523	7.04432E-05	0.001115199	-1.017616039	0.830553113	1	2.793914812	7.06057E-06	0.000331032
AS-tDR-008139	-	-	chr13.trna2238-GlyGCC	1	32	GCATTGGTGGTTCAGTGGTAGAATTCTCGCCTGCCACGCGGGAGGCCCGGGTTCGATTCCCGGCCAATGCACCA	74	)))))))..)))).......((((.))))).......(((((....))))).......((((((((((((.	GCATTGGTGGTTCAGTGGTAGAATTCTCGCCA	tiRNA-5	32	32T>A	1442	845	1427	1213	2031	2054	2705	4214	5567	2840	2255	3091	14752.06907	12700.46443	19706.9506	15096.26514	12357.54747	12654.71841	10937.51264	21466.81406	24967.82035	17771.21439	14722.58856	15283.74563	-1.084275631	0.682820815	0.710203561	1.266956081	0.297933906	0.603960252	1.16848156	0.382140342	0.401923276
AS-tDR-001297	-	-	chr13.trna2238-GlyGCC	1	32	GCATTGGTGGTTCAGTGGTAGAATTCTCGCCTGCCACGCGGGAGGCCCGGGTTCGATTCCCGGCCAATGCACCA	74	)))))))..)))).......((((.))))).......(((((....))))).......((((((((((((.	GCATTGGTGGTTCAGTGGTAGAATTCTCGCCT	tiRNA-5	32	ExactMatch	8080	4446	7389	6219	11522	10805	14169	21180	29783	16305	12328	19390	82660.69218	66823.98208	102042.5074	77397.91664	70105.20039	66569.73341	57291.54031	107894.4285	133575.8206	102028.046	80487.83673	95875.71264	-1.089656649	0.630718302	0.659010523	1.364754274	0.131444694	0.399505742	1.252462668	0.171611491	0.226400875
AS-tDR-009271	-	-	chr13.trna2238-GlyGCC	1	51	GCATTGGTGGTTCAGTGGTAGAATTCTCGCCTGCCACGCGGGAGGCCCGGGTTCGATTCCCGGCCAATGCACCA	74	)))))))..)))).......((((.))))).......(((((....))))).......((((((((((((.	GCATTGGTGGTTCAGTGGTAGAATTCTCGCCTGCCACGCGGGAGGCCCGGG	tRF-5	51	ExactMatch	1179	682	1188	1213	918	1001	1827	1473	823	1225	1191	1762	12061.50447	10250.55236	16406.3471	15096.26514	5585.538445	6167.172896	7387.369902	7503.706006	3691.129181	7665.400572	7775.877153	8712.377807	-2.019629944	0.003721334	0.012824407	1.045069313	0.81224111	1	-1.932532052	0.011056308	0.038667308
AS-tDR-013629	-	-	chr13.trna2238-GlyGCC	3	35	GCATTGGTGGTTCAGTGGTAGAATTCTCGCCTGCCACGCGGGAGGCCCGGGTTCGATTCCCGGCCAATGCACCA	74	)))))))..)))).......((((.))))).......(((((....))))).......((((((((((((.	ATTGGTGGTTCAGTGGTAGAATTCTCGCCTGCT	i-tRF	33	33C>T	270	330	240	448	118	540	2829	270	401	213	128	130	2762.176595	4959.944689	3314.413556	5575.53733	717.9668153	3326.946418	11438.89954	1375.424726	1798.47242	1332.841079	835.6946059	642.7974545	1.014875075	0.981518228	0.994296998	-3.654951922	0.263841932	0.572963151	-3.601381107	0.005680606	0.026275685
AS-tDR-007217	-	-	chr17.trna1897-GlyGCC	1	30	GCATTGGTGGTTCAGTGGTAGAATTCTCGCCTGCCACGCGGGAGGCCCGGGTTCGATTCCCGGCCAATGCACCA	74	)))))))..)))).......((((.))))).......(((((....))))).......((((((((((((.	GCATTGTGGTTCAGTGGTAGAATTCTCGCC	tRF-5	30	6-G	422	291	288	320	2623	1890	2782	2005	3538	2164	2049	3408	4317.179715	4373.769408	3977.296267	3982.526664	15959.55048	11644.31246	11248.85773	10213.80213	15867.819	13541.16477	13377.64256	16851.1825	2.946334098	0.000701893	0.004861405	1.215430475	0.135375016	0.399505742	3.581064252	1.69507E-05	0.000659455
AS-tDR-007243	-	-	chr17.trna1897-GlyGCC	1	31	GCATTGGTGGTTCAGTGGTAGAATTCTCGCCTGCCACGCGGGAGGCCCGGGTTCGATTCCCGGCCAATGCACCA	74	)))))))..)))).......((((.))))).......(((((....))))).......((((((((((((.	GCATTGGTGGTTCAGTGGTAGAATTCTCGCA	tiRNA-5	31	31C>A	1472	1023	1261	1171	8181	7314	10194	8025	10204	7091	6108	8927	15058.97759	15375.82854	17414.48123	14573.55851	49777.00437	45061.64092	41218.85538	40880.67936	45764.61988	44371.71874	39878.30197	44140.40674	2.834392441	1.16672E-05	0.000335961	-1.015980408	0.784689981	1	2.789810136	1.10539E-06	0.000134748
AS-tDR-000011	-	-	chr17.trna1897-GlyGCC	1	31	GCATTGGTGGTTCAGTGGTAGAATTCTCGCCTGCCACGCGGGAGGCCCGGGTTCGATTCCCGGCCAATGCACCA	74	)))))))..)))).......((((.))))).......(((((....))))).......((((((((((((.	GCATTGGTGGTTCAGTGGTAGAATTCTCGCC	tiRNA-5	31	ExactMatch	3775	2342	2838	2642	21401	17776	25419	18449	23956	17800	15419	25093	38619.32091	35200.57716	39192.9403	32880.73577	130213.6256	109518.1473	102780.2712	93982.26212	107441.9084	111382.9634	100668.5557	124074.7425	2.991813323	9.04354E-05	0.001243317	1.016205937	0.853136196	1	3.04029846	6.80096E-06	0.000331032
AS-tDR-007238	-	-	chr17.trna1897-GlyGCC	1	31	GCATTGGTGGTTCAGTGGTAGAATTCTCGCCTGCCACGCGGGAGGCCCGGGTTCGATTCCCGGCCAATGCACCA	74	)))))))..)))).......((((.))))).......(((((....))))).......((((((((((((.	GCATTGGTGGTTCAGTGGTAGAATTCTCGCT	tiRNA-5	31	31C>T	4605	2980	3557	3243	24756	21737	28894	22442	30176	20613	17031	26546	47110.45637	44789.80356	49122.37091	40360.41866	150627.0041	133921.9153	116831.2348	114323.2656	135338.4133	128985.2261	111193.0846	131259.2402	2.843132523	7.04432E-05	0.001115199	-1.017616039	0.830553113	1	2.793914812	7.06057E-06	0.000331032
AS-tDR-008139	-	-	chr17.trna1897-GlyGCC	1	32	GCATTGGTGGTTCAGTGGTAGAATTCTCGCCTGCCACGCGGGAGGCCCGGGTTCGATTCCCGGCCAATGCACCA	74	)))))))..)))).......((((.))))).......(((((....))))).......((((((((((((.	GCATTGGTGGTTCAGTGGTAGAATTCTCGCCA	tiRNA-5	32	32T>A	1442	845	1427	1213	2031	2054	2705	4214	5567	2840	2255	3091	14752.06907	12700.46443	19706.9506	15096.26514	12357.54747	12654.71841	10937.51264	21466.81406	24967.82035	17771.21439	14722.58856	15283.74563	-1.084275631	0.682820815	0.710203561	1.266956081	0.297933906	0.603960252	1.16848156	0.382140342	0.401923276
AS-tDR-001297	-	-	chr17.trna1897-GlyGCC	1	32	GCATTGGTGGTTCAGTGGTAGAATTCTCGCCTGCCACGCGGGAGGCCCGGGTTCGATTCCCGGCCAATGCACCA	74	)))))))..)))).......((((.))))).......(((((....))))).......((((((((((((.	GCATTGGTGGTTCAGTGGTAGAATTCTCGCCT	tiRNA-5	32	ExactMatch	8080	4446	7389	6219	11522	10805	14169	21180	29783	16305	12328	19390	82660.69218	66823.98208	102042.5074	77397.91664	70105.20039	66569.73341	57291.54031	107894.4285	133575.8206	102028.046	80487.83673	95875.71264	-1.089656649	0.630718302	0.659010523	1.364754274	0.131444694	0.399505742	1.252462668	0.171611491	0.226400875
AS-tDR-009271	-	-	chr17.trna1897-GlyGCC	1	51	GCATTGGTGGTTCAGTGGTAGAATTCTCGCCTGCCACGCGGGAGGCCCGGGTTCGATTCCCGGCCAATGCACCA	74	)))))))..)))).......((((.))))).......(((((....))))).......((((((((((((.	GCATTGGTGGTTCAGTGGTAGAATTCTCGCCTGCCACGCGGGAGGCCCGGG	tRF-5	51	ExactMatch	1179	682	1188	1213	918	1001	1827	1473	823	1225	1191	1762	12061.50447	10250.55236	16406.3471	15096.26514	5585.538445	6167.172896	7387.369902	7503.706006	3691.129181	7665.400572	7775.877153	8712.377807	-2.019629944	0.003721334	0.012824407	1.045069313	0.81224111	1	-1.932532052	0.011056308	0.038667308
AS-tDR-013629	-	-	chr17.trna1897-GlyGCC	3	35	GCATTGGTGGTTCAGTGGTAGAATTCTCGCCTGCCACGCGGGAGGCCCGGGTTCGATTCCCGGCCAATGCACCA	74	)))))))..)))).......((((.))))).......(((((....))))).......((((((((((((.	ATTGGTGGTTCAGTGGTAGAATTCTCGCCTGCT	i-tRF	33	33C>T	270	330	240	448	118	540	2829	270	401	213	128	130	2762.176595	4959.944689	3314.413556	5575.53733	717.9668153	3326.946418	11438.89954	1375.424726	1798.47242	1332.841079	835.6946059	642.7974545	1.014875075	0.981518228	0.994296998	-3.654951922	0.263841932	0.572963151	-3.601381107	0.005680606	0.026275685
AS-tDR-007217	-	-	chr19.trna1527-GlyGCC	1	30	GCATTGGTGGTTCAGTGGTAGAATTCTCGCCTGCCACGCGGGAGGCCCGGGTTCGATTCCCGGCCAATGCACCA	74	)))))))..)))).......((((.))))).......(((((....))))).......((((((((((((.	GCATTGTGGTTCAGTGGTAGAATTCTCGCC	tRF-5	30	6-G	422	291	288	320	2623	1890	2782	2005	3538	2164	2049	3408	4317.179715	4373.769408	3977.296267	3982.526664	15959.55048	11644.31246	11248.85773	10213.80213	15867.819	13541.16477	13377.64256	16851.1825	2.946334098	0.000701893	0.004861405	1.215430475	0.135375016	0.399505742	3.581064252	1.69507E-05	0.000659455
AS-tDR-007243	-	-	chr19.trna1527-GlyGCC	1	31	GCATTGGTGGTTCAGTGGTAGAATTCTCGCCTGCCACGCGGGAGGCCCGGGTTCGATTCCCGGCCAATGCACCA	74	)))))))..)))).......((((.))))).......(((((....))))).......((((((((((((.	GCATTGGTGGTTCAGTGGTAGAATTCTCGCA	tiRNA-5	31	31C>A	1472	1023	1261	1171	8181	7314	10194	8025	10204	7091	6108	8927	15058.97759	15375.82854	17414.48123	14573.55851	49777.00437	45061.64092	41218.85538	40880.67936	45764.61988	44371.71874	39878.30197	44140.40674	2.834392441	1.16672E-05	0.000335961	-1.015980408	0.784689981	1	2.789810136	1.10539E-06	0.000134748
AS-tDR-000011	-	-	chr19.trna1527-GlyGCC	1	31	GCATTGGTGGTTCAGTGGTAGAATTCTCGCCTGCCACGCGGGAGGCCCGGGTTCGATTCCCGGCCAATGCACCA	74	)))))))..)))).......((((.))))).......(((((....))))).......((((((((((((.	GCATTGGTGGTTCAGTGGTAGAATTCTCGCC	tiRNA-5	31	ExactMatch	3775	2342	2838	2642	21401	17776	25419	18449	23956	17800	15419	25093	38619.32091	35200.57716	39192.9403	32880.73577	130213.6256	109518.1473	102780.2712	93982.26212	107441.9084	111382.9634	100668.5557	124074.7425	2.991813323	9.04354E-05	0.001243317	1.016205937	0.853136196	1	3.04029846	6.80096E-06	0.000331032
AS-tDR-007238	-	-	chr19.trna1527-GlyGCC	1	31	GCATTGGTGGTTCAGTGGTAGAATTCTCGCCTGCCACGCGGGAGGCCCGGGTTCGATTCCCGGCCAATGCACCA	74	)))))))..)))).......((((.))))).......(((((....))))).......((((((((((((.	GCATTGGTGGTTCAGTGGTAGAATTCTCGCT	tiRNA-5	31	31C>T	4605	2980	3557	3243	24756	21737	28894	22442	30176	20613	17031	26546	47110.45637	44789.80356	49122.37091	40360.41866	150627.0041	133921.9153	116831.2348	114323.2656	135338.4133	128985.2261	111193.0846	131259.2402	2.843132523	7.04432E-05	0.001115199	-1.017616039	0.830553113	1	2.793914812	7.06057E-06	0.000331032
AS-tDR-008139	-	-	chr19.trna1527-GlyGCC	1	32	GCATTGGTGGTTCAGTGGTAGAATTCTCGCCTGCCACGCGGGAGGCCCGGGTTCGATTCCCGGCCAATGCACCA	74	)))))))..)))).......((((.))))).......(((((....))))).......((((((((((((.	GCATTGGTGGTTCAGTGGTAGAATTCTCGCCA	tiRNA-5	32	32T>A	1442	845	1427	1213	2031	2054	2705	4214	5567	2840	2255	3091	14752.06907	12700.46443	19706.9506	15096.26514	12357.54747	12654.71841	10937.51264	21466.81406	24967.82035	17771.21439	14722.58856	15283.74563	-1.084275631	0.682820815	0.710203561	1.266956081	0.297933906	0.603960252	1.16848156	0.382140342	0.401923276
AS-tDR-001297	-	-	chr19.trna1527-GlyGCC	1	32	GCATTGGTGGTTCAGTGGTAGAATTCTCGCCTGCCACGCGGGAGGCCCGGGTTCGATTCCCGGCCAATGCACCA	74	)))))))..)))).......((((.))))).......(((((....))))).......((((((((((((.	GCATTGGTGGTTCAGTGGTAGAATTCTCGCCT	tiRNA-5	32	ExactMatch	8080	4446	7389	6219	11522	10805	14169	21180	29783	16305	12328	19390	82660.69218	66823.98208	102042.5074	77397.91664	70105.20039	66569.73341	57291.54031	107894.4285	133575.8206	102028.046	80487.83673	95875.71264	-1.089656649	0.630718302	0.659010523	1.364754274	0.131444694	0.399505742	1.252462668	0.171611491	0.226400875
AS-tDR-009271	-	-	chr19.trna1527-GlyGCC	1	51	GCATTGGTGGTTCAGTGGTAGAATTCTCGCCTGCCACGCGGGAGGCCCGGGTTCGATTCCCGGCCAATGCACCA	74	)))))))..)))).......((((.))))).......(((((....))))).......((((((((((((.	GCATTGGTGGTTCAGTGGTAGAATTCTCGCCTGCCACGCGGGAGGCCCGGG	tRF-5	51	ExactMatch	1179	682	1188	1213	918	1001	1827	1473	823	1225	1191	1762	12061.50447	10250.55236	16406.3471	15096.26514	5585.538445	6167.172896	7387.369902	7503.706006	3691.129181	7665.400572	7775.877153	8712.377807	-2.019629944	0.003721334	0.012824407	1.045069313	0.81224111	1	-1.932532052	0.011056308	0.038667308
AS-tDR-013629	-	-	chr19.trna1527-GlyGCC	3	35	GCATTGGTGGTTCAGTGGTAGAATTCTCGCCTGCCACGCGGGAGGCCCGGGTTCGATTCCCGGCCAATGCACCA	74	)))))))..)))).......((((.))))).......(((((....))))).......((((((((((((.	ATTGGTGGTTCAGTGGTAGAATTCTCGCCTGCT	i-tRF	33	33C>T	270	330	240	448	118	540	2829	270	401	213	128	130	2762.176595	4959.944689	3314.413556	5575.53733	717.9668153	3326.946418	11438.89954	1375.424726	1798.47242	1332.841079	835.6946059	642.7974545	1.014875075	0.981518228	0.994296998	-3.654951922	0.263841932	0.572963151	-3.601381107	0.005680606	0.026275685
AS-tDR-007217	-	-	chr19.trna1528-GlyGCC	1	30	GCATTGGTGGTTCAGTGGTAGAATTCTCGCCTGCCACGCGGGAGGCCCGGGTTCGATTCCCGGCCAATGCACCA	74	)))))))..)))).......((((.))))).......(((((....))))).......((((((((((((.	GCATTGTGGTTCAGTGGTAGAATTCTCGCC	tRF-5	30	6-G	422	291	288	320	2623	1890	2782	2005	3538	2164	2049	3408	4317.179715	4373.769408	3977.296267	3982.526664	15959.55048	11644.31246	11248.85773	10213.80213	15867.819	13541.16477	13377.64256	16851.1825	2.946334098	0.000701893	0.004861405	1.215430475	0.135375016	0.399505742	3.581064252	1.69507E-05	0.000659455
AS-tDR-007243	-	-	chr19.trna1528-GlyGCC	1	31	GCATTGGTGGTTCAGTGGTAGAATTCTCGCCTGCCACGCGGGAGGCCCGGGTTCGATTCCCGGCCAATGCACCA	74	)))))))..)))).......((((.))))).......(((((....))))).......((((((((((((.	GCATTGGTGGTTCAGTGGTAGAATTCTCGCA	tiRNA-5	31	31C>A	1472	1023	1261	1171	8181	7314	10194	8025	10204	7091	6108	8927	15058.97759	15375.82854	17414.48123	14573.55851	49777.00437	45061.64092	41218.85538	40880.67936	45764.61988	44371.71874	39878.30197	44140.40674	2.834392441	1.16672E-05	0.000335961	-1.015980408	0.784689981	1	2.789810136	1.10539E-06	0.000134748
AS-tDR-000011	-	-	chr19.trna1528-GlyGCC	1	31	GCATTGGTGGTTCAGTGGTAGAATTCTCGCCTGCCACGCGGGAGGCCCGGGTTCGATTCCCGGCCAATGCACCA	74	)))))))..)))).......((((.))))).......(((((....))))).......((((((((((((.	GCATTGGTGGTTCAGTGGTAGAATTCTCGCC	tiRNA-5	31	ExactMatch	3775	2342	2838	2642	21401	17776	25419	18449	23956	17800	15419	25093	38619.32091	35200.57716	39192.9403	32880.73577	130213.6256	109518.1473	102780.2712	93982.26212	107441.9084	111382.9634	100668.5557	124074.7425	2.991813323	9.04354E-05	0.001243317	1.016205937	0.853136196	1	3.04029846	6.80096E-06	0.000331032
AS-tDR-007238	-	-	chr19.trna1528-GlyGCC	1	31	GCATTGGTGGTTCAGTGGTAGAATTCTCGCCTGCCACGCGGGAGGCCCGGGTTCGATTCCCGGCCAATGCACCA	74	)))))))..)))).......((((.))))).......(((((....))))).......((((((((((((.	GCATTGGTGGTTCAGTGGTAGAATTCTCGCT	tiRNA-5	31	31C>T	4605	2980	3557	3243	24756	21737	28894	22442	30176	20613	17031	26546	47110.45637	44789.80356	49122.37091	40360.41866	150627.0041	133921.9153	116831.2348	114323.2656	135338.4133	128985.2261	111193.0846	131259.2402	2.843132523	7.04432E-05	0.001115199	-1.017616039	0.830553113	1	2.793914812	7.06057E-06	0.000331032
AS-tDR-008139	-	-	chr19.trna1528-GlyGCC	1	32	GCATTGGTGGTTCAGTGGTAGAATTCTCGCCTGCCACGCGGGAGGCCCGGGTTCGATTCCCGGCCAATGCACCA	74	)))))))..)))).......((((.))))).......(((((....))))).......((((((((((((.	GCATTGGTGGTTCAGTGGTAGAATTCTCGCCA	tiRNA-5	32	32T>A	1442	845	1427	1213	2031	2054	2705	4214	5567	2840	2255	3091	14752.06907	12700.46443	19706.9506	15096.26514	12357.54747	12654.71841	10937.51264	21466.81406	24967.82035	17771.21439	14722.58856	15283.74563	-1.084275631	0.682820815	0.710203561	1.266956081	0.297933906	0.603960252	1.16848156	0.382140342	0.401923276
AS-tDR-001297	-	-	chr19.trna1528-GlyGCC	1	32	GCATTGGTGGTTCAGTGGTAGAATTCTCGCCTGCCACGCGGGAGGCCCGGGTTCGATTCCCGGCCAATGCACCA	74	)))))))..)))).......((((.))))).......(((((....))))).......((((((((((((.	GCATTGGTGGTTCAGTGGTAGAATTCTCGCCT	tiRNA-5	32	ExactMatch	8080	4446	7389	6219	11522	10805	14169	21180	29783	16305	12328	19390	82660.69218	66823.98208	102042.5074	77397.91664	70105.20039	66569.73341	57291.54031	107894.4285	133575.8206	102028.046	80487.83673	95875.71264	-1.089656649	0.630718302	0.659010523	1.364754274	0.131444694	0.399505742	1.252462668	0.171611491	0.226400875
AS-tDR-009271	-	-	chr19.trna1528-GlyGCC	1	51	GCATTGGTGGTTCAGTGGTAGAATTCTCGCCTGCCACGCGGGAGGCCCGGGTTCGATTCCCGGCCAATGCACCA	74	)))))))..)))).......((((.))))).......(((((....))))).......((((((((((((.	GCATTGGTGGTTCAGTGGTAGAATTCTCGCCTGCCACGCGGGAGGCCCGGG	tRF-5	51	ExactMatch	1179	682	1188	1213	918	1001	1827	1473	823	1225	1191	1762	12061.50447	10250.55236	16406.3471	15096.26514	5585.538445	6167.172896	7387.369902	7503.706006	3691.129181	7665.400572	7775.877153	8712.377807	-2.019629944	0.003721334	0.012824407	1.045069313	0.81224111	1	-1.932532052	0.011056308	0.038667308
AS-tDR-013629	-	-	chr19.trna1528-GlyGCC	3	35	GCATTGGTGGTTCAGTGGTAGAATTCTCGCCTGCCACGCGGGAGGCCCGGGTTCGATTCCCGGCCAATGCACCA	74	)))))))..)))).......((((.))))).......(((((....))))).......((((((((((((.	ATTGGTGGTTCAGTGGTAGAATTCTCGCCTGCT	i-tRF	33	33C>T	270	330	240	448	118	540	2829	270	401	213	128	130	2762.176595	4959.944689	3314.413556	5575.53733	717.9668153	3326.946418	11438.89954	1375.424726	1798.47242	1332.841079	835.6946059	642.7974545	1.014875075	0.981518228	0.994296998	-3.654951922	0.263841932	0.572963151	-3.601381107	0.005680606	0.026275685
AS-tDR-007217	-	-	chr19.trna3490-GlyGCC	1	30	GCATTGGTGGTTCAGTGGTAGAATTCTCGCCTGCCACGCGGGAGGCCCGGGTTCGATTCCCGGCCAATGCACCA	74	)))))))..)))).......((((.))))).......(((((....))))).......((((((((((((.	GCATTGTGGTTCAGTGGTAGAATTCTCGCC	tRF-5	30	6-G	422	291	288	320	2623	1890	2782	2005	3538	2164	2049	3408	4317.179715	4373.769408	3977.296267	3982.526664	15959.55048	11644.31246	11248.85773	10213.80213	15867.819	13541.16477	13377.64256	16851.1825	2.946334098	0.000701893	0.004861405	1.215430475	0.135375016	0.399505742	3.581064252	1.69507E-05	0.000659455
AS-tDR-007243	-	-	chr19.trna3490-GlyGCC	1	31	GCATTGGTGGTTCAGTGGTAGAATTCTCGCCTGCCACGCGGGAGGCCCGGGTTCGATTCCCGGCCAATGCACCA	74	)))))))..)))).......((((.))))).......(((((....))))).......((((((((((((.	GCATTGGTGGTTCAGTGGTAGAATTCTCGCA	tiRNA-5	31	31C>A	1472	1023	1261	1171	8181	7314	10194	8025	10204	7091	6108	8927	15058.97759	15375.82854	17414.48123	14573.55851	49777.00437	45061.64092	41218.85538	40880.67936	45764.61988	44371.71874	39878.30197	44140.40674	2.834392441	1.16672E-05	0.000335961	-1.015980408	0.784689981	1	2.789810136	1.10539E-06	0.000134748
AS-tDR-000011	-	-	chr19.trna3490-GlyGCC	1	31	GCATTGGTGGTTCAGTGGTAGAATTCTCGCCTGCCACGCGGGAGGCCCGGGTTCGATTCCCGGCCAATGCACCA	74	)))))))..)))).......((((.))))).......(((((....))))).......((((((((((((.	GCATTGGTGGTTCAGTGGTAGAATTCTCGCC	tiRNA-5	31	ExactMatch	3775	2342	2838	2642	21401	17776	25419	18449	23956	17800	15419	25093	38619.32091	35200.57716	39192.9403	32880.73577	130213.6256	109518.1473	102780.2712	93982.26212	107441.9084	111382.9634	100668.5557	124074.7425	2.991813323	9.04354E-05	0.001243317	1.016205937	0.853136196	1	3.04029846	6.80096E-06	0.000331032
AS-tDR-007238	-	-	chr19.trna3490-GlyGCC	1	31	GCATTGGTGGTTCAGTGGTAGAATTCTCGCCTGCCACGCGGGAGGCCCGGGTTCGATTCCCGGCCAATGCACCA	74	)))))))..)))).......((((.))))).......(((((....))))).......((((((((((((.	GCATTGGTGGTTCAGTGGTAGAATTCTCGCT	tiRNA-5	31	31C>T	4605	2980	3557	3243	24756	21737	28894	22442	30176	20613	17031	26546	47110.45637	44789.80356	49122.37091	40360.41866	150627.0041	133921.9153	116831.2348	114323.2656	135338.4133	128985.2261	111193.0846	131259.2402	2.843132523	7.04432E-05	0.001115199	-1.017616039	0.830553113	1	2.793914812	7.06057E-06	0.000331032
AS-tDR-008139	-	-	chr19.trna3490-GlyGCC	1	32	GCATTGGTGGTTCAGTGGTAGAATTCTCGCCTGCCACGCGGGAGGCCCGGGTTCGATTCCCGGCCAATGCACCA	74	)))))))..)))).......((((.))))).......(((((....))))).......((((((((((((.	GCATTGGTGGTTCAGTGGTAGAATTCTCGCCA	tiRNA-5	32	32T>A	1442	845	1427	1213	2031	2054	2705	4214	5567	2840	2255	3091	14752.06907	12700.46443	19706.9506	15096.26514	12357.54747	12654.71841	10937.51264	21466.81406	24967.82035	17771.21439	14722.58856	15283.74563	-1.084275631	0.682820815	0.710203561	1.266956081	0.297933906	0.603960252	1.16848156	0.382140342	0.401923276
AS-tDR-001297	-	-	chr19.trna3490-GlyGCC	1	32	GCATTGGTGGTTCAGTGGTAGAATTCTCGCCTGCCACGCGGGAGGCCCGGGTTCGATTCCCGGCCAATGCACCA	74	)))))))..)))).......((((.))))).......(((((....))))).......((((((((((((.	GCATTGGTGGTTCAGTGGTAGAATTCTCGCCT	tiRNA-5	32	ExactMatch	8080	4446	7389	6219	11522	10805	14169	21180	29783	16305	12328	19390	82660.69218	66823.98208	102042.5074	77397.91664	70105.20039	66569.73341	57291.54031	107894.4285	133575.8206	102028.046	80487.83673	95875.71264	-1.089656649	0.630718302	0.659010523	1.364754274	0.131444694	0.399505742	1.252462668	0.171611491	0.226400875
AS-tDR-009271	-	-	chr19.trna3490-GlyGCC	1	51	GCATTGGTGGTTCAGTGGTAGAATTCTCGCCTGCCACGCGGGAGGCCCGGGTTCGATTCCCGGCCAATGCACCA	74	)))))))..)))).......((((.))))).......(((((....))))).......((((((((((((.	GCATTGGTGGTTCAGTGGTAGAATTCTCGCCTGCCACGCGGGAGGCCCGGG	tRF-5	51	ExactMatch	1179	682	1188	1213	918	1001	1827	1473	823	1225	1191	1762	12061.50447	10250.55236	16406.3471	15096.26514	5585.538445	6167.172896	7387.369902	7503.706006	3691.129181	7665.400572	7775.877153	8712.377807	-2.019629944	0.003721334	0.012824407	1.045069313	0.81224111	1	-1.932532052	0.011056308	0.038667308
AS-tDR-013629	-	-	chr19.trna3490-GlyGCC	3	35	GCATTGGTGGTTCAGTGGTAGAATTCTCGCCTGCCACGCGGGAGGCCCGGGTTCGATTCCCGGCCAATGCACCA	74	)))))))..)))).......((((.))))).......(((((....))))).......((((((((((((.	ATTGGTGGTTCAGTGGTAGAATTCTCGCCTGCT	i-tRF	33	33C>T	270	330	240	448	118	540	2829	270	401	213	128	130	2762.176595	4959.944689	3314.413556	5575.53733	717.9668153	3326.946418	11438.89954	1375.424726	1798.47242	1332.841079	835.6946059	642.7974545	1.014875075	0.981518228	0.994296998	-3.654951922	0.263841932	0.572963151	-3.601381107	0.005680606	0.026275685
AS-tDR-007217	-	-	chr3.trna10899-GlyGCC	1	30	GCATTGGTGGTTCAGTGGTAGAATTCTCGCCTGCCACGCGGGAGGCCCGGGTTCGATTCCCGGCCAATGCACCA	74	)))))))..)))).......((((.))))).......(((((....))))).......((((((((((((.	GCATTGTGGTTCAGTGGTAGAATTCTCGCC	tRF-5	30	6-G	422	291	288	320	2623	1890	2782	2005	3538	2164	2049	3408	4317.179715	4373.769408	3977.296267	3982.526664	15959.55048	11644.31246	11248.85773	10213.80213	15867.819	13541.16477	13377.64256	16851.1825	2.946334098	0.000701893	0.004861405	1.215430475	0.135375016	0.399505742	3.581064252	1.69507E-05	0.000659455
AS-tDR-007243	-	-	chr3.trna10899-GlyGCC	1	31	GCATTGGTGGTTCAGTGGTAGAATTCTCGCCTGCCACGCGGGAGGCCCGGGTTCGATTCCCGGCCAATGCACCA	74	)))))))..)))).......((((.))))).......(((((....))))).......((((((((((((.	GCATTGGTGGTTCAGTGGTAGAATTCTCGCA	tiRNA-5	31	31C>A	1472	1023	1261	1171	8181	7314	10194	8025	10204	7091	6108	8927	15058.97759	15375.82854	17414.48123	14573.55851	49777.00437	45061.64092	41218.85538	40880.67936	45764.61988	44371.71874	39878.30197	44140.40674	2.834392441	1.16672E-05	0.000335961	-1.015980408	0.784689981	1	2.789810136	1.10539E-06	0.000134748
AS-tDR-000011	-	-	chr3.trna10899-GlyGCC	1	31	GCATTGGTGGTTCAGTGGTAGAATTCTCGCCTGCCACGCGGGAGGCCCGGGTTCGATTCCCGGCCAATGCACCA	74	)))))))..)))).......((((.))))).......(((((....))))).......((((((((((((.	GCATTGGTGGTTCAGTGGTAGAATTCTCGCC	tiRNA-5	31	ExactMatch	3775	2342	2838	2642	21401	17776	25419	18449	23956	17800	15419	25093	38619.32091	35200.57716	39192.9403	32880.73577	130213.6256	109518.1473	102780.2712	93982.26212	107441.9084	111382.9634	100668.5557	124074.7425	2.991813323	9.04354E-05	0.001243317	1.016205937	0.853136196	1	3.04029846	6.80096E-06	0.000331032
AS-tDR-007238	-	-	chr3.trna10899-GlyGCC	1	31	GCATTGGTGGTTCAGTGGTAGAATTCTCGCCTGCCACGCGGGAGGCCCGGGTTCGATTCCCGGCCAATGCACCA	74	)))))))..)))).......((((.))))).......(((((....))))).......((((((((((((.	GCATTGGTGGTTCAGTGGTAGAATTCTCGCT	tiRNA-5	31	31C>T	4605	2980	3557	3243	24756	21737	28894	22442	30176	20613	17031	26546	47110.45637	44789.80356	49122.37091	40360.41866	150627.0041	133921.9153	116831.2348	114323.2656	135338.4133	128985.2261	111193.0846	131259.2402	2.843132523	7.04432E-05	0.001115199	-1.017616039	0.830553113	1	2.793914812	7.06057E-06	0.000331032
AS-tDR-008139	-	-	chr3.trna10899-GlyGCC	1	32	GCATTGGTGGTTCAGTGGTAGAATTCTCGCCTGCCACGCGGGAGGCCCGGGTTCGATTCCCGGCCAATGCACCA	74	)))))))..)))).......((((.))))).......(((((....))))).......((((((((((((.	GCATTGGTGGTTCAGTGGTAGAATTCTCGCCA	tiRNA-5	32	32T>A	1442	845	1427	1213	2031	2054	2705	4214	5567	2840	2255	3091	14752.06907	12700.46443	19706.9506	15096.26514	12357.54747	12654.71841	10937.51264	21466.81406	24967.82035	17771.21439	14722.58856	15283.74563	-1.084275631	0.682820815	0.710203561	1.266956081	0.297933906	0.603960252	1.16848156	0.382140342	0.401923276
AS-tDR-001297	-	-	chr3.trna10899-GlyGCC	1	32	GCATTGGTGGTTCAGTGGTAGAATTCTCGCCTGCCACGCGGGAGGCCCGGGTTCGATTCCCGGCCAATGCACCA	74	)))))))..)))).......((((.))))).......(((((....))))).......((((((((((((.	GCATTGGTGGTTCAGTGGTAGAATTCTCGCCT	tiRNA-5	32	ExactMatch	8080	4446	7389	6219	11522	10805	14169	21180	29783	16305	12328	19390	82660.69218	66823.98208	102042.5074	77397.91664	70105.20039	66569.73341	57291.54031	107894.4285	133575.8206	102028.046	80487.83673	95875.71264	-1.089656649	0.630718302	0.659010523	1.364754274	0.131444694	0.399505742	1.252462668	0.171611491	0.226400875
AS-tDR-009271	-	-	chr3.trna10899-GlyGCC	1	51	GCATTGGTGGTTCAGTGGTAGAATTCTCGCCTGCCACGCGGGAGGCCCGGGTTCGATTCCCGGCCAATGCACCA	74	)))))))..)))).......((((.))))).......(((((....))))).......((((((((((((.	GCATTGGTGGTTCAGTGGTAGAATTCTCGCCTGCCACGCGGGAGGCCCGGG	tRF-5	51	ExactMatch	1179	682	1188	1213	918	1001	1827	1473	823	1225	1191	1762	12061.50447	10250.55236	16406.3471	15096.26514	5585.538445	6167.172896	7387.369902	7503.706006	3691.129181	7665.400572	7775.877153	8712.377807	-2.019629944	0.003721334	0.012824407	1.045069313	0.81224111	1	-1.932532052	0.011056308	0.038667308
AS-tDR-013629	-	-	chr3.trna10899-GlyGCC	3	35	GCATTGGTGGTTCAGTGGTAGAATTCTCGCCTGCCACGCGGGAGGCCCGGGTTCGATTCCCGGCCAATGCACCA	74	)))))))..)))).......((((.))))).......(((((....))))).......((((((((((((.	ATTGGTGGTTCAGTGGTAGAATTCTCGCCTGCT	i-tRF	33	33C>T	270	330	240	448	118	540	2829	270	401	213	128	130	2762.176595	4959.944689	3314.413556	5575.53733	717.9668153	3326.946418	11438.89954	1375.424726	1798.47242	1332.841079	835.6946059	642.7974545	1.014875075	0.981518228	0.994296998	-3.654951922	0.263841932	0.572963151	-3.601381107	0.005680606	0.026275685
AS-tDR-007217	-	-	pre-chr13.trna2238-GlyGCC	41	70	TAAACTGAAATAAGACTGTTGCAACCTCACCTTCCGCCAGGCATTGGTGGTTCAGTGGTAGAATTCTCGCCTGCCACGCGGGAGGCCCGGGTTCGATTCCCGGCCAATGCACGCTGTCCTTTTTTTCAAATTGTGTGTCCTGTATATCTTT	151	.....(((((...(((.((((((.((((.((..(((((((...)))))))....(((((((.........)))))))..)))))).(((((.......)))))....)))).)).))).....))))).......................	GCATTGTGGTTCAGTGGTAGAATTCTCGCC	Other	30	6-G	422	291	288	320	2623	1890	2782	2005	3538	2164	2049	3408	4317.179715	4373.769408	3977.296267	3982.526664	15959.55048	11644.31246	11248.85773	10213.80213	15867.819	13541.16477	13377.64256	16851.1825	2.946334098	0.000701893	0.004861405	1.215430475	0.135375016	0.399505742	3.581064252	1.69507E-05	0.000659455
AS-tDR-007243	-	-	pre-chr13.trna2238-GlyGCC	41	71	TAAACTGAAATAAGACTGTTGCAACCTCACCTTCCGCCAGGCATTGGTGGTTCAGTGGTAGAATTCTCGCCTGCCACGCGGGAGGCCCGGGTTCGATTCCCGGCCAATGCACGCTGTCCTTTTTTTCAAATTGTGTGTCCTGTATATCTTT	151	.....(((((...(((.((((((.((((.((..(((((((...)))))))....(((((((.........)))))))..)))))).(((((.......)))))....)))).)).))).....))))).......................	GCATTGGTGGTTCAGTGGTAGAATTCTCGCA	Other	31	31C>A	1472	1023	1261	1171	8181	7314	10194	8025	10204	7091	6108	8927	15058.97759	15375.82854	17414.48123	14573.55851	49777.00437	45061.64092	41218.85538	40880.67936	45764.61988	44371.71874	39878.30197	44140.40674	2.834392441	1.16672E-05	0.000335961	-1.015980408	0.784689981	1	2.789810136	1.10539E-06	0.000134748
AS-tDR-000011	-	-	pre-chr13.trna2238-GlyGCC	41	71	TAAACTGAAATAAGACTGTTGCAACCTCACCTTCCGCCAGGCATTGGTGGTTCAGTGGTAGAATTCTCGCCTGCCACGCGGGAGGCCCGGGTTCGATTCCCGGCCAATGCACGCTGTCCTTTTTTTCAAATTGTGTGTCCTGTATATCTTT	151	.....(((((...(((.((((((.((((.((..(((((((...)))))))....(((((((.........)))))))..)))))).(((((.......)))))....)))).)).))).....))))).......................	GCATTGGTGGTTCAGTGGTAGAATTCTCGCC	Other	31	ExactMatch	3775	2342	2838	2642	21401	17776	25419	18449	23956	17800	15419	25093	38619.32091	35200.57716	39192.9403	32880.73577	130213.6256	109518.1473	102780.2712	93982.26212	107441.9084	111382.9634	100668.5557	124074.7425	2.991813323	9.04354E-05	0.001243317	1.016205937	0.853136196	1	3.04029846	6.80096E-06	0.000331032
AS-tDR-007238	-	-	pre-chr13.trna2238-GlyGCC	41	71	TAAACTGAAATAAGACTGTTGCAACCTCACCTTCCGCCAGGCATTGGTGGTTCAGTGGTAGAATTCTCGCCTGCCACGCGGGAGGCCCGGGTTCGATTCCCGGCCAATGCACGCTGTCCTTTTTTTCAAATTGTGTGTCCTGTATATCTTT	151	.....(((((...(((.((((((.((((.((..(((((((...)))))))....(((((((.........)))))))..)))))).(((((.......)))))....)))).)).))).....))))).......................	GCATTGGTGGTTCAGTGGTAGAATTCTCGCT	Other	31	31C>T	4605	2980	3557	3243	24756	21737	28894	22442	30176	20613	17031	26546	47110.45637	44789.80356	49122.37091	40360.41866	150627.0041	133921.9153	116831.2348	114323.2656	135338.4133	128985.2261	111193.0846	131259.2402	2.843132523	7.04432E-05	0.001115199	-1.017616039	0.830553113	1	2.793914812	7.06057E-06	0.000331032
AS-tDR-008139	-	-	pre-chr13.trna2238-GlyGCC	41	72	TAAACTGAAATAAGACTGTTGCAACCTCACCTTCCGCCAGGCATTGGTGGTTCAGTGGTAGAATTCTCGCCTGCCACGCGGGAGGCCCGGGTTCGATTCCCGGCCAATGCACGCTGTCCTTTTTTTCAAATTGTGTGTCCTGTATATCTTT	151	.....(((((...(((.((((((.((((.((..(((((((...)))))))....(((((((.........)))))))..)))))).(((((.......)))))....)))).)).))).....))))).......................	GCATTGGTGGTTCAGTGGTAGAATTCTCGCCA	Other	32	32T>A	1442	845	1427	1213	2031	2054	2705	4214	5567	2840	2255	3091	14752.06907	12700.46443	19706.9506	15096.26514	12357.54747	12654.71841	10937.51264	21466.81406	24967.82035	17771.21439	14722.58856	15283.74563	-1.084275631	0.682820815	0.710203561	1.266956081	0.297933906	0.603960252	1.16848156	0.382140342	0.401923276
AS-tDR-001297	-	-	pre-chr13.trna2238-GlyGCC	41	72	TAAACTGAAATAAGACTGTTGCAACCTCACCTTCCGCCAGGCATTGGTGGTTCAGTGGTAGAATTCTCGCCTGCCACGCGGGAGGCCCGGGTTCGATTCCCGGCCAATGCACGCTGTCCTTTTTTTCAAATTGTGTGTCCTGTATATCTTT	151	.....(((((...(((.((((((.((((.((..(((((((...)))))))....(((((((.........)))))))..)))))).(((((.......)))))....)))).)).))).....))))).......................	GCATTGGTGGTTCAGTGGTAGAATTCTCGCCT	Other	32	ExactMatch	8080	4446	7389	6219	11522	10805	14169	21180	29783	16305	12328	19390	82660.69218	66823.98208	102042.5074	77397.91664	70105.20039	66569.73341	57291.54031	107894.4285	133575.8206	102028.046	80487.83673	95875.71264	-1.089656649	0.630718302	0.659010523	1.364754274	0.131444694	0.399505742	1.252462668	0.171611491	0.226400875
AS-tDR-009271	-	-	pre-chr13.trna2238-GlyGCC	41	91	TAAACTGAAATAAGACTGTTGCAACCTCACCTTCCGCCAGGCATTGGTGGTTCAGTGGTAGAATTCTCGCCTGCCACGCGGGAGGCCCGGGTTCGATTCCCGGCCAATGCACGCTGTCCTTTTTTTCAAATTGTGTGTCCTGTATATCTTT	151	.....(((((...(((.((((((.((((.((..(((((((...)))))))....(((((((.........)))))))..)))))).(((((.......)))))....)))).)).))).....))))).......................	GCATTGGTGGTTCAGTGGTAGAATTCTCGCCTGCCACGCGGGAGGCCCGGG	Other	51	ExactMatch	1179	682	1188	1213	918	1001	1827	1473	823	1225	1191	1762	12061.50447	10250.55236	16406.3471	15096.26514	5585.538445	6167.172896	7387.369902	7503.706006	3691.129181	7665.400572	7775.877153	8712.377807	-2.019629944	0.003721334	0.012824407	1.045069313	0.81224111	1	-1.932532052	0.011056308	0.038667308
AS-tDR-013629	-	-	pre-chr13.trna2238-GlyGCC	43	75	TAAACTGAAATAAGACTGTTGCAACCTCACCTTCCGCCAGGCATTGGTGGTTCAGTGGTAGAATTCTCGCCTGCCACGCGGGAGGCCCGGGTTCGATTCCCGGCCAATGCACGCTGTCCTTTTTTTCAAATTGTGTGTCCTGTATATCTTT	151	.....(((((...(((.((((((.((((.((..(((((((...)))))))....(((((((.........)))))))..)))))).(((((.......)))))....)))).)).))).....))))).......................	ATTGGTGGTTCAGTGGTAGAATTCTCGCCTGCT	Other	33	33C>T	270	330	240	448	118	540	2829	270	401	213	128	130	2762.176595	4959.944689	3314.413556	5575.53733	717.9668153	3326.946418	11438.89954	1375.424726	1798.47242	1332.841079	835.6946059	642.7974545	1.014875075	0.981518228	0.994296998	-3.654951922	0.263841932	0.572963151	-3.601381107	0.005680606	0.026275685
AS-tDR-007217	-	-	pre-chr19.trna1528-GlyGCC	41	70	GAGGTTATAGGGAGGTGCCACACAGCTGCTCACAGCTGGAGCATTGGTGGTTCAGTGGTAGAATTCTCGCCTGCCACGCGGGAGGCCCGGGTTCGATTCCCGGCCAATGCAGTAGCAATATTTTTAATTCCAAGAGATGAAAATTTCATAC	151	..((...((((((..(((.((.((((((....))))))..((((((((......(((((((.........))))))).((((((...((....)).)))))))))))))).)).)))...))))))...))..(((((....)))))....	GCATTGTGGTTCAGTGGTAGAATTCTCGCC	Other	30	6-G	422	291	288	320	2623	1890	2782	2005	3538	2164	2049	3408	4317.179715	4373.769408	3977.296267	3982.526664	15959.55048	11644.31246	11248.85773	10213.80213	15867.819	13541.16477	13377.64256	16851.1825	2.946334098	0.000701893	0.004861405	1.215430475	0.135375016	0.399505742	3.581064252	1.69507E-05	0.000659455
AS-tDR-007243	-	-	pre-chr19.trna1528-GlyGCC	41	71	GAGGTTATAGGGAGGTGCCACACAGCTGCTCACAGCTGGAGCATTGGTGGTTCAGTGGTAGAATTCTCGCCTGCCACGCGGGAGGCCCGGGTTCGATTCCCGGCCAATGCAGTAGCAATATTTTTAATTCCAAGAGATGAAAATTTCATAC	151	..((...((((((..(((.((.((((((....))))))..((((((((......(((((((.........))))))).((((((...((....)).)))))))))))))).)).)))...))))))...))..(((((....)))))....	GCATTGGTGGTTCAGTGGTAGAATTCTCGCA	Other	31	31C>A	1472	1023	1261	1171	8181	7314	10194	8025	10204	7091	6108	8927	15058.97759	15375.82854	17414.48123	14573.55851	49777.00437	45061.64092	41218.85538	40880.67936	45764.61988	44371.71874	39878.30197	44140.40674	2.834392441	1.16672E-05	0.000335961	-1.015980408	0.784689981	1	2.789810136	1.10539E-06	0.000134748
AS-tDR-000011	-	-	pre-chr19.trna1528-GlyGCC	41	71	GAGGTTATAGGGAGGTGCCACACAGCTGCTCACAGCTGGAGCATTGGTGGTTCAGTGGTAGAATTCTCGCCTGCCACGCGGGAGGCCCGGGTTCGATTCCCGGCCAATGCAGTAGCAATATTTTTAATTCCAAGAGATGAAAATTTCATAC	151	..((...((((((..(((.((.((((((....))))))..((((((((......(((((((.........))))))).((((((...((....)).)))))))))))))).)).)))...))))))...))..(((((....)))))....	GCATTGGTGGTTCAGTGGTAGAATTCTCGCC	Other	31	ExactMatch	3775	2342	2838	2642	21401	17776	25419	18449	23956	17800	15419	25093	38619.32091	35200.57716	39192.9403	32880.73577	130213.6256	109518.1473	102780.2712	93982.26212	107441.9084	111382.9634	100668.5557	124074.7425	2.991813323	9.04354E-05	0.001243317	1.016205937	0.853136196	1	3.04029846	6.80096E-06	0.000331032
AS-tDR-007238	-	-	pre-chr19.trna1528-GlyGCC	41	71	GAGGTTATAGGGAGGTGCCACACAGCTGCTCACAGCTGGAGCATTGGTGGTTCAGTGGTAGAATTCTCGCCTGCCACGCGGGAGGCCCGGGTTCGATTCCCGGCCAATGCAGTAGCAATATTTTTAATTCCAAGAGATGAAAATTTCATAC	151	..((...((((((..(((.((.((((((....))))))..((((((((......(((((((.........))))))).((((((...((....)).)))))))))))))).)).)))...))))))...))..(((((....)))))....	GCATTGGTGGTTCAGTGGTAGAATTCTCGCT	Other	31	31C>T	4605	2980	3557	3243	24756	21737	28894	22442	30176	20613	17031	26546	47110.45637	44789.80356	49122.37091	40360.41866	150627.0041	133921.9153	116831.2348	114323.2656	135338.4133	128985.2261	111193.0846	131259.2402	2.843132523	7.04432E-05	0.001115199	-1.017616039	0.830553113	1	2.793914812	7.06057E-06	0.000331032
AS-tDR-008139	-	-	pre-chr19.trna1528-GlyGCC	41	72	GAGGTTATAGGGAGGTGCCACACAGCTGCTCACAGCTGGAGCATTGGTGGTTCAGTGGTAGAATTCTCGCCTGCCACGCGGGAGGCCCGGGTTCGATTCCCGGCCAATGCAGTAGCAATATTTTTAATTCCAAGAGATGAAAATTTCATAC	151	..((...((((((..(((.((.((((((....))))))..((((((((......(((((((.........))))))).((((((...((....)).)))))))))))))).)).)))...))))))...))..(((((....)))))....	GCATTGGTGGTTCAGTGGTAGAATTCTCGCCA	Other	32	32T>A	1442	845	1427	1213	2031	2054	2705	4214	5567	2840	2255	3091	14752.06907	12700.46443	19706.9506	15096.26514	12357.54747	12654.71841	10937.51264	21466.81406	24967.82035	17771.21439	14722.58856	15283.74563	-1.084275631	0.682820815	0.710203561	1.266956081	0.297933906	0.603960252	1.16848156	0.382140342	0.401923276
AS-tDR-001297	-	-	pre-chr19.trna1528-GlyGCC	41	72	GAGGTTATAGGGAGGTGCCACACAGCTGCTCACAGCTGGAGCATTGGTGGTTCAGTGGTAGAATTCTCGCCTGCCACGCGGGAGGCCCGGGTTCGATTCCCGGCCAATGCAGTAGCAATATTTTTAATTCCAAGAGATGAAAATTTCATAC	151	..((...((((((..(((.((.((((((....))))))..((((((((......(((((((.........))))))).((((((...((....)).)))))))))))))).)).)))...))))))...))..(((((....)))))....	GCATTGGTGGTTCAGTGGTAGAATTCTCGCCT	Other	32	ExactMatch	8080	4446	7389	6219	11522	10805	14169	21180	29783	16305	12328	19390	82660.69218	66823.98208	102042.5074	77397.91664	70105.20039	66569.73341	57291.54031	107894.4285	133575.8206	102028.046	80487.83673	95875.71264	-1.089656649	0.630718302	0.659010523	1.364754274	0.131444694	0.399505742	1.252462668	0.171611491	0.226400875
AS-tDR-009271	-	-	pre-chr19.trna1528-GlyGCC	41	91	GAGGTTATAGGGAGGTGCCACACAGCTGCTCACAGCTGGAGCATTGGTGGTTCAGTGGTAGAATTCTCGCCTGCCACGCGGGAGGCCCGGGTTCGATTCCCGGCCAATGCAGTAGCAATATTTTTAATTCCAAGAGATGAAAATTTCATAC	151	..((...((((((..(((.((.((((((....))))))..((((((((......(((((((.........))))))).((((((...((....)).)))))))))))))).)).)))...))))))...))..(((((....)))))....	GCATTGGTGGTTCAGTGGTAGAATTCTCGCCTGCCACGCGGGAGGCCCGGG	Other	51	ExactMatch	1179	682	1188	1213	918	1001	1827	1473	823	1225	1191	1762	12061.50447	10250.55236	16406.3471	15096.26514	5585.538445	6167.172896	7387.369902	7503.706006	3691.129181	7665.400572	7775.877153	8712.377807	-2.019629944	0.003721334	0.012824407	1.045069313	0.81224111	1	-1.932532052	0.011056308	0.038667308
AS-tDR-013629	-	-	pre-chr19.trna1528-GlyGCC	43	75	GAGGTTATAGGGAGGTGCCACACAGCTGCTCACAGCTGGAGCATTGGTGGTTCAGTGGTAGAATTCTCGCCTGCCACGCGGGAGGCCCGGGTTCGATTCCCGGCCAATGCAGTAGCAATATTTTTAATTCCAAGAGATGAAAATTTCATAC	151	..((...((((((..(((.((.((((((....))))))..((((((((......(((((((.........))))))).((((((...((....)).)))))))))))))).)).)))...))))))...))..(((((....)))))....	ATTGGTGGTTCAGTGGTAGAATTCTCGCCTGCT	Other	33	33C>T	270	330	240	448	118	540	2829	270	401	213	128	130	2762.176595	4959.944689	3314.413556	5575.53733	717.9668153	3326.946418	11438.89954	1375.424726	1798.47242	1332.841079	835.6946059	642.7974545	1.014875075	0.981518228	0.994296998	-3.654951922	0.263841932	0.572963151	-3.601381107	0.005680606	0.026275685
AS-tDR-007217	-	-	pre-chr19.trna3490-GlyGCC	41	70	GAAACTAAATCCAACTAGCAAAGACTGTTTCTACAGCCAAGCATTGGTGGTTCAGTGGTAGAATTCTCGCCTGCCACGCGGGAGGCCCGGGTTCGATTCCCGGCCAATGCACGGTCTCTTTTTCTTAAATACTTTGCTCAAGAAGTCAGGA	151	.........(((.((((((((((.((((....))))((..((((((((......(((((((.........))))))).((((((...((....)).))))))))))))))..)).................))))))).....)))..)))	GCATTGTGGTTCAGTGGTAGAATTCTCGCC	Other	30	6-G	422	291	288	320	2623	1890	2782	2005	3538	2164	2049	3408	4317.179715	4373.769408	3977.296267	3982.526664	15959.55048	11644.31246	11248.85773	10213.80213	15867.819	13541.16477	13377.64256	16851.1825	2.946334098	0.000701893	0.004861405	1.215430475	0.135375016	0.399505742	3.581064252	1.69507E-05	0.000659455
AS-tDR-007243	-	-	pre-chr19.trna3490-GlyGCC	41	71	GAAACTAAATCCAACTAGCAAAGACTGTTTCTACAGCCAAGCATTGGTGGTTCAGTGGTAGAATTCTCGCCTGCCACGCGGGAGGCCCGGGTTCGATTCCCGGCCAATGCACGGTCTCTTTTTCTTAAATACTTTGCTCAAGAAGTCAGGA	151	.........(((.((((((((((.((((....))))((..((((((((......(((((((.........))))))).((((((...((....)).))))))))))))))..)).................))))))).....)))..)))	GCATTGGTGGTTCAGTGGTAGAATTCTCGCA	Other	31	31C>A	1472	1023	1261	1171	8181	7314	10194	8025	10204	7091	6108	8927	15058.97759	15375.82854	17414.48123	14573.55851	49777.00437	45061.64092	41218.85538	40880.67936	45764.61988	44371.71874	39878.30197	44140.40674	2.834392441	1.16672E-05	0.000335961	-1.015980408	0.784689981	1	2.789810136	1.10539E-06	0.000134748
AS-tDR-000011	-	-	pre-chr19.trna3490-GlyGCC	41	71	GAAACTAAATCCAACTAGCAAAGACTGTTTCTACAGCCAAGCATTGGTGGTTCAGTGGTAGAATTCTCGCCTGCCACGCGGGAGGCCCGGGTTCGATTCCCGGCCAATGCACGGTCTCTTTTTCTTAAATACTTTGCTCAAGAAGTCAGGA	151	.........(((.((((((((((.((((....))))((..((((((((......(((((((.........))))))).((((((...((....)).))))))))))))))..)).................))))))).....)))..)))	GCATTGGTGGTTCAGTGGTAGAATTCTCGCC	Other	31	ExactMatch	3775	2342	2838	2642	21401	17776	25419	18449	23956	17800	15419	25093	38619.32091	35200.57716	39192.9403	32880.73577	130213.6256	109518.1473	102780.2712	93982.26212	107441.9084	111382.9634	100668.5557	124074.7425	2.991813323	9.04354E-05	0.001243317	1.016205937	0.853136196	1	3.04029846	6.80096E-06	0.000331032
AS-tDR-007238	-	-	pre-chr19.trna3490-GlyGCC	41	71	GAAACTAAATCCAACTAGCAAAGACTGTTTCTACAGCCAAGCATTGGTGGTTCAGTGGTAGAATTCTCGCCTGCCACGCGGGAGGCCCGGGTTCGATTCCCGGCCAATGCACGGTCTCTTTTTCTTAAATACTTTGCTCAAGAAGTCAGGA	151	.........(((.((((((((((.((((....))))((..((((((((......(((((((.........))))))).((((((...((....)).))))))))))))))..)).................))))))).....)))..)))	GCATTGGTGGTTCAGTGGTAGAATTCTCGCT	Other	31	31C>T	4605	2980	3557	3243	24756	21737	28894	22442	30176	20613	17031	26546	47110.45637	44789.80356	49122.37091	40360.41866	150627.0041	133921.9153	116831.2348	114323.2656	135338.4133	128985.2261	111193.0846	131259.2402	2.843132523	7.04432E-05	0.001115199	-1.017616039	0.830553113	1	2.793914812	7.06057E-06	0.000331032
AS-tDR-008139	-	-	pre-chr19.trna3490-GlyGCC	41	72	GAAACTAAATCCAACTAGCAAAGACTGTTTCTACAGCCAAGCATTGGTGGTTCAGTGGTAGAATTCTCGCCTGCCACGCGGGAGGCCCGGGTTCGATTCCCGGCCAATGCACGGTCTCTTTTTCTTAAATACTTTGCTCAAGAAGTCAGGA	151	.........(((.((((((((((.((((....))))((..((((((((......(((((((.........))))))).((((((...((....)).))))))))))))))..)).................))))))).....)))..)))	GCATTGGTGGTTCAGTGGTAGAATTCTCGCCA	Other	32	32T>A	1442	845	1427	1213	2031	2054	2705	4214	5567	2840	2255	3091	14752.06907	12700.46443	19706.9506	15096.26514	12357.54747	12654.71841	10937.51264	21466.81406	24967.82035	17771.21439	14722.58856	15283.74563	-1.084275631	0.682820815	0.710203561	1.266956081	0.297933906	0.603960252	1.16848156	0.382140342	0.401923276
AS-tDR-001297	-	-	pre-chr19.trna3490-GlyGCC	41	72	GAAACTAAATCCAACTAGCAAAGACTGTTTCTACAGCCAAGCATTGGTGGTTCAGTGGTAGAATTCTCGCCTGCCACGCGGGAGGCCCGGGTTCGATTCCCGGCCAATGCACGGTCTCTTTTTCTTAAATACTTTGCTCAAGAAGTCAGGA	151	.........(((.((((((((((.((((....))))((..((((((((......(((((((.........))))))).((((((...((....)).))))))))))))))..)).................))))))).....)))..)))	GCATTGGTGGTTCAGTGGTAGAATTCTCGCCT	Other	32	ExactMatch	8080	4446	7389	6219	11522	10805	14169	21180	29783	16305	12328	19390	82660.69218	66823.98208	102042.5074	77397.91664	70105.20039	66569.73341	57291.54031	107894.4285	133575.8206	102028.046	80487.83673	95875.71264	-1.089656649	0.630718302	0.659010523	1.364754274	0.131444694	0.399505742	1.252462668	0.171611491	0.226400875
AS-tDR-009271	-	-	pre-chr19.trna3490-GlyGCC	41	91	GAAACTAAATCCAACTAGCAAAGACTGTTTCTACAGCCAAGCATTGGTGGTTCAGTGGTAGAATTCTCGCCTGCCACGCGGGAGGCCCGGGTTCGATTCCCGGCCAATGCACGGTCTCTTTTTCTTAAATACTTTGCTCAAGAAGTCAGGA	151	.........(((.((((((((((.((((....))))((..((((((((......(((((((.........))))))).((((((...((....)).))))))))))))))..)).................))))))).....)))..)))	GCATTGGTGGTTCAGTGGTAGAATTCTCGCCTGCCACGCGGGAGGCCCGGG	Other	51	ExactMatch	1179	682	1188	1213	918	1001	1827	1473	823	1225	1191	1762	12061.50447	10250.55236	16406.3471	15096.26514	5585.538445	6167.172896	7387.369902	7503.706006	3691.129181	7665.400572	7775.877153	8712.377807	-2.019629944	0.003721334	0.012824407	1.045069313	0.81224111	1	-1.932532052	0.011056308	0.038667308
AS-tDR-013629	-	-	pre-chr19.trna3490-GlyGCC	43	75	GAAACTAAATCCAACTAGCAAAGACTGTTTCTACAGCCAAGCATTGGTGGTTCAGTGGTAGAATTCTCGCCTGCCACGCGGGAGGCCCGGGTTCGATTCCCGGCCAATGCACGGTCTCTTTTTCTTAAATACTTTGCTCAAGAAGTCAGGA	151	.........(((.((((((((((.((((....))))((..((((((((......(((((((.........))))))).((((((...((....)).))))))))))))))..)).................))))))).....)))..)))	ATTGGTGGTTCAGTGGTAGAATTCTCGCCTGCT	Other	33	33C>T	270	330	240	448	118	540	2829	270	401	213	128	130	2762.176595	4959.944689	3314.413556	5575.53733	717.9668153	3326.946418	11438.89954	1375.424726	1798.47242	1332.841079	835.6946059	642.7974545	1.014875075	0.981518228	0.994296998	-3.654951922	0.263841932	0.572963151	-3.601381107	0.005680606	0.026275685
AS-tDR-007217	-	-	pre-chr3.trna10899-GlyGCC	41	70	TATCCTAGTATAGTATAAGAAAAGGCAACTGCTCGTGCTTGCATTGGTGGTTCAGTGGTAGAATTCTCGCCTGCCACGCGGGAGGCCCGGGTTCGATTCCCGGCCAATGCAGTTCCCCTTTTGTTTGAAATCTTATTTTTCTAAAATATTA	151	.....((((((.....((.((((((.((((((.....(((((....(((((.....(((((....)).))).)))))))))).((((.(((.......)))))))...))))))..)))))).)).((((.......))))....))))))	GCATTGTGGTTCAGTGGTAGAATTCTCGCC	Other	30	6-G	422	291	288	320	2623	1890	2782	2005	3538	2164	2049	3408	4317.179715	4373.769408	3977.296267	3982.526664	15959.55048	11644.31246	11248.85773	10213.80213	15867.819	13541.16477	13377.64256	16851.1825	2.946334098	0.000701893	0.004861405	1.215430475	0.135375016	0.399505742	3.581064252	1.69507E-05	0.000659455
AS-tDR-007243	-	-	pre-chr3.trna10899-GlyGCC	41	71	TATCCTAGTATAGTATAAGAAAAGGCAACTGCTCGTGCTTGCATTGGTGGTTCAGTGGTAGAATTCTCGCCTGCCACGCGGGAGGCCCGGGTTCGATTCCCGGCCAATGCAGTTCCCCTTTTGTTTGAAATCTTATTTTTCTAAAATATTA	151	.....((((((.....((.((((((.((((((.....(((((....(((((.....(((((....)).))).)))))))))).((((.(((.......)))))))...))))))..)))))).)).((((.......))))....))))))	GCATTGGTGGTTCAGTGGTAGAATTCTCGCA	Other	31	31C>A	1472	1023	1261	1171	8181	7314	10194	8025	10204	7091	6108	8927	15058.97759	15375.82854	17414.48123	14573.55851	49777.00437	45061.64092	41218.85538	40880.67936	45764.61988	44371.71874	39878.30197	44140.40674	2.834392441	1.16672E-05	0.000335961	-1.015980408	0.784689981	1	2.789810136	1.10539E-06	0.000134748
AS-tDR-000011	-	-	pre-chr3.trna10899-GlyGCC	41	71	TATCCTAGTATAGTATAAGAAAAGGCAACTGCTCGTGCTTGCATTGGTGGTTCAGTGGTAGAATTCTCGCCTGCCACGCGGGAGGCCCGGGTTCGATTCCCGGCCAATGCAGTTCCCCTTTTGTTTGAAATCTTATTTTTCTAAAATATTA	151	.....((((((.....((.((((((.((((((.....(((((....(((((.....(((((....)).))).)))))))))).((((.(((.......)))))))...))))))..)))))).)).((((.......))))....))))))	GCATTGGTGGTTCAGTGGTAGAATTCTCGCC	Other	31	ExactMatch	3775	2342	2838	2642	21401	17776	25419	18449	23956	17800	15419	25093	38619.32091	35200.57716	39192.9403	32880.73577	130213.6256	109518.1473	102780.2712	93982.26212	107441.9084	111382.9634	100668.5557	124074.7425	2.991813323	9.04354E-05	0.001243317	1.016205937	0.853136196	1	3.04029846	6.80096E-06	0.000331032
AS-tDR-007238	-	-	pre-chr3.trna10899-GlyGCC	41	71	TATCCTAGTATAGTATAAGAAAAGGCAACTGCTCGTGCTTGCATTGGTGGTTCAGTGGTAGAATTCTCGCCTGCCACGCGGGAGGCCCGGGTTCGATTCCCGGCCAATGCAGTTCCCCTTTTGTTTGAAATCTTATTTTTCTAAAATATTA	151	.....((((((.....((.((((((.((((((.....(((((....(((((.....(((((....)).))).)))))))))).((((.(((.......)))))))...))))))..)))))).)).((((.......))))....))))))	GCATTGGTGGTTCAGTGGTAGAATTCTCGCT	Other	31	31C>T	4605	2980	3557	3243	24756	21737	28894	22442	30176	20613	17031	26546	47110.45637	44789.80356	49122.37091	40360.41866	150627.0041	133921.9153	116831.2348	114323.2656	135338.4133	128985.2261	111193.0846	131259.2402	2.843132523	7.04432E-05	0.001115199	-1.017616039	0.830553113	1	2.793914812	7.06057E-06	0.000331032
AS-tDR-008139	-	-	pre-chr3.trna10899-GlyGCC	41	72	TATCCTAGTATAGTATAAGAAAAGGCAACTGCTCGTGCTTGCATTGGTGGTTCAGTGGTAGAATTCTCGCCTGCCACGCGGGAGGCCCGGGTTCGATTCCCGGCCAATGCAGTTCCCCTTTTGTTTGAAATCTTATTTTTCTAAAATATTA	151	.....((((((.....((.((((((.((((((.....(((((....(((((.....(((((....)).))).)))))))))).((((.(((.......)))))))...))))))..)))))).)).((((.......))))....))))))	GCATTGGTGGTTCAGTGGTAGAATTCTCGCCA	Other	32	32T>A	1442	845	1427	1213	2031	2054	2705	4214	5567	2840	2255	3091	14752.06907	12700.46443	19706.9506	15096.26514	12357.54747	12654.71841	10937.51264	21466.81406	24967.82035	17771.21439	14722.58856	15283.74563	-1.084275631	0.682820815	0.710203561	1.266956081	0.297933906	0.603960252	1.16848156	0.382140342	0.401923276
AS-tDR-001297	-	-	pre-chr3.trna10899-GlyGCC	41	72	TATCCTAGTATAGTATAAGAAAAGGCAACTGCTCGTGCTTGCATTGGTGGTTCAGTGGTAGAATTCTCGCCTGCCACGCGGGAGGCCCGGGTTCGATTCCCGGCCAATGCAGTTCCCCTTTTGTTTGAAATCTTATTTTTCTAAAATATTA	151	.....((((((.....((.((((((.((((((.....(((((....(((((.....(((((....)).))).)))))))))).((((.(((.......)))))))...))))))..)))))).)).((((.......))))....))))))	GCATTGGTGGTTCAGTGGTAGAATTCTCGCCT	Other	32	ExactMatch	8080	4446	7389	6219	11522	10805	14169	21180	29783	16305	12328	19390	82660.69218	66823.98208	102042.5074	77397.91664	70105.20039	66569.73341	57291.54031	107894.4285	133575.8206	102028.046	80487.83673	95875.71264	-1.089656649	0.630718302	0.659010523	1.364754274	0.131444694	0.399505742	1.252462668	0.171611491	0.226400875
AS-tDR-009271	-	-	pre-chr3.trna10899-GlyGCC	41	91	TATCCTAGTATAGTATAAGAAAAGGCAACTGCTCGTGCTTGCATTGGTGGTTCAGTGGTAGAATTCTCGCCTGCCACGCGGGAGGCCCGGGTTCGATTCCCGGCCAATGCAGTTCCCCTTTTGTTTGAAATCTTATTTTTCTAAAATATTA	151	.....((((((.....((.((((((.((((((.....(((((....(((((.....(((((....)).))).)))))))))).((((.(((.......)))))))...))))))..)))))).)).((((.......))))....))))))	GCATTGGTGGTTCAGTGGTAGAATTCTCGCCTGCCACGCGGGAGGCCCGGG	Other	51	ExactMatch	1179	682	1188	1213	918	1001	1827	1473	823	1225	1191	1762	12061.50447	10250.55236	16406.3471	15096.26514	5585.538445	6167.172896	7387.369902	7503.706006	3691.129181	7665.400572	7775.877153	8712.377807	-2.019629944	0.003721334	0.012824407	1.045069313	0.81224111	1	-1.932532052	0.011056308	0.038667308
AS-tDR-013629	-	-	pre-chr3.trna10899-GlyGCC	43	75	TATCCTAGTATAGTATAAGAAAAGGCAACTGCTCGTGCTTGCATTGGTGGTTCAGTGGTAGAATTCTCGCCTGCCACGCGGGAGGCCCGGGTTCGATTCCCGGCCAATGCAGTTCCCCTTTTGTTTGAAATCTTATTTTTCTAAAATATTA	151	.....((((((.....((.((((((.((((((.....(((((....(((((.....(((((....)).))).)))))))))).((((.(((.......)))))))...))))))..)))))).)).((((.......))))....))))))	ATTGGTGGTTCAGTGGTAGAATTCTCGCCTGCT	Other	33	33C>T	270	330	240	448	118	540	2829	270	401	213	128	130	2762.176595	4959.944689	3314.413556	5575.53733	717.9668153	3326.946418	11438.89954	1375.424726	1798.47242	1332.841079	835.6946059	642.7974545	1.014875075	0.981518228	0.994296998	-3.654951922	0.263841932	0.572963151	-3.601381107	0.005680606	0.026275685
AS-tDR-007217	-	-	pre-chr10.trna11254-GlyGCC	41	70	ACCGGTTCACATAGGCTTGTTACGAAGCGGTAACTCATCTGCATTGGTGGTTCAGTGGTAGAATTCTCGCCTGCCACGCGGGAGGCCCGGGTTCGATTCCCGGCCAATGCATATGCTGCCTTTTATTCCTCCCCAACTAGGGGAAAATAAA	151	...((.......((((..(((((......))))).(((.(((((((((......(((((((.........))))))).((((((...((....)).))))))))))))))).)))..))))......))(((((.....))))).......	GCATTGTGGTTCAGTGGTAGAATTCTCGCC	Other	30	6-G	422	291	288	320	2623	1890	2782	2005	3538	2164	2049	3408	4317.179715	4373.769408	3977.296267	3982.526664	15959.55048	11644.31246	11248.85773	10213.80213	15867.819	13541.16477	13377.64256	16851.1825	2.946334098	0.000701893	0.004861405	1.215430475	0.135375016	0.399505742	3.581064252	1.69507E-05	0.000659455
AS-tDR-007243	-	-	pre-chr10.trna11254-GlyGCC	41	71	ACCGGTTCACATAGGCTTGTTACGAAGCGGTAACTCATCTGCATTGGTGGTTCAGTGGTAGAATTCTCGCCTGCCACGCGGGAGGCCCGGGTTCGATTCCCGGCCAATGCATATGCTGCCTTTTATTCCTCCCCAACTAGGGGAAAATAAA	151	...((.......((((..(((((......))))).(((.(((((((((......(((((((.........))))))).((((((...((....)).))))))))))))))).)))..))))......))(((((.....))))).......	GCATTGGTGGTTCAGTGGTAGAATTCTCGCA	Other	31	31C>A	1472	1023	1261	1171	8181	7314	10194	8025	10204	7091	6108	8927	15058.97759	15375.82854	17414.48123	14573.55851	49777.00437	45061.64092	41218.85538	40880.67936	45764.61988	44371.71874	39878.30197	44140.40674	2.834392441	1.16672E-05	0.000335961	-1.015980408	0.784689981	1	2.789810136	1.10539E-06	0.000134748
AS-tDR-000011	-	-	pre-chr10.trna11254-GlyGCC	41	71	ACCGGTTCACATAGGCTTGTTACGAAGCGGTAACTCATCTGCATTGGTGGTTCAGTGGTAGAATTCTCGCCTGCCACGCGGGAGGCCCGGGTTCGATTCCCGGCCAATGCATATGCTGCCTTTTATTCCTCCCCAACTAGGGGAAAATAAA	151	...((.......((((..(((((......))))).(((.(((((((((......(((((((.........))))))).((((((...((....)).))))))))))))))).)))..))))......))(((((.....))))).......	GCATTGGTGGTTCAGTGGTAGAATTCTCGCC	Other	31	ExactMatch	3775	2342	2838	2642	21401	17776	25419	18449	23956	17800	15419	25093	38619.32091	35200.57716	39192.9403	32880.73577	130213.6256	109518.1473	102780.2712	93982.26212	107441.9084	111382.9634	100668.5557	124074.7425	2.991813323	9.04354E-05	0.001243317	1.016205937	0.853136196	1	3.04029846	6.80096E-06	0.000331032
AS-tDR-007238	-	-	pre-chr10.trna11254-GlyGCC	41	71	ACCGGTTCACATAGGCTTGTTACGAAGCGGTAACTCATCTGCATTGGTGGTTCAGTGGTAGAATTCTCGCCTGCCACGCGGGAGGCCCGGGTTCGATTCCCGGCCAATGCATATGCTGCCTTTTATTCCTCCCCAACTAGGGGAAAATAAA	151	...((.......((((..(((((......))))).(((.(((((((((......(((((((.........))))))).((((((...((....)).))))))))))))))).)))..))))......))(((((.....))))).......	GCATTGGTGGTTCAGTGGTAGAATTCTCGCT	Other	31	31C>T	4605	2980	3557	3243	24756	21737	28894	22442	30176	20613	17031	26546	47110.45637	44789.80356	49122.37091	40360.41866	150627.0041	133921.9153	116831.2348	114323.2656	135338.4133	128985.2261	111193.0846	131259.2402	2.843132523	7.04432E-05	0.001115199	-1.017616039	0.830553113	1	2.793914812	7.06057E-06	0.000331032
AS-tDR-008139	-	-	pre-chr10.trna11254-GlyGCC	41	72	ACCGGTTCACATAGGCTTGTTACGAAGCGGTAACTCATCTGCATTGGTGGTTCAGTGGTAGAATTCTCGCCTGCCACGCGGGAGGCCCGGGTTCGATTCCCGGCCAATGCATATGCTGCCTTTTATTCCTCCCCAACTAGGGGAAAATAAA	151	...((.......((((..(((((......))))).(((.(((((((((......(((((((.........))))))).((((((...((....)).))))))))))))))).)))..))))......))(((((.....))))).......	GCATTGGTGGTTCAGTGGTAGAATTCTCGCCA	Other	32	32T>A	1442	845	1427	1213	2031	2054	2705	4214	5567	2840	2255	3091	14752.06907	12700.46443	19706.9506	15096.26514	12357.54747	12654.71841	10937.51264	21466.81406	24967.82035	17771.21439	14722.58856	15283.74563	-1.084275631	0.682820815	0.710203561	1.266956081	0.297933906	0.603960252	1.16848156	0.382140342	0.401923276
AS-tDR-001297	-	-	pre-chr10.trna11254-GlyGCC	41	72	ACCGGTTCACATAGGCTTGTTACGAAGCGGTAACTCATCTGCATTGGTGGTTCAGTGGTAGAATTCTCGCCTGCCACGCGGGAGGCCCGGGTTCGATTCCCGGCCAATGCATATGCTGCCTTTTATTCCTCCCCAACTAGGGGAAAATAAA	151	...((.......((((..(((((......))))).(((.(((((((((......(((((((.........))))))).((((((...((....)).))))))))))))))).)))..))))......))(((((.....))))).......	GCATTGGTGGTTCAGTGGTAGAATTCTCGCCT	Other	32	ExactMatch	8080	4446	7389	6219	11522	10805	14169	21180	29783	16305	12328	19390	82660.69218	66823.98208	102042.5074	77397.91664	70105.20039	66569.73341	57291.54031	107894.4285	133575.8206	102028.046	80487.83673	95875.71264	-1.089656649	0.630718302	0.659010523	1.364754274	0.131444694	0.399505742	1.252462668	0.171611491	0.226400875
AS-tDR-009271	-	-	pre-chr10.trna11254-GlyGCC	41	91	ACCGGTTCACATAGGCTTGTTACGAAGCGGTAACTCATCTGCATTGGTGGTTCAGTGGTAGAATTCTCGCCTGCCACGCGGGAGGCCCGGGTTCGATTCCCGGCCAATGCATATGCTGCCTTTTATTCCTCCCCAACTAGGGGAAAATAAA	151	...((.......((((..(((((......))))).(((.(((((((((......(((((((.........))))))).((((((...((....)).))))))))))))))).)))..))))......))(((((.....))))).......	GCATTGGTGGTTCAGTGGTAGAATTCTCGCCTGCCACGCGGGAGGCCCGGG	Other	51	ExactMatch	1179	682	1188	1213	918	1001	1827	1473	823	1225	1191	1762	12061.50447	10250.55236	16406.3471	15096.26514	5585.538445	6167.172896	7387.369902	7503.706006	3691.129181	7665.400572	7775.877153	8712.377807	-2.019629944	0.003721334	0.012824407	1.045069313	0.81224111	1	-1.932532052	0.011056308	0.038667308
AS-tDR-013629	-	-	pre-chr10.trna11254-GlyGCC	43	75	ACCGGTTCACATAGGCTTGTTACGAAGCGGTAACTCATCTGCATTGGTGGTTCAGTGGTAGAATTCTCGCCTGCCACGCGGGAGGCCCGGGTTCGATTCCCGGCCAATGCATATGCTGCCTTTTATTCCTCCCCAACTAGGGGAAAATAAA	151	...((.......((((..(((((......))))).(((.(((((((((......(((((((.........))))))).((((((...((....)).))))))))))))))).)))..))))......))(((((.....))))).......	ATTGGTGGTTCAGTGGTAGAATTCTCGCCTGCT	Other	33	33C>T	270	330	240	448	118	540	2829	270	401	213	128	130	2762.176595	4959.944689	3314.413556	5575.53733	717.9668153	3326.946418	11438.89954	1375.424726	1798.47242	1332.841079	835.6946059	642.7974545	1.014875075	0.981518228	0.994296998	-3.654951922	0.263841932	0.572963151	-3.601381107	0.005680606	0.026275685
AS-tDR-007217	-	-	pre-chr17.trna1897-GlyGCC	41	70	GGTAATGTAACCACCTATAAGATTAAGTATCCTGGTCAAGGCATTGGTGGTTCAGTGGTAGAATTCTCGCCTGCCACGCGGGAGGCCCGGGTTCGATTCCCGGCCAATGCAGATATACCACTTTTGTTTTTCTCTAAAAACACATCTTCAA	151	((..(((.(((((((.....(((.....)))...((....))...))))))).(((((((....((((.(((((...))))).((((.(((.......)))))))...).)))..)))))))..(((((((....))))))))))..))..	GCATTGTGGTTCAGTGGTAGAATTCTCGCC	Other	30	6-G	422	291	288	320	2623	1890	2782	2005	3538	2164	2049	3408	4317.179715	4373.769408	3977.296267	3982.526664	15959.55048	11644.31246	11248.85773	10213.80213	15867.819	13541.16477	13377.64256	16851.1825	2.946334098	0.000701893	0.004861405	1.215430475	0.135375016	0.399505742	3.581064252	1.69507E-05	0.000659455
AS-tDR-007243	-	-	pre-chr17.trna1897-GlyGCC	41	71	GGTAATGTAACCACCTATAAGATTAAGTATCCTGGTCAAGGCATTGGTGGTTCAGTGGTAGAATTCTCGCCTGCCACGCGGGAGGCCCGGGTTCGATTCCCGGCCAATGCAGATATACCACTTTTGTTTTTCTCTAAAAACACATCTTCAA	151	((..(((.(((((((.....(((.....)))...((....))...))))))).(((((((....((((.(((((...))))).((((.(((.......)))))))...).)))..)))))))..(((((((....))))))))))..))..	GCATTGGTGGTTCAGTGGTAGAATTCTCGCA	Other	31	31C>A	1472	1023	1261	1171	8181	7314	10194	8025	10204	7091	6108	8927	15058.97759	15375.82854	17414.48123	14573.55851	49777.00437	45061.64092	41218.85538	40880.67936	45764.61988	44371.71874	39878.30197	44140.40674	2.834392441	1.16672E-05	0.000335961	-1.015980408	0.784689981	1	2.789810136	1.10539E-06	0.000134748
AS-tDR-000011	-	-	pre-chr17.trna1897-GlyGCC	41	71	GGTAATGTAACCACCTATAAGATTAAGTATCCTGGTCAAGGCATTGGTGGTTCAGTGGTAGAATTCTCGCCTGCCACGCGGGAGGCCCGGGTTCGATTCCCGGCCAATGCAGATATACCACTTTTGTTTTTCTCTAAAAACACATCTTCAA	151	((..(((.(((((((.....(((.....)))...((....))...))))))).(((((((....((((.(((((...))))).((((.(((.......)))))))...).)))..)))))))..(((((((....))))))))))..))..	GCATTGGTGGTTCAGTGGTAGAATTCTCGCC	Other	31	ExactMatch	3775	2342	2838	2642	21401	17776	25419	18449	23956	17800	15419	25093	38619.32091	35200.57716	39192.9403	32880.73577	130213.6256	109518.1473	102780.2712	93982.26212	107441.9084	111382.9634	100668.5557	124074.7425	2.991813323	9.04354E-05	0.001243317	1.016205937	0.853136196	1	3.04029846	6.80096E-06	0.000331032
AS-tDR-007238	-	-	pre-chr17.trna1897-GlyGCC	41	71	GGTAATGTAACCACCTATAAGATTAAGTATCCTGGTCAAGGCATTGGTGGTTCAGTGGTAGAATTCTCGCCTGCCACGCGGGAGGCCCGGGTTCGATTCCCGGCCAATGCAGATATACCACTTTTGTTTTTCTCTAAAAACACATCTTCAA	151	((..(((.(((((((.....(((.....)))...((....))...))))))).(((((((....((((.(((((...))))).((((.(((.......)))))))...).)))..)))))))..(((((((....))))))))))..))..	GCATTGGTGGTTCAGTGGTAGAATTCTCGCT	Other	31	31C>T	4605	2980	3557	3243	24756	21737	28894	22442	30176	20613	17031	26546	47110.45637	44789.80356	49122.37091	40360.41866	150627.0041	133921.9153	116831.2348	114323.2656	135338.4133	128985.2261	111193.0846	131259.2402	2.843132523	7.04432E-05	0.001115199	-1.017616039	0.830553113	1	2.793914812	7.06057E-06	0.000331032
AS-tDR-008139	-	-	pre-chr17.trna1897-GlyGCC	41	72	GGTAATGTAACCACCTATAAGATTAAGTATCCTGGTCAAGGCATTGGTGGTTCAGTGGTAGAATTCTCGCCTGCCACGCGGGAGGCCCGGGTTCGATTCCCGGCCAATGCAGATATACCACTTTTGTTTTTCTCTAAAAACACATCTTCAA	151	((..(((.(((((((.....(((.....)))...((....))...))))))).(((((((....((((.(((((...))))).((((.(((.......)))))))...).)))..)))))))..(((((((....))))))))))..))..	GCATTGGTGGTTCAGTGGTAGAATTCTCGCCA	Other	32	32T>A	1442	845	1427	1213	2031	2054	2705	4214	5567	2840	2255	3091	14752.06907	12700.46443	19706.9506	15096.26514	12357.54747	12654.71841	10937.51264	21466.81406	24967.82035	17771.21439	14722.58856	15283.74563	-1.084275631	0.682820815	0.710203561	1.266956081	0.297933906	0.603960252	1.16848156	0.382140342	0.401923276
AS-tDR-001297	-	-	pre-chr17.trna1897-GlyGCC	41	72	GGTAATGTAACCACCTATAAGATTAAGTATCCTGGTCAAGGCATTGGTGGTTCAGTGGTAGAATTCTCGCCTGCCACGCGGGAGGCCCGGGTTCGATTCCCGGCCAATGCAGATATACCACTTTTGTTTTTCTCTAAAAACACATCTTCAA	151	((..(((.(((((((.....(((.....)))...((....))...))))))).(((((((....((((.(((((...))))).((((.(((.......)))))))...).)))..)))))))..(((((((....))))))))))..))..	GCATTGGTGGTTCAGTGGTAGAATTCTCGCCT	Other	32	ExactMatch	8080	4446	7389	6219	11522	10805	14169	21180	29783	16305	12328	19390	82660.69218	66823.98208	102042.5074	77397.91664	70105.20039	66569.73341	57291.54031	107894.4285	133575.8206	102028.046	80487.83673	95875.71264	-1.089656649	0.630718302	0.659010523	1.364754274	0.131444694	0.399505742	1.252462668	0.171611491	0.226400875
AS-tDR-009271	-	-	pre-chr17.trna1897-GlyGCC	41	91	GGTAATGTAACCACCTATAAGATTAAGTATCCTGGTCAAGGCATTGGTGGTTCAGTGGTAGAATTCTCGCCTGCCACGCGGGAGGCCCGGGTTCGATTCCCGGCCAATGCAGATATACCACTTTTGTTTTTCTCTAAAAACACATCTTCAA	151	((..(((.(((((((.....(((.....)))...((....))...))))))).(((((((....((((.(((((...))))).((((.(((.......)))))))...).)))..)))))))..(((((((....))))))))))..))..	GCATTGGTGGTTCAGTGGTAGAATTCTCGCCTGCCACGCGGGAGGCCCGGG	Other	51	ExactMatch	1179	682	1188	1213	918	1001	1827	1473	823	1225	1191	1762	12061.50447	10250.55236	16406.3471	15096.26514	5585.538445	6167.172896	7387.369902	7503.706006	3691.129181	7665.400572	7775.877153	8712.377807	-2.019629944	0.003721334	0.012824407	1.045069313	0.81224111	1	-1.932532052	0.011056308	0.038667308
AS-tDR-013629	-	-	pre-chr17.trna1897-GlyGCC	43	75	GGTAATGTAACCACCTATAAGATTAAGTATCCTGGTCAAGGCATTGGTGGTTCAGTGGTAGAATTCTCGCCTGCCACGCGGGAGGCCCGGGTTCGATTCCCGGCCAATGCAGATATACCACTTTTGTTTTTCTCTAAAAACACATCTTCAA	151	((..(((.(((((((.....(((.....)))...((....))...))))))).(((((((....((((.(((((...))))).((((.(((.......)))))))...).)))..)))))))..(((((((....))))))))))..))..	ATTGGTGGTTCAGTGGTAGAATTCTCGCCTGCT	Other	33	33C>T	270	330	240	448	118	540	2829	270	401	213	128	130	2762.176595	4959.944689	3314.413556	5575.53733	717.9668153	3326.946418	11438.89954	1375.424726	1798.47242	1332.841079	835.6946059	642.7974545	1.014875075	0.981518228	0.994296998	-3.654951922	0.263841932	0.572963151	-3.601381107	0.005680606	0.026275685
AS-tDR-007217	-	-	pre-chr19.trna1527-GlyGCC	41	70	CCTGAGAAGAGCTCTACAGACACCACACCACACAGCTGGAGCATTGGTGGTTCAGTGGTAGAATTCTCGCCTGCCACGCGGGAGGCCCGGGTTCGATTCCCGGCCAATGCAGAGCCTTTTTTTTTCTTTTTTGTAAATACACACACACACA	151	...((((((.(((((.((....((..(((((...((....))....)))))...(((((((.........)))))))..))..((((.(((.......)))))))..)).)))))))))))..............................	GCATTGTGGTTCAGTGGTAGAATTCTCGCC	Other	30	6-G	422	291	288	320	2623	1890	2782	2005	3538	2164	2049	3408	4317.179715	4373.769408	3977.296267	3982.526664	15959.55048	11644.31246	11248.85773	10213.80213	15867.819	13541.16477	13377.64256	16851.1825	2.946334098	0.000701893	0.004861405	1.215430475	0.135375016	0.399505742	3.581064252	1.69507E-05	0.000659455
AS-tDR-007243	-	-	pre-chr19.trna1527-GlyGCC	41	71	CCTGAGAAGAGCTCTACAGACACCACACCACACAGCTGGAGCATTGGTGGTTCAGTGGTAGAATTCTCGCCTGCCACGCGGGAGGCCCGGGTTCGATTCCCGGCCAATGCAGAGCCTTTTTTTTTCTTTTTTGTAAATACACACACACACA	151	...((((((.(((((.((....((..(((((...((....))....)))))...(((((((.........)))))))..))..((((.(((.......)))))))..)).)))))))))))..............................	GCATTGGTGGTTCAGTGGTAGAATTCTCGCA	Other	31	31C>A	1472	1023	1261	1171	8181	7314	10194	8025	10204	7091	6108	8927	15058.97759	15375.82854	17414.48123	14573.55851	49777.00437	45061.64092	41218.85538	40880.67936	45764.61988	44371.71874	39878.30197	44140.40674	2.834392441	1.16672E-05	0.000335961	-1.015980408	0.784689981	1	2.789810136	1.10539E-06	0.000134748
AS-tDR-000011	-	-	pre-chr19.trna1527-GlyGCC	41	71	CCTGAGAAGAGCTCTACAGACACCACACCACACAGCTGGAGCATTGGTGGTTCAGTGGTAGAATTCTCGCCTGCCACGCGGGAGGCCCGGGTTCGATTCCCGGCCAATGCAGAGCCTTTTTTTTTCTTTTTTGTAAATACACACACACACA	151	...((((((.(((((.((....((..(((((...((....))....)))))...(((((((.........)))))))..))..((((.(((.......)))))))..)).)))))))))))..............................	GCATTGGTGGTTCAGTGGTAGAATTCTCGCC	Other	31	ExactMatch	3775	2342	2838	2642	21401	17776	25419	18449	23956	17800	15419	25093	38619.32091	35200.57716	39192.9403	32880.73577	130213.6256	109518.1473	102780.2712	93982.26212	107441.9084	111382.9634	100668.5557	124074.7425	2.991813323	9.04354E-05	0.001243317	1.016205937	0.853136196	1	3.04029846	6.80096E-06	0.000331032
AS-tDR-007238	-	-	pre-chr19.trna1527-GlyGCC	41	71	CCTGAGAAGAGCTCTACAGACACCACACCACACAGCTGGAGCATTGGTGGTTCAGTGGTAGAATTCTCGCCTGCCACGCGGGAGGCCCGGGTTCGATTCCCGGCCAATGCAGAGCCTTTTTTTTTCTTTTTTGTAAATACACACACACACA	151	...((((((.(((((.((....((..(((((...((....))....)))))...(((((((.........)))))))..))..((((.(((.......)))))))..)).)))))))))))..............................	GCATTGGTGGTTCAGTGGTAGAATTCTCGCT	Other	31	31C>T	4605	2980	3557	3243	24756	21737	28894	22442	30176	20613	17031	26546	47110.45637	44789.80356	49122.37091	40360.41866	150627.0041	133921.9153	116831.2348	114323.2656	135338.4133	128985.2261	111193.0846	131259.2402	2.843132523	7.04432E-05	0.001115199	-1.017616039	0.830553113	1	2.793914812	7.06057E-06	0.000331032
AS-tDR-008139	-	-	pre-chr19.trna1527-GlyGCC	41	72	CCTGAGAAGAGCTCTACAGACACCACACCACACAGCTGGAGCATTGGTGGTTCAGTGGTAGAATTCTCGCCTGCCACGCGGGAGGCCCGGGTTCGATTCCCGGCCAATGCAGAGCCTTTTTTTTTCTTTTTTGTAAATACACACACACACA	151	...((((((.(((((.((....((..(((((...((....))....)))))...(((((((.........)))))))..))..((((.(((.......)))))))..)).)))))))))))..............................	GCATTGGTGGTTCAGTGGTAGAATTCTCGCCA	Other	32	32T>A	1442	845	1427	1213	2031	2054	2705	4214	5567	2840	2255	3091	14752.06907	12700.46443	19706.9506	15096.26514	12357.54747	12654.71841	10937.51264	21466.81406	24967.82035	17771.21439	14722.58856	15283.74563	-1.084275631	0.682820815	0.710203561	1.266956081	0.297933906	0.603960252	1.16848156	0.382140342	0.401923276
AS-tDR-001297	-	-	pre-chr19.trna1527-GlyGCC	41	72	CCTGAGAAGAGCTCTACAGACACCACACCACACAGCTGGAGCATTGGTGGTTCAGTGGTAGAATTCTCGCCTGCCACGCGGGAGGCCCGGGTTCGATTCCCGGCCAATGCAGAGCCTTTTTTTTTCTTTTTTGTAAATACACACACACACA	151	...((((((.(((((.((....((..(((((...((....))....)))))...(((((((.........)))))))..))..((((.(((.......)))))))..)).)))))))))))..............................	GCATTGGTGGTTCAGTGGTAGAATTCTCGCCT	Other	32	ExactMatch	8080	4446	7389	6219	11522	10805	14169	21180	29783	16305	12328	19390	82660.69218	66823.98208	102042.5074	77397.91664	70105.20039	66569.73341	57291.54031	107894.4285	133575.8206	102028.046	80487.83673	95875.71264	-1.089656649	0.630718302	0.659010523	1.364754274	0.131444694	0.399505742	1.252462668	0.171611491	0.226400875
AS-tDR-009271	-	-	pre-chr19.trna1527-GlyGCC	41	91	CCTGAGAAGAGCTCTACAGACACCACACCACACAGCTGGAGCATTGGTGGTTCAGTGGTAGAATTCTCGCCTGCCACGCGGGAGGCCCGGGTTCGATTCCCGGCCAATGCAGAGCCTTTTTTTTTCTTTTTTGTAAATACACACACACACA	151	...((((((.(((((.((....((..(((((...((....))....)))))...(((((((.........)))))))..))..((((.(((.......)))))))..)).)))))))))))..............................	GCATTGGTGGTTCAGTGGTAGAATTCTCGCCTGCCACGCGGGAGGCCCGGG	Other	51	ExactMatch	1179	682	1188	1213	918	1001	1827	1473	823	1225	1191	1762	12061.50447	10250.55236	16406.3471	15096.26514	5585.538445	6167.172896	7387.369902	7503.706006	3691.129181	7665.400572	7775.877153	8712.377807	-2.019629944	0.003721334	0.012824407	1.045069313	0.81224111	1	-1.932532052	0.011056308	0.038667308
AS-tDR-013629	-	-	pre-chr19.trna1527-GlyGCC	43	75	CCTGAGAAGAGCTCTACAGACACCACACCACACAGCTGGAGCATTGGTGGTTCAGTGGTAGAATTCTCGCCTGCCACGCGGGAGGCCCGGGTTCGATTCCCGGCCAATGCAGAGCCTTTTTTTTTCTTTTTTGTAAATACACACACACACA	151	...((((((.(((((.((....((..(((((...((....))....)))))...(((((((.........)))))))..))..((((.(((.......)))))))..)).)))))))))))..............................	ATTGGTGGTTCAGTGGTAGAATTCTCGCCTGCT	Other	33	33C>T	270	330	240	448	118	540	2829	270	401	213	128	130	2762.176595	4959.944689	3314.413556	5575.53733	717.9668153	3326.946418	11438.89954	1375.424726	1798.47242	1332.841079	835.6946059	642.7974545	1.014875075	0.981518228	0.994296998	-3.654951922	0.263841932	0.572963151	-3.601381107	0.005680606	0.026275685
AS-tDR-007217	-	-	chr2.trna4358-GlyCCC	1	30	GCATTGGTGGTTCAGTGGTAGAATTCTCGCCTCCCACGCGGGAGACCCGGGTTCGATTCCCGGCCAATGCACCA	74	)))))))..)))).......((((.))))).......(((((....))))).......((((((((((((.	GCATTGTGGTTCAGTGGTAGAATTCTCGCC	tRF-5	30	6-G	422	291	288	320	2623	1890	2782	2005	3538	2164	2049	3408	4317.179715	4373.769408	3977.296267	3982.526664	15959.55048	11644.31246	11248.85773	10213.80213	15867.819	13541.16477	13377.64256	16851.1825	2.946334098	0.000701893	0.004861405	1.215430475	0.135375016	0.399505742	3.581064252	1.69507E-05	0.000659455
AS-tDR-007243	-	-	chr2.trna4358-GlyCCC	1	31	GCATTGGTGGTTCAGTGGTAGAATTCTCGCCTCCCACGCGGGAGACCCGGGTTCGATTCCCGGCCAATGCACCA	74	)))))))..)))).......((((.))))).......(((((....))))).......((((((((((((.	GCATTGGTGGTTCAGTGGTAGAATTCTCGCA	tiRNA-5	31	31C>A	1472	1023	1261	1171	8181	7314	10194	8025	10204	7091	6108	8927	15058.97759	15375.82854	17414.48123	14573.55851	49777.00437	45061.64092	41218.85538	40880.67936	45764.61988	44371.71874	39878.30197	44140.40674	2.834392441	1.16672E-05	0.000335961	-1.015980408	0.784689981	1	2.789810136	1.10539E-06	0.000134748
AS-tDR-000011	-	-	chr2.trna4358-GlyCCC	1	31	GCATTGGTGGTTCAGTGGTAGAATTCTCGCCTCCCACGCGGGAGACCCGGGTTCGATTCCCGGCCAATGCACCA	74	)))))))..)))).......((((.))))).......(((((....))))).......((((((((((((.	GCATTGGTGGTTCAGTGGTAGAATTCTCGCC	tiRNA-5	31	ExactMatch	3775	2342	2838	2642	21401	17776	25419	18449	23956	17800	15419	25093	38619.32091	35200.57716	39192.9403	32880.73577	130213.6256	109518.1473	102780.2712	93982.26212	107441.9084	111382.9634	100668.5557	124074.7425	2.991813323	9.04354E-05	0.001243317	1.016205937	0.853136196	1	3.04029846	6.80096E-06	0.000331032
AS-tDR-007238	-	-	chr2.trna4358-GlyCCC	1	31	GCATTGGTGGTTCAGTGGTAGAATTCTCGCCTCCCACGCGGGAGACCCGGGTTCGATTCCCGGCCAATGCACCA	74	)))))))..)))).......((((.))))).......(((((....))))).......((((((((((((.	GCATTGGTGGTTCAGTGGTAGAATTCTCGCT	tiRNA-5	31	31C>T	4605	2980	3557	3243	24756	21737	28894	22442	30176	20613	17031	26546	47110.45637	44789.80356	49122.37091	40360.41866	150627.0041	133921.9153	116831.2348	114323.2656	135338.4133	128985.2261	111193.0846	131259.2402	2.843132523	7.04432E-05	0.001115199	-1.017616039	0.830553113	1	2.793914812	7.06057E-06	0.000331032
AS-tDR-008139	-	-	chr2.trna4358-GlyCCC	1	32	GCATTGGTGGTTCAGTGGTAGAATTCTCGCCTCCCACGCGGGAGACCCGGGTTCGATTCCCGGCCAATGCACCA	74	)))))))..)))).......((((.))))).......(((((....))))).......((((((((((((.	GCATTGGTGGTTCAGTGGTAGAATTCTCGCCA	tiRNA-5	32	32T>A	1442	845	1427	1213	2031	2054	2705	4214	5567	2840	2255	3091	14752.06907	12700.46443	19706.9506	15096.26514	12357.54747	12654.71841	10937.51264	21466.81406	24967.82035	17771.21439	14722.58856	15283.74563	-1.084275631	0.682820815	0.710203561	1.266956081	0.297933906	0.603960252	1.16848156	0.382140342	0.401923276
AS-tDR-001297	-	-	chr2.trna4358-GlyCCC	1	32	GCATTGGTGGTTCAGTGGTAGAATTCTCGCCTCCCACGCGGGAGACCCGGGTTCGATTCCCGGCCAATGCACCA	74	)))))))..)))).......((((.))))).......(((((....))))).......((((((((((((.	GCATTGGTGGTTCAGTGGTAGAATTCTCGCCT	tiRNA-5	32	ExactMatch	8080	4446	7389	6219	11522	10805	14169	21180	29783	16305	12328	19390	82660.69218	66823.98208	102042.5074	77397.91664	70105.20039	66569.73341	57291.54031	107894.4285	133575.8206	102028.046	80487.83673	95875.71264	-1.089656649	0.630718302	0.659010523	1.364754274	0.131444694	0.399505742	1.252462668	0.171611491	0.226400875
AS-tDR-007217	-	-	pre-chr2.trna4358-GlyCCC	41	70	AATTAGATCTTTCTATCCTTCAAGAATGCTTCTACAGGGAGCATTGGTGGTTCAGTGGTAGAATTCTCGCCTCCCACGCGGGAGACCCGGGTTCGATTCCCGGCCAATGCAGAGTCTCTGTTTTCAAATTTTCTCAAATTTCTATTTAGTA	151	.(((((((..((((((((((((..((((((((.....))))))))..)))...)).)))))))..(((..(((((....)))))..(((((.......)))))........))).............................))))))).	GCATTGTGGTTCAGTGGTAGAATTCTCGCC	Other	30	6-G	422	291	288	320	2623	1890	2782	2005	3538	2164	2049	3408	4317.179715	4373.769408	3977.296267	3982.526664	15959.55048	11644.31246	11248.85773	10213.80213	15867.819	13541.16477	13377.64256	16851.1825	2.946334098	0.000701893	0.004861405	1.215430475	0.135375016	0.399505742	3.581064252	1.69507E-05	0.000659455
AS-tDR-007243	-	-	pre-chr2.trna4358-GlyCCC	41	71	AATTAGATCTTTCTATCCTTCAAGAATGCTTCTACAGGGAGCATTGGTGGTTCAGTGGTAGAATTCTCGCCTCCCACGCGGGAGACCCGGGTTCGATTCCCGGCCAATGCAGAGTCTCTGTTTTCAAATTTTCTCAAATTTCTATTTAGTA	151	.(((((((..((((((((((((..((((((((.....))))))))..)))...)).)))))))..(((..(((((....)))))..(((((.......)))))........))).............................))))))).	GCATTGGTGGTTCAGTGGTAGAATTCTCGCA	Other	31	31C>A	1472	1023	1261	1171	8181	7314	10194	8025	10204	7091	6108	8927	15058.97759	15375.82854	17414.48123	14573.55851	49777.00437	45061.64092	41218.85538	40880.67936	45764.61988	44371.71874	39878.30197	44140.40674	2.834392441	1.16672E-05	0.000335961	-1.015980408	0.784689981	1	2.789810136	1.10539E-06	0.000134748
AS-tDR-000011	-	-	pre-chr2.trna4358-GlyCCC	41	71	AATTAGATCTTTCTATCCTTCAAGAATGCTTCTACAGGGAGCATTGGTGGTTCAGTGGTAGAATTCTCGCCTCCCACGCGGGAGACCCGGGTTCGATTCCCGGCCAATGCAGAGTCTCTGTTTTCAAATTTTCTCAAATTTCTATTTAGTA	151	.(((((((..((((((((((((..((((((((.....))))))))..)))...)).)))))))..(((..(((((....)))))..(((((.......)))))........))).............................))))))).	GCATTGGTGGTTCAGTGGTAGAATTCTCGCC	Other	31	ExactMatch	3775	2342	2838	2642	21401	17776	25419	18449	23956	17800	15419	25093	38619.32091	35200.57716	39192.9403	32880.73577	130213.6256	109518.1473	102780.2712	93982.26212	107441.9084	111382.9634	100668.5557	124074.7425	2.991813323	9.04354E-05	0.001243317	1.016205937	0.853136196	1	3.04029846	6.80096E-06	0.000331032
AS-tDR-007238	-	-	pre-chr2.trna4358-GlyCCC	41	71	AATTAGATCTTTCTATCCTTCAAGAATGCTTCTACAGGGAGCATTGGTGGTTCAGTGGTAGAATTCTCGCCTCCCACGCGGGAGACCCGGGTTCGATTCCCGGCCAATGCAGAGTCTCTGTTTTCAAATTTTCTCAAATTTCTATTTAGTA	151	.(((((((..((((((((((((..((((((((.....))))))))..)))...)).)))))))..(((..(((((....)))))..(((((.......)))))........))).............................))))))).	GCATTGGTGGTTCAGTGGTAGAATTCTCGCT	Other	31	31C>T	4605	2980	3557	3243	24756	21737	28894	22442	30176	20613	17031	26546	47110.45637	44789.80356	49122.37091	40360.41866	150627.0041	133921.9153	116831.2348	114323.2656	135338.4133	128985.2261	111193.0846	131259.2402	2.843132523	7.04432E-05	0.001115199	-1.017616039	0.830553113	1	2.793914812	7.06057E-06	0.000331032
AS-tDR-008139	-	-	pre-chr2.trna4358-GlyCCC	41	72	AATTAGATCTTTCTATCCTTCAAGAATGCTTCTACAGGGAGCATTGGTGGTTCAGTGGTAGAATTCTCGCCTCCCACGCGGGAGACCCGGGTTCGATTCCCGGCCAATGCAGAGTCTCTGTTTTCAAATTTTCTCAAATTTCTATTTAGTA	151	.(((((((..((((((((((((..((((((((.....))))))))..)))...)).)))))))..(((..(((((....)))))..(((((.......)))))........))).............................))))))).	GCATTGGTGGTTCAGTGGTAGAATTCTCGCCA	Other	32	32T>A	1442	845	1427	1213	2031	2054	2705	4214	5567	2840	2255	3091	14752.06907	12700.46443	19706.9506	15096.26514	12357.54747	12654.71841	10937.51264	21466.81406	24967.82035	17771.21439	14722.58856	15283.74563	-1.084275631	0.682820815	0.710203561	1.266956081	0.297933906	0.603960252	1.16848156	0.382140342	0.401923276
AS-tDR-001297	-	-	pre-chr2.trna4358-GlyCCC	41	72	AATTAGATCTTTCTATCCTTCAAGAATGCTTCTACAGGGAGCATTGGTGGTTCAGTGGTAGAATTCTCGCCTCCCACGCGGGAGACCCGGGTTCGATTCCCGGCCAATGCAGAGTCTCTGTTTTCAAATTTTCTCAAATTTCTATTTAGTA	151	.(((((((..((((((((((((..((((((((.....))))))))..)))...)).)))))))..(((..(((((....)))))..(((((.......)))))........))).............................))))))).	GCATTGGTGGTTCAGTGGTAGAATTCTCGCCT	Other	32	ExactMatch	8080	4446	7389	6219	11522	10805	14169	21180	29783	16305	12328	19390	82660.69218	66823.98208	102042.5074	77397.91664	70105.20039	66569.73341	57291.54031	107894.4285	133575.8206	102028.046	80487.83673	95875.71264	-1.089656649	0.630718302	0.659010523	1.364754274	0.131444694	0.399505742	1.252462668	0.171611491	0.226400875
AS-tDR-000660	-	-	chr13.trna2246-GlyGCC	1	30	GCATGGGTGGTTCAGTGGTAGAATTCTCGCCTGCCACGCGGGAGGCCCGGGTTCGATTCCCGGCCCATGCACCA	74	)))))))..)))).......((((.))))).......(((((....))))).......((((((((((((.	GCATGGGTGGTTCAGTGGTAGAATTCTCGC	tRF-5	30	ExactMatch	71	37	52	62	776	684	779	630	779	433	340	696	726.3501417	556.1150106	718.1229371	771.6145412	4721.54448	4214.132129	3149.841901	3209.324361	3493.790561	2709.484447	2219.813797	3441.43868	5.510708297	0.000197098	0.002317641	-1.289026199	0.132639115	0.399505742	4.275094099	0.000329377	0.004055662
AS-tDR-007235	-	-	chr13.trna2246-GlyGCC	1	30	GCATGGGTGGTTCAGTGGTAGAATTCTCGCCTGCCACGCGGGAGGCCCGGGTTCGATTCCCGGCCCATGCACCA	74	)))))))..)))).......((((.))))).......(((((....))))).......((((((((((((.	GCATGGGTGGTTCAGTGGTAGAATTCTCGT	tRF-5	30	30C>T	89	45	53	69	743	642	779	630	836	451	286	559	910.495248	676.356094	731.9329936	858.732312	4520.757151	3955.36963	3149.841901	3209.324361	3749.433773	2822.118904	1867.255135	2764.029054	4.664219832	0.00011978	0.00154282	-1.324128585	0.121995328	0.399505742	3.522482548	0.00207869	0.015837023
AS-tDR-007336	-	-	chr13.trna2246-GlyGCC	1	31	GCATGGGTGGTTCAGTGGTAGAATTCTCGCCTGCCACGCGGGAGGCCCGGGTTCGATTCCCGGCCCATGCACCA	74	)))))))..)))).......((((.))))).......(((((....))))).......((((((((((((.	GCATGGGTGGTTCAGTGGTAGAATTCTCGCA	tiRNA-5	31	31C>A	193	124	135	162	3318	3385	4044	3260	3116	2135	1886	3577	1974.444751	1863.736792	1864.357625	2016.154124	20188.25333	20855.02523	16351.68248	16606.98003	13975.16224	13359.69814	12313.43771	17686.81919	9.582918583	7.99966E-06	0.000335961	-1.290671091	0.045734547	0.253897437	7.424756508	4.14189E-05	0.001101516
AS-tDR-000009	-	-	chr13.trna2246-GlyGCC	1	31	GCATGGGTGGTTCAGTGGTAGAATTCTCGCCTGCCACGCGGGAGGCCCGGGTTCGATTCCCGGCCCATGCACCA	74	)))))))..)))).......((((.))))).......(((((....))))).......((((((((((((.	GCATGGGTGGTTCAGTGGTAGAATTCTCGCC	tiRNA-5	31	ExactMatch	471	246	312	357	8973	8370	10291	7299	7409	5370	4967	10118	4818.463616	3697.413314	4308.737623	4443.00631	54595.90029	51567.66947	41611.06933	37182.31509	33229.13256	33602.61312	32428.86803	50029.42035	10.70895173	5.14505E-05	0.000908959	-1.238903854	0.181443285	0.450773161	8.643892501	0.000239525	0.003551508
AS-tDR-007328	-	-	chr13.trna2246-GlyGCC	1	31	GCATGGGTGGTTCAGTGGTAGAATTCTCGCCTGCCACGCGGGAGGCCCGGGTTCGATTCCCGGCCCATGCACCA	74	)))))))..)))).......((((.))))).......(((((....))))).......((((((((((((.	GCATGGGTGGTTCAGTGGTAGAATTCTCGCT	tiRNA-5	31	31C>T	570	323	410	439	10259	10041	11520	8848	9067	6392	5299	10886	5831.261701	4854.733741	5662.123158	5463.528768	62420.52168	61862.72033	46580.46047	45073.17769	40665.21055	39997.74731	34596.45091	53826.86992	9.898440167	4.97679E-05	0.000908543	-1.277074483	0.109726704	0.392423214	7.750871466	0.000105118	0.002222067
AS-tDR-001289	-	-	chr13.trna2246-GlyGCC	1	32	GCATGGGTGGTTCAGTGGTAGAATTCTCGCCTGCCACGCGGGAGGCCCGGGTTCGATTCCCGGCCCATGCACCA	74	)))))))..)))).......((((.))))).......(((((....))))).......((((((((((((.	GCATGGGTGGTTCAGTGGTAGAATTCTCGCCT	tiRNA-5	32	ExactMatch	774	482	694	730	1676	1776	2042	2409	2946	1643	1678	2421	7918.239573	7244.525273	9584.179199	9085.138953	10197.56256	10941.95711	8256.710093	12271.84506	13212.71758	10281.02297	10955.43397	11970.86644	1.231586848	0.096240919	0.139387342	1.114032387	0.302629945	0.611446248	1.372027636	0.00918402	0.034308533
AS-tDR-005360	-	-	chr13.trna2246-GlyGCC	16	31	GCATGGGTGGTTCAGTGGTAGAATTCTCGCCTGCCACGCGGGAGGCCCGGGTTCGATTCCCGGCCCATGCACCA	74	)))))))..)))).......((((.))))).......(((((....))))).......((((((((((((.	TGGTAGAATTCTCGCC	i-tRF	16	ExactMatch	813	596	527	514	290	506	748	271	597	805	816	882	8317.220637	8957.960711	7277.899767	6396.933454	1764.494716	3117.472014	3024.495176	1380.518892	2677.526271	5037.263233	5327.553112	4361.133499	-3.331619691	0.000278014	0.002696813	1.873588644	0.033434669	0.245845236	-1.778202329	0.006129783	0.02694305
AS-tDR-009969	-	-	chr13.trna2246-GlyGCC	16	31	GCATGGGTGGTTCAGTGGTAGAATTCTCGCCTGCCACGCGGGAGGCCCGGGTTCGATTCCCGGCCCATGCACCA	74	)))))))..)))).......((((.))))).......(((((....))))).......((((((((((((.	TGGTAGAATTCTCGCT	i-tRF	16	16C>T	963	769	594	606	359	540	843	342	704	905	858	933	9851.763189	11558.17414	8203.173551	7541.90987	2184.322769	3326.946418	3408.622237	1742.204653	3157.417914	5663.010218	5601.765405	4613.307885	-3.483844556	0.000542026	0.004129564	1.785048746	0.026796899	0.245845236	-1.951680347	0.005546181	0.026275685
AS-tDR-000660	-	-	chr13.trna2377-GlyGCC	1	30	GCATGGGTGGTTCAGTGGTAGAATTCTCGCCTGCCACGCGGGAGGCCCGGGTTCGATTCCCGGCCCATGCACCA	74	)))))))..)))).......((((.))))).......(((((....))))).......((((((((((((.	GCATGGGTGGTTCAGTGGTAGAATTCTCGC	tRF-5	30	ExactMatch	71	37	52	62	776	684	779	630	779	433	340	696	726.3501417	556.1150106	718.1229371	771.6145412	4721.54448	4214.132129	3149.841901	3209.324361	3493.790561	2709.484447	2219.813797	3441.43868	5.510708297	0.000197098	0.002317641	-1.289026199	0.132639115	0.399505742	4.275094099	0.000329377	0.004055662
AS-tDR-007235	-	-	chr13.trna2377-GlyGCC	1	30	GCATGGGTGGTTCAGTGGTAGAATTCTCGCCTGCCACGCGGGAGGCCCGGGTTCGATTCCCGGCCCATGCACCA	74	)))))))..)))).......((((.))))).......(((((....))))).......((((((((((((.	GCATGGGTGGTTCAGTGGTAGAATTCTCGT	tRF-5	30	30C>T	89	45	53	69	743	642	779	630	836	451	286	559	910.495248	676.356094	731.9329936	858.732312	4520.757151	3955.36963	3149.841901	3209.324361	3749.433773	2822.118904	1867.255135	2764.029054	4.664219832	0.00011978	0.00154282	-1.324128585	0.121995328	0.399505742	3.522482548	0.00207869	0.015837023
AS-tDR-007336	-	-	chr13.trna2377-GlyGCC	1	31	GCATGGGTGGTTCAGTGGTAGAATTCTCGCCTGCCACGCGGGAGGCCCGGGTTCGATTCCCGGCCCATGCACCA	74	)))))))..)))).......((((.))))).......(((((....))))).......((((((((((((.	GCATGGGTGGTTCAGTGGTAGAATTCTCGCA	tiRNA-5	31	31C>A	193	124	135	162	3318	3385	4044	3260	3116	2135	1886	3577	1974.444751	1863.736792	1864.357625	2016.154124	20188.25333	20855.02523	16351.68248	16606.98003	13975.16224	13359.69814	12313.43771	17686.81919	9.582918583	7.99966E-06	0.000335961	-1.290671091	0.045734547	0.253897437	7.424756508	4.14189E-05	0.001101516
AS-tDR-000009	-	-	chr13.trna2377-GlyGCC	1	31	GCATGGGTGGTTCAGTGGTAGAATTCTCGCCTGCCACGCGGGAGGCCCGGGTTCGATTCCCGGCCCATGCACCA	74	)))))))..)))).......((((.))))).......(((((....))))).......((((((((((((.	GCATGGGTGGTTCAGTGGTAGAATTCTCGCC	tiRNA-5	31	ExactMatch	471	246	312	357	8973	8370	10291	7299	7409	5370	4967	10118	4818.463616	3697.413314	4308.737623	4443.00631	54595.90029	51567.66947	41611.06933	37182.31509	33229.13256	33602.61312	32428.86803	50029.42035	10.70895173	5.14505E-05	0.000908959	-1.238903854	0.181443285	0.450773161	8.643892501	0.000239525	0.003551508
AS-tDR-007328	-	-	chr13.trna2377-GlyGCC	1	31	GCATGGGTGGTTCAGTGGTAGAATTCTCGCCTGCCACGCGGGAGGCCCGGGTTCGATTCCCGGCCCATGCACCA	74	)))))))..)))).......((((.))))).......(((((....))))).......((((((((((((.	GCATGGGTGGTTCAGTGGTAGAATTCTCGCT	tiRNA-5	31	31C>T	570	323	410	439	10259	10041	11520	8848	9067	6392	5299	10886	5831.261701	4854.733741	5662.123158	5463.528768	62420.52168	61862.72033	46580.46047	45073.17769	40665.21055	39997.74731	34596.45091	53826.86992	9.898440167	4.97679E-05	0.000908543	-1.277074483	0.109726704	0.392423214	7.750871466	0.000105118	0.002222067
AS-tDR-001289	-	-	chr13.trna2377-GlyGCC	1	32	GCATGGGTGGTTCAGTGGTAGAATTCTCGCCTGCCACGCGGGAGGCCCGGGTTCGATTCCCGGCCCATGCACCA	74	)))))))..)))).......((((.))))).......(((((....))))).......((((((((((((.	GCATGGGTGGTTCAGTGGTAGAATTCTCGCCT	tiRNA-5	32	ExactMatch	774	482	694	730	1676	1776	2042	2409	2946	1643	1678	2421	7918.239573	7244.525273	9584.179199	9085.138953	10197.56256	10941.95711	8256.710093	12271.84506	13212.71758	10281.02297	10955.43397	11970.86644	1.231586848	0.096240919	0.139387342	1.114032387	0.302629945	0.611446248	1.372027636	0.00918402	0.034308533
AS-tDR-005360	-	-	chr13.trna2377-GlyGCC	16	31	GCATGGGTGGTTCAGTGGTAGAATTCTCGCCTGCCACGCGGGAGGCCCGGGTTCGATTCCCGGCCCATGCACCA	74	)))))))..)))).......((((.))))).......(((((....))))).......((((((((((((.	TGGTAGAATTCTCGCC	i-tRF	16	ExactMatch	813	596	527	514	290	506	748	271	597	805	816	882	8317.220637	8957.960711	7277.899767	6396.933454	1764.494716	3117.472014	3024.495176	1380.518892	2677.526271	5037.263233	5327.553112	4361.133499	-3.331619691	0.000278014	0.002696813	1.873588644	0.033434669	0.245845236	-1.778202329	0.006129783	0.02694305
AS-tDR-009969	-	-	chr13.trna2377-GlyGCC	16	31	GCATGGGTGGTTCAGTGGTAGAATTCTCGCCTGCCACGCGGGAGGCCCGGGTTCGATTCCCGGCCCATGCACCA	74	)))))))..)))).......((((.))))).......(((((....))))).......((((((((((((.	TGGTAGAATTCTCGCT	i-tRF	16	16C>T	963	769	594	606	359	540	843	342	704	905	858	933	9851.763189	11558.17414	8203.173551	7541.90987	2184.322769	3326.946418	3408.622237	1742.204653	3157.417914	5663.010218	5601.765405	4613.307885	-3.483844556	0.000542026	0.004129564	1.785048746	0.026796899	0.245845236	-1.951680347	0.005546181	0.026275685
AS-tDR-000660	-	-	pre-chr13.trna2246-GlyGCC	41	70	GTACAGGCTGTGTGAGCGTCAGATAGCACTTACAGCCAGGGCATGGGTGGTTCAGTGGTAGAATTCTCGCCTGCCACGCGGGAGGCCCGGGTTCGATTCCCGGCCCATGCAAAGTTTAGTCTTTTGGTTCTGAGGTTAACGTTCCCATCCA	151	.....((.((.(.((((((....((((.((((.((((((.((((((((......(((((((.........))))))).((((((...((....)).)))))))))))))).(((......))))))))).))))))))))))))))).)).	GCATGGGTGGTTCAGTGGTAGAATTCTCGC	Other	30	ExactMatch	71	37	52	62	776	684	779	630	779	433	340	696	726.3501417	556.1150106	718.1229371	771.6145412	4721.54448	4214.132129	3149.841901	3209.324361	3493.790561	2709.484447	2219.813797	3441.43868	5.510708297	0.000197098	0.002317641	-1.289026199	0.132639115	0.399505742	4.275094099	0.000329377	0.004055662
AS-tDR-007235	-	-	pre-chr13.trna2246-GlyGCC	41	70	GTACAGGCTGTGTGAGCGTCAGATAGCACTTACAGCCAGGGCATGGGTGGTTCAGTGGTAGAATTCTCGCCTGCCACGCGGGAGGCCCGGGTTCGATTCCCGGCCCATGCAAAGTTTAGTCTTTTGGTTCTGAGGTTAACGTTCCCATCCA	151	.....((.((.(.((((((....((((.((((.((((((.((((((((......(((((((.........))))))).((((((...((....)).)))))))))))))).(((......))))))))).))))))))))))))))).)).	GCATGGGTGGTTCAGTGGTAGAATTCTCGT	Other	30	30C>T	89	45	53	69	743	642	779	630	836	451	286	559	910.495248	676.356094	731.9329936	858.732312	4520.757151	3955.36963	3149.841901	3209.324361	3749.433773	2822.118904	1867.255135	2764.029054	4.664219832	0.00011978	0.00154282	-1.324128585	0.121995328	0.399505742	3.522482548	0.00207869	0.015837023
AS-tDR-007336	-	-	pre-chr13.trna2246-GlyGCC	41	71	GTACAGGCTGTGTGAGCGTCAGATAGCACTTACAGCCAGGGCATGGGTGGTTCAGTGGTAGAATTCTCGCCTGCCACGCGGGAGGCCCGGGTTCGATTCCCGGCCCATGCAAAGTTTAGTCTTTTGGTTCTGAGGTTAACGTTCCCATCCA	151	.....((.((.(.((((((....((((.((((.((((((.((((((((......(((((((.........))))))).((((((...((....)).)))))))))))))).(((......))))))))).))))))))))))))))).)).	GCATGGGTGGTTCAGTGGTAGAATTCTCGCA	Other	31	31C>A	193	124	135	162	3318	3385	4044	3260	3116	2135	1886	3577	1974.444751	1863.736792	1864.357625	2016.154124	20188.25333	20855.02523	16351.68248	16606.98003	13975.16224	13359.69814	12313.43771	17686.81919	9.582918583	7.99966E-06	0.000335961	-1.290671091	0.045734547	0.253897437	7.424756508	4.14189E-05	0.001101516
AS-tDR-000009	-	-	pre-chr13.trna2246-GlyGCC	41	71	GTACAGGCTGTGTGAGCGTCAGATAGCACTTACAGCCAGGGCATGGGTGGTTCAGTGGTAGAATTCTCGCCTGCCACGCGGGAGGCCCGGGTTCGATTCCCGGCCCATGCAAAGTTTAGTCTTTTGGTTCTGAGGTTAACGTTCCCATCCA	151	.....((.((.(.((((((....((((.((((.((((((.((((((((......(((((((.........))))))).((((((...((....)).)))))))))))))).(((......))))))))).))))))))))))))))).)).	GCATGGGTGGTTCAGTGGTAGAATTCTCGCC	Other	31	ExactMatch	471	246	312	357	8973	8370	10291	7299	7409	5370	4967	10118	4818.463616	3697.413314	4308.737623	4443.00631	54595.90029	51567.66947	41611.06933	37182.31509	33229.13256	33602.61312	32428.86803	50029.42035	10.70895173	5.14505E-05	0.000908959	-1.238903854	0.181443285	0.450773161	8.643892501	0.000239525	0.003551508
AS-tDR-007328	-	-	pre-chr13.trna2246-GlyGCC	41	71	GTACAGGCTGTGTGAGCGTCAGATAGCACTTACAGCCAGGGCATGGGTGGTTCAGTGGTAGAATTCTCGCCTGCCACGCGGGAGGCCCGGGTTCGATTCCCGGCCCATGCAAAGTTTAGTCTTTTGGTTCTGAGGTTAACGTTCCCATCCA	151	.....((.((.(.((((((....((((.((((.((((((.((((((((......(((((((.........))))))).((((((...((....)).)))))))))))))).(((......))))))))).))))))))))))))))).)).	GCATGGGTGGTTCAGTGGTAGAATTCTCGCT	Other	31	31C>T	570	323	410	439	10259	10041	11520	8848	9067	6392	5299	10886	5831.261701	4854.733741	5662.123158	5463.528768	62420.52168	61862.72033	46580.46047	45073.17769	40665.21055	39997.74731	34596.45091	53826.86992	9.898440167	4.97679E-05	0.000908543	-1.277074483	0.109726704	0.392423214	7.750871466	0.000105118	0.002222067
AS-tDR-001289	-	-	pre-chr13.trna2246-GlyGCC	41	72	GTACAGGCTGTGTGAGCGTCAGATAGCACTTACAGCCAGGGCATGGGTGGTTCAGTGGTAGAATTCTCGCCTGCCACGCGGGAGGCCCGGGTTCGATTCCCGGCCCATGCAAAGTTTAGTCTTTTGGTTCTGAGGTTAACGTTCCCATCCA	151	.....((.((.(.((((((....((((.((((.((((((.((((((((......(((((((.........))))))).((((((...((....)).)))))))))))))).(((......))))))))).))))))))))))))))).)).	GCATGGGTGGTTCAGTGGTAGAATTCTCGCCT	Other	32	ExactMatch	774	482	694	730	1676	1776	2042	2409	2946	1643	1678	2421	7918.239573	7244.525273	9584.179199	9085.138953	10197.56256	10941.95711	8256.710093	12271.84506	13212.71758	10281.02297	10955.43397	11970.86644	1.231586848	0.096240919	0.139387342	1.114032387	0.302629945	0.611446248	1.372027636	0.00918402	0.034308533
AS-tDR-005360	-	-	pre-chr13.trna2246-GlyGCC	56	71	GTACAGGCTGTGTGAGCGTCAGATAGCACTTACAGCCAGGGCATGGGTGGTTCAGTGGTAGAATTCTCGCCTGCCACGCGGGAGGCCCGGGTTCGATTCCCGGCCCATGCAAAGTTTAGTCTTTTGGTTCTGAGGTTAACGTTCCCATCCA	151	.....((.((.(.((((((....((((.((((.((((((.((((((((......(((((((.........))))))).((((((...((....)).)))))))))))))).(((......))))))))).))))))))))))))))).)).	TGGTAGAATTCTCGCC	Other	16	ExactMatch	813	596	527	514	290	506	748	271	597	805	816	882	8317.220637	8957.960711	7277.899767	6396.933454	1764.494716	3117.472014	3024.495176	1380.518892	2677.526271	5037.263233	5327.553112	4361.133499	-3.331619691	0.000278014	0.002696813	1.873588644	0.033434669	0.245845236	-1.778202329	0.006129783	0.02694305
AS-tDR-009969	-	-	pre-chr13.trna2246-GlyGCC	56	71	GTACAGGCTGTGTGAGCGTCAGATAGCACTTACAGCCAGGGCATGGGTGGTTCAGTGGTAGAATTCTCGCCTGCCACGCGGGAGGCCCGGGTTCGATTCCCGGCCCATGCAAAGTTTAGTCTTTTGGTTCTGAGGTTAACGTTCCCATCCA	151	.....((.((.(.((((((....((((.((((.((((((.((((((((......(((((((.........))))))).((((((...((....)).)))))))))))))).(((......))))))))).))))))))))))))))).)).	TGGTAGAATTCTCGCT	Other	16	16C>T	963	769	594	606	359	540	843	342	704	905	858	933	9851.763189	11558.17414	8203.173551	7541.90987	2184.322769	3326.946418	3408.622237	1742.204653	3157.417914	5663.010218	5601.765405	4613.307885	-3.483844556	0.000542026	0.004129564	1.785048746	0.026796899	0.245845236	-1.951680347	0.005546181	0.026275685
AS-tDR-000660	-	-	pre-chr13.trna2377-GlyGCC	41	70	GGGCAGGCTGTGAGAGCATCAGGTAGTAAGTGTGTTCAGGGCATGGGTGGTTCAGTGGTAGAATTCTCGCCTGCCACGCGGGAGGCCCGGGTTCGATTCCCGGCCCATGCAGAGTCCAGTCCCTTTTGGTCCTCACGCGCACCTTCCCTTC	151	(((.(((.((((.(((.((((((.((..(.((..(((...((((((((......(((((((.........))))))).((((((...((....)).)))))))))))))).)))..)).)..)))))))).)))...))))))).)))...	GCATGGGTGGTTCAGTGGTAGAATTCTCGC	Other	30	ExactMatch	71	37	52	62	776	684	779	630	779	433	340	696	726.3501417	556.1150106	718.1229371	771.6145412	4721.54448	4214.132129	3149.841901	3209.324361	3493.790561	2709.484447	2219.813797	3441.43868	5.510708297	0.000197098	0.002317641	-1.289026199	0.132639115	0.399505742	4.275094099	0.000329377	0.004055662
AS-tDR-007235	-	-	pre-chr13.trna2377-GlyGCC	41	70	GGGCAGGCTGTGAGAGCATCAGGTAGTAAGTGTGTTCAGGGCATGGGTGGTTCAGTGGTAGAATTCTCGCCTGCCACGCGGGAGGCCCGGGTTCGATTCCCGGCCCATGCAGAGTCCAGTCCCTTTTGGTCCTCACGCGCACCTTCCCTTC	151	(((.(((.((((.(((.((((((.((..(.((..(((...((((((((......(((((((.........))))))).((((((...((....)).)))))))))))))).)))..)).)..)))))))).)))...))))))).)))...	GCATGGGTGGTTCAGTGGTAGAATTCTCGT	Other	30	30C>T	89	45	53	69	743	642	779	630	836	451	286	559	910.495248	676.356094	731.9329936	858.732312	4520.757151	3955.36963	3149.841901	3209.324361	3749.433773	2822.118904	1867.255135	2764.029054	4.664219832	0.00011978	0.00154282	-1.324128585	0.121995328	0.399505742	3.522482548	0.00207869	0.015837023
AS-tDR-007336	-	-	pre-chr13.trna2377-GlyGCC	41	71	GGGCAGGCTGTGAGAGCATCAGGTAGTAAGTGTGTTCAGGGCATGGGTGGTTCAGTGGTAGAATTCTCGCCTGCCACGCGGGAGGCCCGGGTTCGATTCCCGGCCCATGCAGAGTCCAGTCCCTTTTGGTCCTCACGCGCACCTTCCCTTC	151	(((.(((.((((.(((.((((((.((..(.((..(((...((((((((......(((((((.........))))))).((((((...((....)).)))))))))))))).)))..)).)..)))))))).)))...))))))).)))...	GCATGGGTGGTTCAGTGGTAGAATTCTCGCA	Other	31	31C>A	193	124	135	162	3318	3385	4044	3260	3116	2135	1886	3577	1974.444751	1863.736792	1864.357625	2016.154124	20188.25333	20855.02523	16351.68248	16606.98003	13975.16224	13359.69814	12313.43771	17686.81919	9.582918583	7.99966E-06	0.000335961	-1.290671091	0.045734547	0.253897437	7.424756508	4.14189E-05	0.001101516
AS-tDR-000009	-	-	pre-chr13.trna2377-GlyGCC	41	71	GGGCAGGCTGTGAGAGCATCAGGTAGTAAGTGTGTTCAGGGCATGGGTGGTTCAGTGGTAGAATTCTCGCCTGCCACGCGGGAGGCCCGGGTTCGATTCCCGGCCCATGCAGAGTCCAGTCCCTTTTGGTCCTCACGCGCACCTTCCCTTC	151	(((.(((.((((.(((.((((((.((..(.((..(((...((((((((......(((((((.........))))))).((((((...((....)).)))))))))))))).)))..)).)..)))))))).)))...))))))).)))...	GCATGGGTGGTTCAGTGGTAGAATTCTCGCC	Other	31	ExactMatch	471	246	312	357	8973	8370	10291	7299	7409	5370	4967	10118	4818.463616	3697.413314	4308.737623	4443.00631	54595.90029	51567.66947	41611.06933	37182.31509	33229.13256	33602.61312	32428.86803	50029.42035	10.70895173	5.14505E-05	0.000908959	-1.238903854	0.181443285	0.450773161	8.643892501	0.000239525	0.003551508
AS-tDR-007328	-	-	pre-chr13.trna2377-GlyGCC	41	71	GGGCAGGCTGTGAGAGCATCAGGTAGTAAGTGTGTTCAGGGCATGGGTGGTTCAGTGGTAGAATTCTCGCCTGCCACGCGGGAGGCCCGGGTTCGATTCCCGGCCCATGCAGAGTCCAGTCCCTTTTGGTCCTCACGCGCACCTTCCCTTC	151	(((.(((.((((.(((.((((((.((..(.((..(((...((((((((......(((((((.........))))))).((((((...((....)).)))))))))))))).)))..)).)..)))))))).)))...))))))).)))...	GCATGGGTGGTTCAGTGGTAGAATTCTCGCT	Other	31	31C>T	570	323	410	439	10259	10041	11520	8848	9067	6392	5299	10886	5831.261701	4854.733741	5662.123158	5463.528768	62420.52168	61862.72033	46580.46047	45073.17769	40665.21055	39997.74731	34596.45091	53826.86992	9.898440167	4.97679E-05	0.000908543	-1.277074483	0.109726704	0.392423214	7.750871466	0.000105118	0.002222067
AS-tDR-001289	-	-	pre-chr13.trna2377-GlyGCC	41	72	GGGCAGGCTGTGAGAGCATCAGGTAGTAAGTGTGTTCAGGGCATGGGTGGTTCAGTGGTAGAATTCTCGCCTGCCACGCGGGAGGCCCGGGTTCGATTCCCGGCCCATGCAGAGTCCAGTCCCTTTTGGTCCTCACGCGCACCTTCCCTTC	151	(((.(((.((((.(((.((((((.((..(.((..(((...((((((((......(((((((.........))))))).((((((...((....)).)))))))))))))).)))..)).)..)))))))).)))...))))))).)))...	GCATGGGTGGTTCAGTGGTAGAATTCTCGCCT	Other	32	ExactMatch	774	482	694	730	1676	1776	2042	2409	2946	1643	1678	2421	7918.239573	7244.525273	9584.179199	9085.138953	10197.56256	10941.95711	8256.710093	12271.84506	13212.71758	10281.02297	10955.43397	11970.86644	1.231586848	0.096240919	0.139387342	1.114032387	0.302629945	0.611446248	1.372027636	0.00918402	0.034308533
AS-tDR-005360	-	-	pre-chr13.trna2377-GlyGCC	56	71	GGGCAGGCTGTGAGAGCATCAGGTAGTAAGTGTGTTCAGGGCATGGGTGGTTCAGTGGTAGAATTCTCGCCTGCCACGCGGGAGGCCCGGGTTCGATTCCCGGCCCATGCAGAGTCCAGTCCCTTTTGGTCCTCACGCGCACCTTCCCTTC	151	(((.(((.((((.(((.((((((.((..(.((..(((...((((((((......(((((((.........))))))).((((((...((....)).)))))))))))))).)))..)).)..)))))))).)))...))))))).)))...	TGGTAGAATTCTCGCC	Other	16	ExactMatch	813	596	527	514	290	506	748	271	597	805	816	882	8317.220637	8957.960711	7277.899767	6396.933454	1764.494716	3117.472014	3024.495176	1380.518892	2677.526271	5037.263233	5327.553112	4361.133499	-3.331619691	0.000278014	0.002696813	1.873588644	0.033434669	0.245845236	-1.778202329	0.006129783	0.02694305
AS-tDR-009969	-	-	pre-chr13.trna2377-GlyGCC	56	71	GGGCAGGCTGTGAGAGCATCAGGTAGTAAGTGTGTTCAGGGCATGGGTGGTTCAGTGGTAGAATTCTCGCCTGCCACGCGGGAGGCCCGGGTTCGATTCCCGGCCCATGCAGAGTCCAGTCCCTTTTGGTCCTCACGCGCACCTTCCCTTC	151	(((.(((.((((.(((.((((((.((..(.((..(((...((((((((......(((((((.........))))))).((((((...((....)).)))))))))))))).)))..)).)..)))))))).)))...))))))).)))...	TGGTAGAATTCTCGCT	Other	16	16C>T	963	769	594	606	359	540	843	342	704	905	858	933	9851.763189	11558.17414	8203.173551	7541.90987	2184.322769	3326.946418	3408.622237	1742.204653	3157.417914	5663.010218	5601.765405	4613.307885	-3.483844556	0.000542026	0.004129564	1.785048746	0.026796899	0.245845236	-1.951680347	0.005546181	0.026275685
AS-tDR-000660	-	-	chr13.trna2376-GlyGCC	1	30	GCATGGGTGGTTCAGTGGTAGAATTCTCGCCTGCCACGCGGGAGGTCCGGGTTCGATTCCCGGCCCATGCACCA	74	)))))))..)))).......((((.))))).......(((((....))))).......((((((((((((.	GCATGGGTGGTTCAGTGGTAGAATTCTCGC	tRF-5	30	ExactMatch	71	37	52	62	776	684	779	630	779	433	340	696	726.3501417	556.1150106	718.1229371	771.6145412	4721.54448	4214.132129	3149.841901	3209.324361	3493.790561	2709.484447	2219.813797	3441.43868	5.510708297	0.000197098	0.002317641	-1.289026199	0.132639115	0.399505742	4.275094099	0.000329377	0.004055662
AS-tDR-007235	-	-	chr13.trna2376-GlyGCC	1	30	GCATGGGTGGTTCAGTGGTAGAATTCTCGCCTGCCACGCGGGAGGTCCGGGTTCGATTCCCGGCCCATGCACCA	74	)))))))..)))).......((((.))))).......(((((....))))).......((((((((((((.	GCATGGGTGGTTCAGTGGTAGAATTCTCGT	tRF-5	30	30C>T	89	45	53	69	743	642	779	630	836	451	286	559	910.495248	676.356094	731.9329936	858.732312	4520.757151	3955.36963	3149.841901	3209.324361	3749.433773	2822.118904	1867.255135	2764.029054	4.664219832	0.00011978	0.00154282	-1.324128585	0.121995328	0.399505742	3.522482548	0.00207869	0.015837023
AS-tDR-007336	-	-	chr13.trna2376-GlyGCC	1	31	GCATGGGTGGTTCAGTGGTAGAATTCTCGCCTGCCACGCGGGAGGTCCGGGTTCGATTCCCGGCCCATGCACCA	74	)))))))..)))).......((((.))))).......(((((....))))).......((((((((((((.	GCATGGGTGGTTCAGTGGTAGAATTCTCGCA	tiRNA-5	31	31C>A	193	124	135	162	3318	3385	4044	3260	3116	2135	1886	3577	1974.444751	1863.736792	1864.357625	2016.154124	20188.25333	20855.02523	16351.68248	16606.98003	13975.16224	13359.69814	12313.43771	17686.81919	9.582918583	7.99966E-06	0.000335961	-1.290671091	0.045734547	0.253897437	7.424756508	4.14189E-05	0.001101516
AS-tDR-000009	-	-	chr13.trna2376-GlyGCC	1	31	GCATGGGTGGTTCAGTGGTAGAATTCTCGCCTGCCACGCGGGAGGTCCGGGTTCGATTCCCGGCCCATGCACCA	74	)))))))..)))).......((((.))))).......(((((....))))).......((((((((((((.	GCATGGGTGGTTCAGTGGTAGAATTCTCGCC	tiRNA-5	31	ExactMatch	471	246	312	357	8973	8370	10291	7299	7409	5370	4967	10118	4818.463616	3697.413314	4308.737623	4443.00631	54595.90029	51567.66947	41611.06933	37182.31509	33229.13256	33602.61312	32428.86803	50029.42035	10.70895173	5.14505E-05	0.000908959	-1.238903854	0.181443285	0.450773161	8.643892501	0.000239525	0.003551508
AS-tDR-007328	-	-	chr13.trna2376-GlyGCC	1	31	GCATGGGTGGTTCAGTGGTAGAATTCTCGCCTGCCACGCGGGAGGTCCGGGTTCGATTCCCGGCCCATGCACCA	74	)))))))..)))).......((((.))))).......(((((....))))).......((((((((((((.	GCATGGGTGGTTCAGTGGTAGAATTCTCGCT	tiRNA-5	31	31C>T	570	323	410	439	10259	10041	11520	8848	9067	6392	5299	10886	5831.261701	4854.733741	5662.123158	5463.528768	62420.52168	61862.72033	46580.46047	45073.17769	40665.21055	39997.74731	34596.45091	53826.86992	9.898440167	4.97679E-05	0.000908543	-1.277074483	0.109726704	0.392423214	7.750871466	0.000105118	0.002222067
AS-tDR-001289	-	-	chr13.trna2376-GlyGCC	1	32	GCATGGGTGGTTCAGTGGTAGAATTCTCGCCTGCCACGCGGGAGGTCCGGGTTCGATTCCCGGCCCATGCACCA	74	)))))))..)))).......((((.))))).......(((((....))))).......((((((((((((.	GCATGGGTGGTTCAGTGGTAGAATTCTCGCCT	tiRNA-5	32	ExactMatch	774	482	694	730	1676	1776	2042	2409	2946	1643	1678	2421	7918.239573	7244.525273	9584.179199	9085.138953	10197.56256	10941.95711	8256.710093	12271.84506	13212.71758	10281.02297	10955.43397	11970.86644	1.231586848	0.096240919	0.139387342	1.114032387	0.302629945	0.611446248	1.372027636	0.00918402	0.034308533
AS-tDR-005360	-	-	chr13.trna2376-GlyGCC	16	31	GCATGGGTGGTTCAGTGGTAGAATTCTCGCCTGCCACGCGGGAGGTCCGGGTTCGATTCCCGGCCCATGCACCA	74	)))))))..)))).......((((.))))).......(((((....))))).......((((((((((((.	TGGTAGAATTCTCGCC	i-tRF	16	ExactMatch	813	596	527	514	290	506	748	271	597	805	816	882	8317.220637	8957.960711	7277.899767	6396.933454	1764.494716	3117.472014	3024.495176	1380.518892	2677.526271	5037.263233	5327.553112	4361.133499	-3.331619691	0.000278014	0.002696813	1.873588644	0.033434669	0.245845236	-1.778202329	0.006129783	0.02694305
AS-tDR-009969	-	-	chr13.trna2376-GlyGCC	16	31	GCATGGGTGGTTCAGTGGTAGAATTCTCGCCTGCCACGCGGGAGGTCCGGGTTCGATTCCCGGCCCATGCACCA	74	)))))))..)))).......((((.))))).......(((((....))))).......((((((((((((.	TGGTAGAATTCTCGCT	i-tRF	16	16C>T	963	769	594	606	359	540	843	342	704	905	858	933	9851.763189	11558.17414	8203.173551	7541.90987	2184.322769	3326.946418	3408.622237	1742.204653	3157.417914	5663.010218	5601.765405	4613.307885	-3.483844556	0.000542026	0.004129564	1.785048746	0.026796899	0.245845236	-1.951680347	0.005546181	0.026275685
AS-tDR-000660	-	-	pre-chr13.trna2376-GlyGCC	41	70	GGGCAGGCTGTGAGAGCATCAGGTAGTAAGTGTGTTCAGGGCATGGGTGGTTCAGTGGTAGAATTCTCGCCTGCCACGCGGGAGGTCCGGGTTCGATTCCCGGCCCATGCAGAGTCCAGTCCCTTTTGGTCCTCACGCGCACCTTCCCTTC	151	(((.(((.((((.(((.((((((.((..(.((..(((...((((((((......(((((((.........))))))).((((((...((....)).)))))))))))))).)))..)).)..)))))))).)))...))))))).)))...	GCATGGGTGGTTCAGTGGTAGAATTCTCGC	Other	30	ExactMatch	71	37	52	62	776	684	779	630	779	433	340	696	726.3501417	556.1150106	718.1229371	771.6145412	4721.54448	4214.132129	3149.841901	3209.324361	3493.790561	2709.484447	2219.813797	3441.43868	5.510708297	0.000197098	0.002317641	-1.289026199	0.132639115	0.399505742	4.275094099	0.000329377	0.004055662
AS-tDR-007235	-	-	pre-chr13.trna2376-GlyGCC	41	70	GGGCAGGCTGTGAGAGCATCAGGTAGTAAGTGTGTTCAGGGCATGGGTGGTTCAGTGGTAGAATTCTCGCCTGCCACGCGGGAGGTCCGGGTTCGATTCCCGGCCCATGCAGAGTCCAGTCCCTTTTGGTCCTCACGCGCACCTTCCCTTC	151	(((.(((.((((.(((.((((((.((..(.((..(((...((((((((......(((((((.........))))))).((((((...((....)).)))))))))))))).)))..)).)..)))))))).)))...))))))).)))...	GCATGGGTGGTTCAGTGGTAGAATTCTCGT	Other	30	30C>T	89	45	53	69	743	642	779	630	836	451	286	559	910.495248	676.356094	731.9329936	858.732312	4520.757151	3955.36963	3149.841901	3209.324361	3749.433773	2822.118904	1867.255135	2764.029054	4.664219832	0.00011978	0.00154282	-1.324128585	0.121995328	0.399505742	3.522482548	0.00207869	0.015837023
AS-tDR-007336	-	-	pre-chr13.trna2376-GlyGCC	41	71	GGGCAGGCTGTGAGAGCATCAGGTAGTAAGTGTGTTCAGGGCATGGGTGGTTCAGTGGTAGAATTCTCGCCTGCCACGCGGGAGGTCCGGGTTCGATTCCCGGCCCATGCAGAGTCCAGTCCCTTTTGGTCCTCACGCGCACCTTCCCTTC	151	(((.(((.((((.(((.((((((.((..(.((..(((...((((((((......(((((((.........))))))).((((((...((....)).)))))))))))))).)))..)).)..)))))))).)))...))))))).)))...	GCATGGGTGGTTCAGTGGTAGAATTCTCGCA	Other	31	31C>A	193	124	135	162	3318	3385	4044	3260	3116	2135	1886	3577	1974.444751	1863.736792	1864.357625	2016.154124	20188.25333	20855.02523	16351.68248	16606.98003	13975.16224	13359.69814	12313.43771	17686.81919	9.582918583	7.99966E-06	0.000335961	-1.290671091	0.045734547	0.253897437	7.424756508	4.14189E-05	0.001101516
AS-tDR-000009	-	-	pre-chr13.trna2376-GlyGCC	41	71	GGGCAGGCTGTGAGAGCATCAGGTAGTAAGTGTGTTCAGGGCATGGGTGGTTCAGTGGTAGAATTCTCGCCTGCCACGCGGGAGGTCCGGGTTCGATTCCCGGCCCATGCAGAGTCCAGTCCCTTTTGGTCCTCACGCGCACCTTCCCTTC	151	(((.(((.((((.(((.((((((.((..(.((..(((...((((((((......(((((((.........))))))).((((((...((....)).)))))))))))))).)))..)).)..)))))))).)))...))))))).)))...	GCATGGGTGGTTCAGTGGTAGAATTCTCGCC	Other	31	ExactMatch	471	246	312	357	8973	8370	10291	7299	7409	5370	4967	10118	4818.463616	3697.413314	4308.737623	4443.00631	54595.90029	51567.66947	41611.06933	37182.31509	33229.13256	33602.61312	32428.86803	50029.42035	10.70895173	5.14505E-05	0.000908959	-1.238903854	0.181443285	0.450773161	8.643892501	0.000239525	0.003551508
AS-tDR-007328	-	-	pre-chr13.trna2376-GlyGCC	41	71	GGGCAGGCTGTGAGAGCATCAGGTAGTAAGTGTGTTCAGGGCATGGGTGGTTCAGTGGTAGAATTCTCGCCTGCCACGCGGGAGGTCCGGGTTCGATTCCCGGCCCATGCAGAGTCCAGTCCCTTTTGGTCCTCACGCGCACCTTCCCTTC	151	(((.(((.((((.(((.((((((.((..(.((..(((...((((((((......(((((((.........))))))).((((((...((....)).)))))))))))))).)))..)).)..)))))))).)))...))))))).)))...	GCATGGGTGGTTCAGTGGTAGAATTCTCGCT	Other	31	31C>T	570	323	410	439	10259	10041	11520	8848	9067	6392	5299	10886	5831.261701	4854.733741	5662.123158	5463.528768	62420.52168	61862.72033	46580.46047	45073.17769	40665.21055	39997.74731	34596.45091	53826.86992	9.898440167	4.97679E-05	0.000908543	-1.277074483	0.109726704	0.392423214	7.750871466	0.000105118	0.002222067
AS-tDR-001289	-	-	pre-chr13.trna2376-GlyGCC	41	72	GGGCAGGCTGTGAGAGCATCAGGTAGTAAGTGTGTTCAGGGCATGGGTGGTTCAGTGGTAGAATTCTCGCCTGCCACGCGGGAGGTCCGGGTTCGATTCCCGGCCCATGCAGAGTCCAGTCCCTTTTGGTCCTCACGCGCACCTTCCCTTC	151	(((.(((.((((.(((.((((((.((..(.((..(((...((((((((......(((((((.........))))))).((((((...((....)).)))))))))))))).)))..)).)..)))))))).)))...))))))).)))...	GCATGGGTGGTTCAGTGGTAGAATTCTCGCCT	Other	32	ExactMatch	774	482	694	730	1676	1776	2042	2409	2946	1643	1678	2421	7918.239573	7244.525273	9584.179199	9085.138953	10197.56256	10941.95711	8256.710093	12271.84506	13212.71758	10281.02297	10955.43397	11970.86644	1.231586848	0.096240919	0.139387342	1.114032387	0.302629945	0.611446248	1.372027636	0.00918402	0.034308533
AS-tDR-005360	-	-	pre-chr13.trna2376-GlyGCC	56	71	GGGCAGGCTGTGAGAGCATCAGGTAGTAAGTGTGTTCAGGGCATGGGTGGTTCAGTGGTAGAATTCTCGCCTGCCACGCGGGAGGTCCGGGTTCGATTCCCGGCCCATGCAGAGTCCAGTCCCTTTTGGTCCTCACGCGCACCTTCCCTTC	151	(((.(((.((((.(((.((((((.((..(.((..(((...((((((((......(((((((.........))))))).((((((...((....)).)))))))))))))).)))..)).)..)))))))).)))...))))))).)))...	TGGTAGAATTCTCGCC	Other	16	ExactMatch	813	596	527	514	290	506	748	271	597	805	816	882	8317.220637	8957.960711	7277.899767	6396.933454	1764.494716	3117.472014	3024.495176	1380.518892	2677.526271	5037.263233	5327.553112	4361.133499	-3.331619691	0.000278014	0.002696813	1.873588644	0.033434669	0.245845236	-1.778202329	0.006129783	0.02694305
AS-tDR-009969	-	-	pre-chr13.trna2376-GlyGCC	56	71	GGGCAGGCTGTGAGAGCATCAGGTAGTAAGTGTGTTCAGGGCATGGGTGGTTCAGTGGTAGAATTCTCGCCTGCCACGCGGGAGGTCCGGGTTCGATTCCCGGCCCATGCAGAGTCCAGTCCCTTTTGGTCCTCACGCGCACCTTCCCTTC	151	(((.(((.((((.(((.((((((.((..(.((..(((...((((((((......(((((((.........))))))).((((((...((....)).)))))))))))))).)))..)).)..)))))))).)))...))))))).)))...	TGGTAGAATTCTCGCT	Other	16	16C>T	963	769	594	606	359	540	843	342	704	905	858	933	9851.763189	11558.17414	8203.173551	7541.90987	2184.322769	3326.946418	3408.622237	1742.204653	3157.417914	5663.010218	5601.765405	4613.307885	-3.483844556	0.000542026	0.004129564	1.785048746	0.026796899	0.245845236	-1.951680347	0.005546181	0.026275685
AS-tDR-000544	-	-	chr1.trna17865-GluCTC	1	28	TCCCTGGTGGTCTAGTGGTTAGGATTCGGCGCTCTCACCGCCGCGGCCCGGGTTCGATTCCCGGTCAGGGAACCA	75	)))))))..))))........((((.))))).......(((((....))))).......((((((((((((.	TCCCTGGTGGTCTAGTGGTTAGGATTCG	tRF-5	28	ExactMatch	216	66	74	64	84	108	130	105	98	83	57	60	2209.741276	991.9889378	1021.94418	796.5053329	511.0950211	665.3892835	525.6475574	534.8873935	439.5269255	519.3699979	372.1452542	296.6757482	-2.24191725	0.075439767	0.111198399	-1.373410943	0.042721509	0.245845236	-3.079073685	0.040409397	0.081196244
AS-tDR-000060	-	-	chr1.trna17865-GluCTC	1	31	TCCCTGGTGGTCTAGTGGTTAGGATTCGGCGCTCTCACCGCCGCGGCCCGGGTTCGATTCCCGGTCAGGGAACCA	75	)))))))..))))........((((.))))).......(((((....))))).......((((((((((((.	TCCCTGGTGGTCTAGTGGTTAGGATTCGGCG	tRF-5	31	ExactMatch	108	64	79	75	249	232	310	359	406	191	169	238	1104.870638	961.928667	1090.994462	933.4046869	1515.03167	1429.354757	1253.467252	1828.805469	1820.897263	1195.176742	1103.378034	1176.813801	1.47261707	0.009220227	0.020118359	-1.137803146	0.408886696	0.672621316	1.294263489	0.13126186	0.193949342
AS-tDR-007247	-	-	chr1.trna17865-GluCTC	1	32	TCCCTGGTGGTCTAGTGGTTAGGATTCGGCGCTCTCACCGCCGCGGCCCGGGTTCGATTCCCGGTCAGGGAACCA	75	)))))))..))))........((((.))))).......(((((....))))).......((((((((((((.	TCCCTGTGGTCTAGTGGTTAGGATTCGGCGCT	tiRNA-5	32	6-G	320	272	269	264	1494	1399	1743	2199	1892	1364	1248	1757	3273.690779	4088.196835	3714.905194	3285.584498	9090.190018	8619.255627	7047.720711	11202.07027	8485.560644	8535.188882	8148.022407	8687.654828	2.503291947	0.000852021	0.005301465	-1.062102285	0.565419026	0.845822513	2.356921723	6.45936E-07	0.000134748
AS-tDR-008177	-	-	chr1.trna17865-GluCTC	1	33	TCCCTGGTGGTCTAGTGGTTAGGATTCGGCGCTCTCACCGCCGCGGCCCGGGTTCGATTCCCGGTCAGGGAACCA	75	)))))))..))))........((((.))))).......(((((....))))).......((((((((((((.	TCCCTGGTGGTCTAGTGGTTAGGATTCGGCGCA	tiRNA-5	33	33T>A	120	82	103	84	452	448	553	712	569	351	362	457	1227.634042	1232.471105	1422.435818	1045.413249	2750.177971	2760.133324	2236.02384	3627.045944	2551.947149	2196.371919	2363.448807	2259.680282	2.306870783	0.00166875	0.00838977	-1.213529304	0.144923456	0.410437668	1.900960096	5.30737E-05	0.001293936
AS-tDR-007322	-	-	chr1.trna17865-GluCTC	1	33	TCCCTGGTGGTCTAGTGGTTAGGATTCGGCGCTCTCACCGCCGCGGCCCGGGTTCGATTCCCGGTCAGGGAACCA	75	)))))))..))))........((((.))))).......(((((....))))).......((((((((((((.	TCCCTGGTGGTCTAGTGGTTAGGATTCGGCGCC	tiRNA-5	33	33T>C	73	71	69	61	305	309	376	465	443	261	279	360	746.8107091	1067.139615	952.8938973	759.1691454	1855.761684	1903.752672	1520.334474	2368.787028	1986.841102	1633.199632	1821.553086	1780.054489	2.167877303	0.001671776	0.00838977	-1.05909332	0.592730753	0.869259706	2.046918116	0.000129543	0.002560741
AS-tDR-001260	-	-	chr1.trna17865-GluCTC	1	33	TCCCTGGTGGTCTAGTGGTTAGGATTCGGCGCTCTCACCGCCGCGGCCCGGGTTCGATTCCCGGTCAGGGAACCA	75	)))))))..))))........((((.))))).......(((((....))))).......((((((((((((.	TCCCTGGTGGTCTAGTGGTTAGGATTCGGCGCT	tiRNA-5	33	ExactMatch	598	443	447	433	2559	2159	2795	3500	2946	1992	2079	2801	6117.709644	6658.349992	6173.095248	5388.856393	15570.14475	13301.62466	11301.42248	17829.57978	13212.71758	12464.87995	13573.50848	13849.81285	2.382990091	0.001087677	0.0064677	-1.092305062	0.428243023	0.68990517	2.181615901	1.85303E-06	0.000147316
AS-tDR-001262	-	-	chr1.trna17865-GluCTC	1	35	TCCCTGGTGGTCTAGTGGTTAGGATTCGGCGCTCTCACCGCCGCGGCCCGGGTTCGATTCCCGGTCAGGGAACCA	75	)))))))..))))........((((.))))).......(((((....))))).......((((((((((((.	TCCCTGGTGGTCTAGTGGTTAGGATTCGGCGCTCT	tiRNA-5	35	ExactMatch	111	113	77	125	299	274	451	451	307	218	324	188	1135.561489	1698.405303	1063.374349	1555.674478	1819.254896	1688.117256	1823.59268	2297.468709	1376.885369	1364.128428	2115.351971	929.5840112	1.398646087	0.038126193	0.060911965	-1.318221027	0.151134622	0.416502872	1.0610103	0.784594766	0.798126025
AS-tDR-000550	-	-	chr1.trna17865-GluCTC	1	39	TCCCTGGTGGTCTAGTGGTTAGGATTCGGCGCTCTCACCGCCGCGGCCCGGGTTCGATTCCCGGTCAGGGAACCA	75	)))))))..))))........((((.))))).......(((((....))))).......((((((((((((.	TCCCTGGTGGTCTAGTGGTTAGGATTCGGCGCTCTCACC	tRF-5	39	ExactMatch	238	248	243	241	167	260	687	324	296	261	186	213	2434.807517	3727.473585	3355.843725	2999.340394	1016.105578	1601.86309	2777.845168	1650.509671	1327.550714	1633.199632	1214.368724	1053.198906	-1.776012861	0.024762033	0.043059798	-1.347457005	0.285807776	0.595894549	-2.393100969	0.000922231	0.008185922
AS-tDR-009999	-	-	chr1.trna17865-GluCTC	1	39	TCCCTGGTGGTCTAGTGGTTAGGATTCGGCGCTCTCACCGCCGCGGCCCGGGTTCGATTCCCGGTCAGGGAACCA	75	)))))))..))))........((((.))))).......(((((....))))).......((((((((((((.	TCCCTGGTGGTCTAGTGGTTAGGATTCGGCGCTCTCACT	tRF-5	39	39C>T	369	340	293	305	187	336	777	389	357	306	222	232	3774.97468	5110.246043	4046.34655	3795.845727	1137.794868	2070.099993	3141.755016	1981.630439	1601.1338	1914.785776	1449.407832	1147.146227	-2.007300578	0.006708338	0.016278961	-1.362759135	0.254938083	0.568827682	-2.735467199	0.000289847	0.003693279
AS-tDR-002583	-	-	chr1.trna17865-GluCTC	16	31	TCCCTGGTGGTCTAGTGGTTAGGATTCGGCGCTCTCACCGCCGCGGCCCGGGTTCGATTCCCGGTCAGGGAACCA	75	)))))))..))))........((((.))))).......(((((....))))).......((((((((((((.	TGGTTAGGATTCGGCG	i-tRF	16	ExactMatch	136	168	160	79	31	111	194	47	199	165	257	166	1391.318581	2525.062751	2209.609037	983.1862702	188.6184006	683.8723192	784.4278933	239.4257856	892.5087569	1032.482526	1677.918076	820.8029035	-3.743098695	0.015182265	0.029485684	2.329952542	0.043444417	0.245845236	-1.606512849	0.149894172	0.204844166
AS-tDR-011670	-	-	chr1.trna17865-GluCTC	16	42	TCCCTGGTGGTCTAGTGGTTAGGATTCGGCGCTCTCACCGCCGCGGCCCGGGTTCGATTCCCGGTCAGGGAACCA	75	)))))))..))))........((((.))))).......(((((....))))).......((((((((((((.	TGGTTAGGATTCGGCGCTCTCACCGCT	i-tRF	27	27C>T	159	185	132	184	62	196	246	279	288	183	215	249	1626.615106	2780.575053	1822.927456	2289.952832	377.2368013	1207.558329	994.6869162	1421.272217	1291.670965	1145.116983	1403.705783	1231.204355	-2.128487764	0.016367322	0.030964976	1.267418112	0.291679342	0.596906186	-1.679388786	0.01694656	0.051552259
AS-tDR-000544	-	-	chr10.trna11803-GluCTC	1	28	TCCCTGGTGGTCTAGTGGTTAGGATTCGGCGCTCTCACCGCCGCGGCCCGGGTTCGATTCCCGGTCAGGGAACCA	75	)))))))..))))........((((.))))).......(((((....))))).......((((((((((((.	TCCCTGGTGGTCTAGTGGTTAGGATTCG	tRF-5	28	ExactMatch	216	66	74	64	84	108	130	105	98	83	57	60	2209.741276	991.9889378	1021.94418	796.5053329	511.0950211	665.3892835	525.6475574	534.8873935	439.5269255	519.3699979	372.1452542	296.6757482	-2.24191725	0.075439767	0.111198399	-1.373410943	0.042721509	0.245845236	-3.079073685	0.040409397	0.081196244
AS-tDR-000060	-	-	chr10.trna11803-GluCTC	1	31	TCCCTGGTGGTCTAGTGGTTAGGATTCGGCGCTCTCACCGCCGCGGCCCGGGTTCGATTCCCGGTCAGGGAACCA	75	)))))))..))))........((((.))))).......(((((....))))).......((((((((((((.	TCCCTGGTGGTCTAGTGGTTAGGATTCGGCG	tRF-5	31	ExactMatch	108	64	79	75	249	232	310	359	406	191	169	238	1104.870638	961.928667	1090.994462	933.4046869	1515.03167	1429.354757	1253.467252	1828.805469	1820.897263	1195.176742	1103.378034	1176.813801	1.47261707	0.009220227	0.020118359	-1.137803146	0.408886696	0.672621316	1.294263489	0.13126186	0.193949342
AS-tDR-007247	-	-	chr10.trna11803-GluCTC	1	32	TCCCTGGTGGTCTAGTGGTTAGGATTCGGCGCTCTCACCGCCGCGGCCCGGGTTCGATTCCCGGTCAGGGAACCA	75	)))))))..))))........((((.))))).......(((((....))))).......((((((((((((.	TCCCTGTGGTCTAGTGGTTAGGATTCGGCGCT	tiRNA-5	32	6-G	320	272	269	264	1494	1399	1743	2199	1892	1364	1248	1757	3273.690779	4088.196835	3714.905194	3285.584498	9090.190018	8619.255627	7047.720711	11202.07027	8485.560644	8535.188882	8148.022407	8687.654828	2.503291947	0.000852021	0.005301465	-1.062102285	0.565419026	0.845822513	2.356921723	6.45936E-07	0.000134748
AS-tDR-008177	-	-	chr10.trna11803-GluCTC	1	33	TCCCTGGTGGTCTAGTGGTTAGGATTCGGCGCTCTCACCGCCGCGGCCCGGGTTCGATTCCCGGTCAGGGAACCA	75	)))))))..))))........((((.))))).......(((((....))))).......((((((((((((.	TCCCTGGTGGTCTAGTGGTTAGGATTCGGCGCA	tiRNA-5	33	33T>A	120	82	103	84	452	448	553	712	569	351	362	457	1227.634042	1232.471105	1422.435818	1045.413249	2750.177971	2760.133324	2236.02384	3627.045944	2551.947149	2196.371919	2363.448807	2259.680282	2.306870783	0.00166875	0.00838977	-1.213529304	0.144923456	0.410437668	1.900960096	5.30737E-05	0.001293936
AS-tDR-007322	-	-	chr10.trna11803-GluCTC	1	33	TCCCTGGTGGTCTAGTGGTTAGGATTCGGCGCTCTCACCGCCGCGGCCCGGGTTCGATTCCCGGTCAGGGAACCA	75	)))))))..))))........((((.))))).......(((((....))))).......((((((((((((.	TCCCTGGTGGTCTAGTGGTTAGGATTCGGCGCC	tiRNA-5	33	33T>C	73	71	69	61	305	309	376	465	443	261	279	360	746.8107091	1067.139615	952.8938973	759.1691454	1855.761684	1903.752672	1520.334474	2368.787028	1986.841102	1633.199632	1821.553086	1780.054489	2.167877303	0.001671776	0.00838977	-1.05909332	0.592730753	0.869259706	2.046918116	0.000129543	0.002560741
AS-tDR-001260	-	-	chr10.trna11803-GluCTC	1	33	TCCCTGGTGGTCTAGTGGTTAGGATTCGGCGCTCTCACCGCCGCGGCCCGGGTTCGATTCCCGGTCAGGGAACCA	75	)))))))..))))........((((.))))).......(((((....))))).......((((((((((((.	TCCCTGGTGGTCTAGTGGTTAGGATTCGGCGCT	tiRNA-5	33	ExactMatch	598	443	447	433	2559	2159	2795	3500	2946	1992	2079	2801	6117.709644	6658.349992	6173.095248	5388.856393	15570.14475	13301.62466	11301.42248	17829.57978	13212.71758	12464.87995	13573.50848	13849.81285	2.382990091	0.001087677	0.0064677	-1.092305062	0.428243023	0.68990517	2.181615901	1.85303E-06	0.000147316
AS-tDR-001262	-	-	chr10.trna11803-GluCTC	1	35	TCCCTGGTGGTCTAGTGGTTAGGATTCGGCGCTCTCACCGCCGCGGCCCGGGTTCGATTCCCGGTCAGGGAACCA	75	)))))))..))))........((((.))))).......(((((....))))).......((((((((((((.	TCCCTGGTGGTCTAGTGGTTAGGATTCGGCGCTCT	tiRNA-5	35	ExactMatch	111	113	77	125	299	274	451	451	307	218	324	188	1135.561489	1698.405303	1063.374349	1555.674478	1819.254896	1688.117256	1823.59268	2297.468709	1376.885369	1364.128428	2115.351971	929.5840112	1.398646087	0.038126193	0.060911965	-1.318221027	0.151134622	0.416502872	1.0610103	0.784594766	0.798126025
AS-tDR-000550	-	-	chr10.trna11803-GluCTC	1	39	TCCCTGGTGGTCTAGTGGTTAGGATTCGGCGCTCTCACCGCCGCGGCCCGGGTTCGATTCCCGGTCAGGGAACCA	75	)))))))..))))........((((.))))).......(((((....))))).......((((((((((((.	TCCCTGGTGGTCTAGTGGTTAGGATTCGGCGCTCTCACC	tRF-5	39	ExactMatch	238	248	243	241	167	260	687	324	296	261	186	213	2434.807517	3727.473585	3355.843725	2999.340394	1016.105578	1601.86309	2777.845168	1650.509671	1327.550714	1633.199632	1214.368724	1053.198906	-1.776012861	0.024762033	0.043059798	-1.347457005	0.285807776	0.595894549	-2.393100969	0.000922231	0.008185922
AS-tDR-009999	-	-	chr10.trna11803-GluCTC	1	39	TCCCTGGTGGTCTAGTGGTTAGGATTCGGCGCTCTCACCGCCGCGGCCCGGGTTCGATTCCCGGTCAGGGAACCA	75	)))))))..))))........((((.))))).......(((((....))))).......((((((((((((.	TCCCTGGTGGTCTAGTGGTTAGGATTCGGCGCTCTCACT	tRF-5	39	39C>T	369	340	293	305	187	336	777	389	357	306	222	232	3774.97468	5110.246043	4046.34655	3795.845727	1137.794868	2070.099993	3141.755016	1981.630439	1601.1338	1914.785776	1449.407832	1147.146227	-2.007300578	0.006708338	0.016278961	-1.362759135	0.254938083	0.568827682	-2.735467199	0.000289847	0.003693279
AS-tDR-002583	-	-	chr10.trna11803-GluCTC	16	31	TCCCTGGTGGTCTAGTGGTTAGGATTCGGCGCTCTCACCGCCGCGGCCCGGGTTCGATTCCCGGTCAGGGAACCA	75	)))))))..))))........((((.))))).......(((((....))))).......((((((((((((.	TGGTTAGGATTCGGCG	i-tRF	16	ExactMatch	136	168	160	79	31	111	194	47	199	165	257	166	1391.318581	2525.062751	2209.609037	983.1862702	188.6184006	683.8723192	784.4278933	239.4257856	892.5087569	1032.482526	1677.918076	820.8029035	-3.743098695	0.015182265	0.029485684	2.329952542	0.043444417	0.245845236	-1.606512849	0.149894172	0.204844166
AS-tDR-011670	-	-	chr10.trna11803-GluCTC	16	42	TCCCTGGTGGTCTAGTGGTTAGGATTCGGCGCTCTCACCGCCGCGGCCCGGGTTCGATTCCCGGTCAGGGAACCA	75	)))))))..))))........((((.))))).......(((((....))))).......((((((((((((.	TGGTTAGGATTCGGCGCTCTCACCGCT	i-tRF	27	27C>T	159	185	132	184	62	196	246	279	288	183	215	249	1626.615106	2780.575053	1822.927456	2289.952832	377.2368013	1207.558329	994.6869162	1421.272217	1291.670965	1145.116983	1403.705783	1231.204355	-2.128487764	0.016367322	0.030964976	1.267418112	0.291679342	0.596906186	-1.679388786	0.01694656	0.051552259
AS-tDR-000544	-	-	chr13.trna2251-GluCTC	1	28	TCCCTGGTGGTCTAGTGGTTAGGATTCGGCGCTCTCACCGCCGCGGCCCGGGTTCGATTCCCGGTCAGGGAACCA	75	)))))))..))))........((((.))))).......(((((....))))).......((((((((((((.	TCCCTGGTGGTCTAGTGGTTAGGATTCG	tRF-5	28	ExactMatch	216	66	74	64	84	108	130	105	98	83	57	60	2209.741276	991.9889378	1021.94418	796.5053329	511.0950211	665.3892835	525.6475574	534.8873935	439.5269255	519.3699979	372.1452542	296.6757482	-2.24191725	0.075439767	0.111198399	-1.373410943	0.042721509	0.245845236	-3.079073685	0.040409397	0.081196244
AS-tDR-000060	-	-	chr13.trna2251-GluCTC	1	31	TCCCTGGTGGTCTAGTGGTTAGGATTCGGCGCTCTCACCGCCGCGGCCCGGGTTCGATTCCCGGTCAGGGAACCA	75	)))))))..))))........((((.))))).......(((((....))))).......((((((((((((.	TCCCTGGTGGTCTAGTGGTTAGGATTCGGCG	tRF-5	31	ExactMatch	108	64	79	75	249	232	310	359	406	191	169	238	1104.870638	961.928667	1090.994462	933.4046869	1515.03167	1429.354757	1253.467252	1828.805469	1820.897263	1195.176742	1103.378034	1176.813801	1.47261707	0.009220227	0.020118359	-1.137803146	0.408886696	0.672621316	1.294263489	0.13126186	0.193949342
AS-tDR-007247	-	-	chr13.trna2251-GluCTC	1	32	TCCCTGGTGGTCTAGTGGTTAGGATTCGGCGCTCTCACCGCCGCGGCCCGGGTTCGATTCCCGGTCAGGGAACCA	75	)))))))..))))........((((.))))).......(((((....))))).......((((((((((((.	TCCCTGTGGTCTAGTGGTTAGGATTCGGCGCT	tiRNA-5	32	6-G	320	272	269	264	1494	1399	1743	2199	1892	1364	1248	1757	3273.690779	4088.196835	3714.905194	3285.584498	9090.190018	8619.255627	7047.720711	11202.07027	8485.560644	8535.188882	8148.022407	8687.654828	2.503291947	0.000852021	0.005301465	-1.062102285	0.565419026	0.845822513	2.356921723	6.45936E-07	0.000134748
AS-tDR-008177	-	-	chr13.trna2251-GluCTC	1	33	TCCCTGGTGGTCTAGTGGTTAGGATTCGGCGCTCTCACCGCCGCGGCCCGGGTTCGATTCCCGGTCAGGGAACCA	75	)))))))..))))........((((.))))).......(((((....))))).......((((((((((((.	TCCCTGGTGGTCTAGTGGTTAGGATTCGGCGCA	tiRNA-5	33	33T>A	120	82	103	84	452	448	553	712	569	351	362	457	1227.634042	1232.471105	1422.435818	1045.413249	2750.177971	2760.133324	2236.02384	3627.045944	2551.947149	2196.371919	2363.448807	2259.680282	2.306870783	0.00166875	0.00838977	-1.213529304	0.144923456	0.410437668	1.900960096	5.30737E-05	0.001293936
AS-tDR-007322	-	-	chr13.trna2251-GluCTC	1	33	TCCCTGGTGGTCTAGTGGTTAGGATTCGGCGCTCTCACCGCCGCGGCCCGGGTTCGATTCCCGGTCAGGGAACCA	75	)))))))..))))........((((.))))).......(((((....))))).......((((((((((((.	TCCCTGGTGGTCTAGTGGTTAGGATTCGGCGCC	tiRNA-5	33	33T>C	73	71	69	61	305	309	376	465	443	261	279	360	746.8107091	1067.139615	952.8938973	759.1691454	1855.761684	1903.752672	1520.334474	2368.787028	1986.841102	1633.199632	1821.553086	1780.054489	2.167877303	0.001671776	0.00838977	-1.05909332	0.592730753	0.869259706	2.046918116	0.000129543	0.002560741
AS-tDR-001260	-	-	chr13.trna2251-GluCTC	1	33	TCCCTGGTGGTCTAGTGGTTAGGATTCGGCGCTCTCACCGCCGCGGCCCGGGTTCGATTCCCGGTCAGGGAACCA	75	)))))))..))))........((((.))))).......(((((....))))).......((((((((((((.	TCCCTGGTGGTCTAGTGGTTAGGATTCGGCGCT	tiRNA-5	33	ExactMatch	598	443	447	433	2559	2159	2795	3500	2946	1992	2079	2801	6117.709644	6658.349992	6173.095248	5388.856393	15570.14475	13301.62466	11301.42248	17829.57978	13212.71758	12464.87995	13573.50848	13849.81285	2.382990091	0.001087677	0.0064677	-1.092305062	0.428243023	0.68990517	2.181615901	1.85303E-06	0.000147316
AS-tDR-001262	-	-	chr13.trna2251-GluCTC	1	35	TCCCTGGTGGTCTAGTGGTTAGGATTCGGCGCTCTCACCGCCGCGGCCCGGGTTCGATTCCCGGTCAGGGAACCA	75	)))))))..))))........((((.))))).......(((((....))))).......((((((((((((.	TCCCTGGTGGTCTAGTGGTTAGGATTCGGCGCTCT	tiRNA-5	35	ExactMatch	111	113	77	125	299	274	451	451	307	218	324	188	1135.561489	1698.405303	1063.374349	1555.674478	1819.254896	1688.117256	1823.59268	2297.468709	1376.885369	1364.128428	2115.351971	929.5840112	1.398646087	0.038126193	0.060911965	-1.318221027	0.151134622	0.416502872	1.0610103	0.784594766	0.798126025
AS-tDR-000550	-	-	chr13.trna2251-GluCTC	1	39	TCCCTGGTGGTCTAGTGGTTAGGATTCGGCGCTCTCACCGCCGCGGCCCGGGTTCGATTCCCGGTCAGGGAACCA	75	)))))))..))))........((((.))))).......(((((....))))).......((((((((((((.	TCCCTGGTGGTCTAGTGGTTAGGATTCGGCGCTCTCACC	tRF-5	39	ExactMatch	238	248	243	241	167	260	687	324	296	261	186	213	2434.807517	3727.473585	3355.843725	2999.340394	1016.105578	1601.86309	2777.845168	1650.509671	1327.550714	1633.199632	1214.368724	1053.198906	-1.776012861	0.024762033	0.043059798	-1.347457005	0.285807776	0.595894549	-2.393100969	0.000922231	0.008185922
AS-tDR-009999	-	-	chr13.trna2251-GluCTC	1	39	TCCCTGGTGGTCTAGTGGTTAGGATTCGGCGCTCTCACCGCCGCGGCCCGGGTTCGATTCCCGGTCAGGGAACCA	75	)))))))..))))........((((.))))).......(((((....))))).......((((((((((((.	TCCCTGGTGGTCTAGTGGTTAGGATTCGGCGCTCTCACT	tRF-5	39	39C>T	369	340	293	305	187	336	777	389	357	306	222	232	3774.97468	5110.246043	4046.34655	3795.845727	1137.794868	2070.099993	3141.755016	1981.630439	1601.1338	1914.785776	1449.407832	1147.146227	-2.007300578	0.006708338	0.016278961	-1.362759135	0.254938083	0.568827682	-2.735467199	0.000289847	0.003693279
AS-tDR-002583	-	-	chr13.trna2251-GluCTC	16	31	TCCCTGGTGGTCTAGTGGTTAGGATTCGGCGCTCTCACCGCCGCGGCCCGGGTTCGATTCCCGGTCAGGGAACCA	75	)))))))..))))........((((.))))).......(((((....))))).......((((((((((((.	TGGTTAGGATTCGGCG	i-tRF	16	ExactMatch	136	168	160	79	31	111	194	47	199	165	257	166	1391.318581	2525.062751	2209.609037	983.1862702	188.6184006	683.8723192	784.4278933	239.4257856	892.5087569	1032.482526	1677.918076	820.8029035	-3.743098695	0.015182265	0.029485684	2.329952542	0.043444417	0.245845236	-1.606512849	0.149894172	0.204844166
AS-tDR-011670	-	-	chr13.trna2251-GluCTC	16	42	TCCCTGGTGGTCTAGTGGTTAGGATTCGGCGCTCTCACCGCCGCGGCCCGGGTTCGATTCCCGGTCAGGGAACCA	75	)))))))..))))........((((.))))).......(((((....))))).......((((((((((((.	TGGTTAGGATTCGGCGCTCTCACCGCT	i-tRF	27	27C>T	159	185	132	184	62	196	246	279	288	183	215	249	1626.615106	2780.575053	1822.927456	2289.952832	377.2368013	1207.558329	994.6869162	1421.272217	1291.670965	1145.116983	1403.705783	1231.204355	-2.128487764	0.016367322	0.030964976	1.267418112	0.291679342	0.596906186	-1.679388786	0.01694656	0.051552259
AS-tDR-000544	-	-	chr17.trna3727-GluCTC	1	28	TCCCTGGTGGTCTAGTGGTTAGGATTCGGCGCTCTCACCGCCGCGGCCCGGGTTCGATTCCCGGTCAGGGAACCA	75	)))))))..))))........((((.))))).......(((((....))))).......((((((((((((.	TCCCTGGTGGTCTAGTGGTTAGGATTCG	tRF-5	28	ExactMatch	216	66	74	64	84	108	130	105	98	83	57	60	2209.741276	991.9889378	1021.94418	796.5053329	511.0950211	665.3892835	525.6475574	534.8873935	439.5269255	519.3699979	372.1452542	296.6757482	-2.24191725	0.075439767	0.111198399	-1.373410943	0.042721509	0.245845236	-3.079073685	0.040409397	0.081196244
AS-tDR-000060	-	-	chr17.trna3727-GluCTC	1	31	TCCCTGGTGGTCTAGTGGTTAGGATTCGGCGCTCTCACCGCCGCGGCCCGGGTTCGATTCCCGGTCAGGGAACCA	75	)))))))..))))........((((.))))).......(((((....))))).......((((((((((((.	TCCCTGGTGGTCTAGTGGTTAGGATTCGGCG	tRF-5	31	ExactMatch	108	64	79	75	249	232	310	359	406	191	169	238	1104.870638	961.928667	1090.994462	933.4046869	1515.03167	1429.354757	1253.467252	1828.805469	1820.897263	1195.176742	1103.378034	1176.813801	1.47261707	0.009220227	0.020118359	-1.137803146	0.408886696	0.672621316	1.294263489	0.13126186	0.193949342
AS-tDR-007247	-	-	chr17.trna3727-GluCTC	1	32	TCCCTGGTGGTCTAGTGGTTAGGATTCGGCGCTCTCACCGCCGCGGCCCGGGTTCGATTCCCGGTCAGGGAACCA	75	)))))))..))))........((((.))))).......(((((....))))).......((((((((((((.	TCCCTGTGGTCTAGTGGTTAGGATTCGGCGCT	tiRNA-5	32	6-G	320	272	269	264	1494	1399	1743	2199	1892	1364	1248	1757	3273.690779	4088.196835	3714.905194	3285.584498	9090.190018	8619.255627	7047.720711	11202.07027	8485.560644	8535.188882	8148.022407	8687.654828	2.503291947	0.000852021	0.005301465	-1.062102285	0.565419026	0.845822513	2.356921723	6.45936E-07	0.000134748
AS-tDR-008177	-	-	chr17.trna3727-GluCTC	1	33	TCCCTGGTGGTCTAGTGGTTAGGATTCGGCGCTCTCACCGCCGCGGCCCGGGTTCGATTCCCGGTCAGGGAACCA	75	)))))))..))))........((((.))))).......(((((....))))).......((((((((((((.	TCCCTGGTGGTCTAGTGGTTAGGATTCGGCGCA	tiRNA-5	33	33T>A	120	82	103	84	452	448	553	712	569	351	362	457	1227.634042	1232.471105	1422.435818	1045.413249	2750.177971	2760.133324	2236.02384	3627.045944	2551.947149	2196.371919	2363.448807	2259.680282	2.306870783	0.00166875	0.00838977	-1.213529304	0.144923456	0.410437668	1.900960096	5.30737E-05	0.001293936
AS-tDR-007322	-	-	chr17.trna3727-GluCTC	1	33	TCCCTGGTGGTCTAGTGGTTAGGATTCGGCGCTCTCACCGCCGCGGCCCGGGTTCGATTCCCGGTCAGGGAACCA	75	)))))))..))))........((((.))))).......(((((....))))).......((((((((((((.	TCCCTGGTGGTCTAGTGGTTAGGATTCGGCGCC	tiRNA-5	33	33T>C	73	71	69	61	305	309	376	465	443	261	279	360	746.8107091	1067.139615	952.8938973	759.1691454	1855.761684	1903.752672	1520.334474	2368.787028	1986.841102	1633.199632	1821.553086	1780.054489	2.167877303	0.001671776	0.00838977	-1.05909332	0.592730753	0.869259706	2.046918116	0.000129543	0.002560741
AS-tDR-001260	-	-	chr17.trna3727-GluCTC	1	33	TCCCTGGTGGTCTAGTGGTTAGGATTCGGCGCTCTCACCGCCGCGGCCCGGGTTCGATTCCCGGTCAGGGAACCA	75	)))))))..))))........((((.))))).......(((((....))))).......((((((((((((.	TCCCTGGTGGTCTAGTGGTTAGGATTCGGCGCT	tiRNA-5	33	ExactMatch	598	443	447	433	2559	2159	2795	3500	2946	1992	2079	2801	6117.709644	6658.349992	6173.095248	5388.856393	15570.14475	13301.62466	11301.42248	17829.57978	13212.71758	12464.87995	13573.50848	13849.81285	2.382990091	0.001087677	0.0064677	-1.092305062	0.428243023	0.68990517	2.181615901	1.85303E-06	0.000147316
AS-tDR-001262	-	-	chr17.trna3727-GluCTC	1	35	TCCCTGGTGGTCTAGTGGTTAGGATTCGGCGCTCTCACCGCCGCGGCCCGGGTTCGATTCCCGGTCAGGGAACCA	75	)))))))..))))........((((.))))).......(((((....))))).......((((((((((((.	TCCCTGGTGGTCTAGTGGTTAGGATTCGGCGCTCT	tiRNA-5	35	ExactMatch	111	113	77	125	299	274	451	451	307	218	324	188	1135.561489	1698.405303	1063.374349	1555.674478	1819.254896	1688.117256	1823.59268	2297.468709	1376.885369	1364.128428	2115.351971	929.5840112	1.398646087	0.038126193	0.060911965	-1.318221027	0.151134622	0.416502872	1.0610103	0.784594766	0.798126025
AS-tDR-000550	-	-	chr17.trna3727-GluCTC	1	39	TCCCTGGTGGTCTAGTGGTTAGGATTCGGCGCTCTCACCGCCGCGGCCCGGGTTCGATTCCCGGTCAGGGAACCA	75	)))))))..))))........((((.))))).......(((((....))))).......((((((((((((.	TCCCTGGTGGTCTAGTGGTTAGGATTCGGCGCTCTCACC	tRF-5	39	ExactMatch	238	248	243	241	167	260	687	324	296	261	186	213	2434.807517	3727.473585	3355.843725	2999.340394	1016.105578	1601.86309	2777.845168	1650.509671	1327.550714	1633.199632	1214.368724	1053.198906	-1.776012861	0.024762033	0.043059798	-1.347457005	0.285807776	0.595894549	-2.393100969	0.000922231	0.008185922
AS-tDR-009999	-	-	chr17.trna3727-GluCTC	1	39	TCCCTGGTGGTCTAGTGGTTAGGATTCGGCGCTCTCACCGCCGCGGCCCGGGTTCGATTCCCGGTCAGGGAACCA	75	)))))))..))))........((((.))))).......(((((....))))).......((((((((((((.	TCCCTGGTGGTCTAGTGGTTAGGATTCGGCGCTCTCACT	tRF-5	39	39C>T	369	340	293	305	187	336	777	389	357	306	222	232	3774.97468	5110.246043	4046.34655	3795.845727	1137.794868	2070.099993	3141.755016	1981.630439	1601.1338	1914.785776	1449.407832	1147.146227	-2.007300578	0.006708338	0.016278961	-1.362759135	0.254938083	0.568827682	-2.735467199	0.000289847	0.003693279
AS-tDR-002583	-	-	chr17.trna3727-GluCTC	16	31	TCCCTGGTGGTCTAGTGGTTAGGATTCGGCGCTCTCACCGCCGCGGCCCGGGTTCGATTCCCGGTCAGGGAACCA	75	)))))))..))))........((((.))))).......(((((....))))).......((((((((((((.	TGGTTAGGATTCGGCG	i-tRF	16	ExactMatch	136	168	160	79	31	111	194	47	199	165	257	166	1391.318581	2525.062751	2209.609037	983.1862702	188.6184006	683.8723192	784.4278933	239.4257856	892.5087569	1032.482526	1677.918076	820.8029035	-3.743098695	0.015182265	0.029485684	2.329952542	0.043444417	0.245845236	-1.606512849	0.149894172	0.204844166
AS-tDR-011670	-	-	chr17.trna3727-GluCTC	16	42	TCCCTGGTGGTCTAGTGGTTAGGATTCGGCGCTCTCACCGCCGCGGCCCGGGTTCGATTCCCGGTCAGGGAACCA	75	)))))))..))))........((((.))))).......(((((....))))).......((((((((((((.	TGGTTAGGATTCGGCGCTCTCACCGCT	i-tRF	27	27C>T	159	185	132	184	62	196	246	279	288	183	215	249	1626.615106	2780.575053	1822.927456	2289.952832	377.2368013	1207.558329	994.6869162	1421.272217	1291.670965	1145.116983	1403.705783	1231.204355	-2.128487764	0.016367322	0.030964976	1.267418112	0.291679342	0.596906186	-1.679388786	0.01694656	0.051552259
AS-tDR-000544	-	-	chr2.trna7561-GluCTC	1	28	TCCCTGGTGGTCTAGTGGTTAGGATTCGGCGCTCTCACCGCCGCGGCCCGGGTTCGATTCCCGGTCAGGGAACCA	75	)))))))..))))........((((.))))).......(((((....))))).......((((((((((((.	TCCCTGGTGGTCTAGTGGTTAGGATTCG	tRF-5	28	ExactMatch	216	66	74	64	84	108	130	105	98	83	57	60	2209.741276	991.9889378	1021.94418	796.5053329	511.0950211	665.3892835	525.6475574	534.8873935	439.5269255	519.3699979	372.1452542	296.6757482	-2.24191725	0.075439767	0.111198399	-1.373410943	0.042721509	0.245845236	-3.079073685	0.040409397	0.081196244
AS-tDR-000060	-	-	chr2.trna7561-GluCTC	1	31	TCCCTGGTGGTCTAGTGGTTAGGATTCGGCGCTCTCACCGCCGCGGCCCGGGTTCGATTCCCGGTCAGGGAACCA	75	)))))))..))))........((((.))))).......(((((....))))).......((((((((((((.	TCCCTGGTGGTCTAGTGGTTAGGATTCGGCG	tRF-5	31	ExactMatch	108	64	79	75	249	232	310	359	406	191	169	238	1104.870638	961.928667	1090.994462	933.4046869	1515.03167	1429.354757	1253.467252	1828.805469	1820.897263	1195.176742	1103.378034	1176.813801	1.47261707	0.009220227	0.020118359	-1.137803146	0.408886696	0.672621316	1.294263489	0.13126186	0.193949342
AS-tDR-007247	-	-	chr2.trna7561-GluCTC	1	32	TCCCTGGTGGTCTAGTGGTTAGGATTCGGCGCTCTCACCGCCGCGGCCCGGGTTCGATTCCCGGTCAGGGAACCA	75	)))))))..))))........((((.))))).......(((((....))))).......((((((((((((.	TCCCTGTGGTCTAGTGGTTAGGATTCGGCGCT	tiRNA-5	32	6-G	320	272	269	264	1494	1399	1743	2199	1892	1364	1248	1757	3273.690779	4088.196835	3714.905194	3285.584498	9090.190018	8619.255627	7047.720711	11202.07027	8485.560644	8535.188882	8148.022407	8687.654828	2.503291947	0.000852021	0.005301465	-1.062102285	0.565419026	0.845822513	2.356921723	6.45936E-07	0.000134748
AS-tDR-008177	-	-	chr2.trna7561-GluCTC	1	33	TCCCTGGTGGTCTAGTGGTTAGGATTCGGCGCTCTCACCGCCGCGGCCCGGGTTCGATTCCCGGTCAGGGAACCA	75	)))))))..))))........((((.))))).......(((((....))))).......((((((((((((.	TCCCTGGTGGTCTAGTGGTTAGGATTCGGCGCA	tiRNA-5	33	33T>A	120	82	103	84	452	448	553	712	569	351	362	457	1227.634042	1232.471105	1422.435818	1045.413249	2750.177971	2760.133324	2236.02384	3627.045944	2551.947149	2196.371919	2363.448807	2259.680282	2.306870783	0.00166875	0.00838977	-1.213529304	0.144923456	0.410437668	1.900960096	5.30737E-05	0.001293936
AS-tDR-007322	-	-	chr2.trna7561-GluCTC	1	33	TCCCTGGTGGTCTAGTGGTTAGGATTCGGCGCTCTCACCGCCGCGGCCCGGGTTCGATTCCCGGTCAGGGAACCA	75	)))))))..))))........((((.))))).......(((((....))))).......((((((((((((.	TCCCTGGTGGTCTAGTGGTTAGGATTCGGCGCC	tiRNA-5	33	33T>C	73	71	69	61	305	309	376	465	443	261	279	360	746.8107091	1067.139615	952.8938973	759.1691454	1855.761684	1903.752672	1520.334474	2368.787028	1986.841102	1633.199632	1821.553086	1780.054489	2.167877303	0.001671776	0.00838977	-1.05909332	0.592730753	0.869259706	2.046918116	0.000129543	0.002560741
AS-tDR-001260	-	-	chr2.trna7561-GluCTC	1	33	TCCCTGGTGGTCTAGTGGTTAGGATTCGGCGCTCTCACCGCCGCGGCCCGGGTTCGATTCCCGGTCAGGGAACCA	75	)))))))..))))........((((.))))).......(((((....))))).......((((((((((((.	TCCCTGGTGGTCTAGTGGTTAGGATTCGGCGCT	tiRNA-5	33	ExactMatch	598	443	447	433	2559	2159	2795	3500	2946	1992	2079	2801	6117.709644	6658.349992	6173.095248	5388.856393	15570.14475	13301.62466	11301.42248	17829.57978	13212.71758	12464.87995	13573.50848	13849.81285	2.382990091	0.001087677	0.0064677	-1.092305062	0.428243023	0.68990517	2.181615901	1.85303E-06	0.000147316
AS-tDR-001262	-	-	chr2.trna7561-GluCTC	1	35	TCCCTGGTGGTCTAGTGGTTAGGATTCGGCGCTCTCACCGCCGCGGCCCGGGTTCGATTCCCGGTCAGGGAACCA	75	)))))))..))))........((((.))))).......(((((....))))).......((((((((((((.	TCCCTGGTGGTCTAGTGGTTAGGATTCGGCGCTCT	tiRNA-5	35	ExactMatch	111	113	77	125	299	274	451	451	307	218	324	188	1135.561489	1698.405303	1063.374349	1555.674478	1819.254896	1688.117256	1823.59268	2297.468709	1376.885369	1364.128428	2115.351971	929.5840112	1.398646087	0.038126193	0.060911965	-1.318221027	0.151134622	0.416502872	1.0610103	0.784594766	0.798126025
AS-tDR-000550	-	-	chr2.trna7561-GluCTC	1	39	TCCCTGGTGGTCTAGTGGTTAGGATTCGGCGCTCTCACCGCCGCGGCCCGGGTTCGATTCCCGGTCAGGGAACCA	75	)))))))..))))........((((.))))).......(((((....))))).......((((((((((((.	TCCCTGGTGGTCTAGTGGTTAGGATTCGGCGCTCTCACC	tRF-5	39	ExactMatch	238	248	243	241	167	260	687	324	296	261	186	213	2434.807517	3727.473585	3355.843725	2999.340394	1016.105578	1601.86309	2777.845168	1650.509671	1327.550714	1633.199632	1214.368724	1053.198906	-1.776012861	0.024762033	0.043059798	-1.347457005	0.285807776	0.595894549	-2.393100969	0.000922231	0.008185922
AS-tDR-009999	-	-	chr2.trna7561-GluCTC	1	39	TCCCTGGTGGTCTAGTGGTTAGGATTCGGCGCTCTCACCGCCGCGGCCCGGGTTCGATTCCCGGTCAGGGAACCA	75	)))))))..))))........((((.))))).......(((((....))))).......((((((((((((.	TCCCTGGTGGTCTAGTGGTTAGGATTCGGCGCTCTCACT	tRF-5	39	39C>T	369	340	293	305	187	336	777	389	357	306	222	232	3774.97468	5110.246043	4046.34655	3795.845727	1137.794868	2070.099993	3141.755016	1981.630439	1601.1338	1914.785776	1449.407832	1147.146227	-2.007300578	0.006708338	0.016278961	-1.362759135	0.254938083	0.568827682	-2.735467199	0.000289847	0.003693279
AS-tDR-002583	-	-	chr2.trna7561-GluCTC	16	31	TCCCTGGTGGTCTAGTGGTTAGGATTCGGCGCTCTCACCGCCGCGGCCCGGGTTCGATTCCCGGTCAGGGAACCA	75	)))))))..))))........((((.))))).......(((((....))))).......((((((((((((.	TGGTTAGGATTCGGCG	i-tRF	16	ExactMatch	136	168	160	79	31	111	194	47	199	165	257	166	1391.318581	2525.062751	2209.609037	983.1862702	188.6184006	683.8723192	784.4278933	239.4257856	892.5087569	1032.482526	1677.918076	820.8029035	-3.743098695	0.015182265	0.029485684	2.329952542	0.043444417	0.245845236	-1.606512849	0.149894172	0.204844166
AS-tDR-011670	-	-	chr2.trna7561-GluCTC	16	42	TCCCTGGTGGTCTAGTGGTTAGGATTCGGCGCTCTCACCGCCGCGGCCCGGGTTCGATTCCCGGTCAGGGAACCA	75	)))))))..))))........((((.))))).......(((((....))))).......((((((((((((.	TGGTTAGGATTCGGCGCTCTCACCGCT	i-tRF	27	27C>T	159	185	132	184	62	196	246	279	288	183	215	249	1626.615106	2780.575053	1822.927456	2289.952832	377.2368013	1207.558329	994.6869162	1421.272217	1291.670965	1145.116983	1403.705783	1231.204355	-2.128487764	0.016367322	0.030964976	1.267418112	0.291679342	0.596906186	-1.679388786	0.01694656	0.051552259
AS-tDR-000544	-	-	chr2.trna7565-GluCTC	1	28	TCCCTGGTGGTCTAGTGGTTAGGATTCGGCGCTCTCACCGCCGCGGCCCGGGTTCGATTCCCGGTCAGGGAACCA	75	)))))))..))))........((((.))))).......(((((....))))).......((((((((((((.	TCCCTGGTGGTCTAGTGGTTAGGATTCG	tRF-5	28	ExactMatch	216	66	74	64	84	108	130	105	98	83	57	60	2209.741276	991.9889378	1021.94418	796.5053329	511.0950211	665.3892835	525.6475574	534.8873935	439.5269255	519.3699979	372.1452542	296.6757482	-2.24191725	0.075439767	0.111198399	-1.373410943	0.042721509	0.245845236	-3.079073685	0.040409397	0.081196244
AS-tDR-000060	-	-	chr2.trna7565-GluCTC	1	31	TCCCTGGTGGTCTAGTGGTTAGGATTCGGCGCTCTCACCGCCGCGGCCCGGGTTCGATTCCCGGTCAGGGAACCA	75	)))))))..))))........((((.))))).......(((((....))))).......((((((((((((.	TCCCTGGTGGTCTAGTGGTTAGGATTCGGCG	tRF-5	31	ExactMatch	108	64	79	75	249	232	310	359	406	191	169	238	1104.870638	961.928667	1090.994462	933.4046869	1515.03167	1429.354757	1253.467252	1828.805469	1820.897263	1195.176742	1103.378034	1176.813801	1.47261707	0.009220227	0.020118359	-1.137803146	0.408886696	0.672621316	1.294263489	0.13126186	0.193949342
AS-tDR-007247	-	-	chr2.trna7565-GluCTC	1	32	TCCCTGGTGGTCTAGTGGTTAGGATTCGGCGCTCTCACCGCCGCGGCCCGGGTTCGATTCCCGGTCAGGGAACCA	75	)))))))..))))........((((.))))).......(((((....))))).......((((((((((((.	TCCCTGTGGTCTAGTGGTTAGGATTCGGCGCT	tiRNA-5	32	6-G	320	272	269	264	1494	1399	1743	2199	1892	1364	1248	1757	3273.690779	4088.196835	3714.905194	3285.584498	9090.190018	8619.255627	7047.720711	11202.07027	8485.560644	8535.188882	8148.022407	8687.654828	2.503291947	0.000852021	0.005301465	-1.062102285	0.565419026	0.845822513	2.356921723	6.45936E-07	0.000134748
AS-tDR-008177	-	-	chr2.trna7565-GluCTC	1	33	TCCCTGGTGGTCTAGTGGTTAGGATTCGGCGCTCTCACCGCCGCGGCCCGGGTTCGATTCCCGGTCAGGGAACCA	75	)))))))..))))........((((.))))).......(((((....))))).......((((((((((((.	TCCCTGGTGGTCTAGTGGTTAGGATTCGGCGCA	tiRNA-5	33	33T>A	120	82	103	84	452	448	553	712	569	351	362	457	1227.634042	1232.471105	1422.435818	1045.413249	2750.177971	2760.133324	2236.02384	3627.045944	2551.947149	2196.371919	2363.448807	2259.680282	2.306870783	0.00166875	0.00838977	-1.213529304	0.144923456	0.410437668	1.900960096	5.30737E-05	0.001293936
AS-tDR-007322	-	-	chr2.trna7565-GluCTC	1	33	TCCCTGGTGGTCTAGTGGTTAGGATTCGGCGCTCTCACCGCCGCGGCCCGGGTTCGATTCCCGGTCAGGGAACCA	75	)))))))..))))........((((.))))).......(((((....))))).......((((((((((((.	TCCCTGGTGGTCTAGTGGTTAGGATTCGGCGCC	tiRNA-5	33	33T>C	73	71	69	61	305	309	376	465	443	261	279	360	746.8107091	1067.139615	952.8938973	759.1691454	1855.761684	1903.752672	1520.334474	2368.787028	1986.841102	1633.199632	1821.553086	1780.054489	2.167877303	0.001671776	0.00838977	-1.05909332	0.592730753	0.869259706	2.046918116	0.000129543	0.002560741
AS-tDR-001260	-	-	chr2.trna7565-GluCTC	1	33	TCCCTGGTGGTCTAGTGGTTAGGATTCGGCGCTCTCACCGCCGCGGCCCGGGTTCGATTCCCGGTCAGGGAACCA	75	)))))))..))))........((((.))))).......(((((....))))).......((((((((((((.	TCCCTGGTGGTCTAGTGGTTAGGATTCGGCGCT	tiRNA-5	33	ExactMatch	598	443	447	433	2559	2159	2795	3500	2946	1992	2079	2801	6117.709644	6658.349992	6173.095248	5388.856393	15570.14475	13301.62466	11301.42248	17829.57978	13212.71758	12464.87995	13573.50848	13849.81285	2.382990091	0.001087677	0.0064677	-1.092305062	0.428243023	0.68990517	2.181615901	1.85303E-06	0.000147316
AS-tDR-001262	-	-	chr2.trna7565-GluCTC	1	35	TCCCTGGTGGTCTAGTGGTTAGGATTCGGCGCTCTCACCGCCGCGGCCCGGGTTCGATTCCCGGTCAGGGAACCA	75	)))))))..))))........((((.))))).......(((((....))))).......((((((((((((.	TCCCTGGTGGTCTAGTGGTTAGGATTCGGCGCTCT	tiRNA-5	35	ExactMatch	111	113	77	125	299	274	451	451	307	218	324	188	1135.561489	1698.405303	1063.374349	1555.674478	1819.254896	1688.117256	1823.59268	2297.468709	1376.885369	1364.128428	2115.351971	929.5840112	1.398646087	0.038126193	0.060911965	-1.318221027	0.151134622	0.416502872	1.0610103	0.784594766	0.798126025
AS-tDR-000550	-	-	chr2.trna7565-GluCTC	1	39	TCCCTGGTGGTCTAGTGGTTAGGATTCGGCGCTCTCACCGCCGCGGCCCGGGTTCGATTCCCGGTCAGGGAACCA	75	)))))))..))))........((((.))))).......(((((....))))).......((((((((((((.	TCCCTGGTGGTCTAGTGGTTAGGATTCGGCGCTCTCACC	tRF-5	39	ExactMatch	238	248	243	241	167	260	687	324	296	261	186	213	2434.807517	3727.473585	3355.843725	2999.340394	1016.105578	1601.86309	2777.845168	1650.509671	1327.550714	1633.199632	1214.368724	1053.198906	-1.776012861	0.024762033	0.043059798	-1.347457005	0.285807776	0.595894549	-2.393100969	0.000922231	0.008185922
AS-tDR-009999	-	-	chr2.trna7565-GluCTC	1	39	TCCCTGGTGGTCTAGTGGTTAGGATTCGGCGCTCTCACCGCCGCGGCCCGGGTTCGATTCCCGGTCAGGGAACCA	75	)))))))..))))........((((.))))).......(((((....))))).......((((((((((((.	TCCCTGGTGGTCTAGTGGTTAGGATTCGGCGCTCTCACT	tRF-5	39	39C>T	369	340	293	305	187	336	777	389	357	306	222	232	3774.97468	5110.246043	4046.34655	3795.845727	1137.794868	2070.099993	3141.755016	1981.630439	1601.1338	1914.785776	1449.407832	1147.146227	-2.007300578	0.006708338	0.016278961	-1.362759135	0.254938083	0.568827682	-2.735467199	0.000289847	0.003693279
AS-tDR-002583	-	-	chr2.trna7565-GluCTC	16	31	TCCCTGGTGGTCTAGTGGTTAGGATTCGGCGCTCTCACCGCCGCGGCCCGGGTTCGATTCCCGGTCAGGGAACCA	75	)))))))..))))........((((.))))).......(((((....))))).......((((((((((((.	TGGTTAGGATTCGGCG	i-tRF	16	ExactMatch	136	168	160	79	31	111	194	47	199	165	257	166	1391.318581	2525.062751	2209.609037	983.1862702	188.6184006	683.8723192	784.4278933	239.4257856	892.5087569	1032.482526	1677.918076	820.8029035	-3.743098695	0.015182265	0.029485684	2.329952542	0.043444417	0.245845236	-1.606512849	0.149894172	0.204844166
AS-tDR-011670	-	-	chr2.trna7565-GluCTC	16	42	TCCCTGGTGGTCTAGTGGTTAGGATTCGGCGCTCTCACCGCCGCGGCCCGGGTTCGATTCCCGGTCAGGGAACCA	75	)))))))..))))........((((.))))).......(((((....))))).......((((((((((((.	TGGTTAGGATTCGGCGCTCTCACCGCT	i-tRF	27	27C>T	159	185	132	184	62	196	246	279	288	183	215	249	1626.615106	2780.575053	1822.927456	2289.952832	377.2368013	1207.558329	994.6869162	1421.272217	1291.670965	1145.116983	1403.705783	1231.204355	-2.128487764	0.016367322	0.030964976	1.267418112	0.291679342	0.596906186	-1.679388786	0.01694656	0.051552259
AS-tDR-000544	-	-	pre-chr1.trna17865-GluCTC	41	68	TAAATGAACCAAATAAAATAACAGAAGCCTCCCAGCAAGCTCCCTGGTGGTCTAGTGGTTAGGATTCGGCGCTCTCACCGCCGCGGCCCGGGTTCGATTCCCGGTCAGGGAAGTACTGTTTTTCAAACGATTTCTTTCACTATGTAAGTGAA	152	.....(((...........(((((..((.((((........((.(((((((..((((.(........).))))...))))))).)).(((((.......)))))...)))).)).)))))...........)))..(((((.....))))).	TCCCTGGTGGTCTAGTGGTTAGGATTCG	Other	28	ExactMatch	216	66	74	64	84	108	130	105	98	83	57	60	2209.741276	991.9889378	1021.94418	796.5053329	511.0950211	665.3892835	525.6475574	534.8873935	439.5269255	519.3699979	372.1452542	296.6757482	-2.24191725	0.075439767	0.111198399	-1.373410943	0.042721509	0.245845236	-3.079073685	0.040409397	0.081196244
AS-tDR-000060	-	-	pre-chr1.trna17865-GluCTC	41	71	TAAATGAACCAAATAAAATAACAGAAGCCTCCCAGCAAGCTCCCTGGTGGTCTAGTGGTTAGGATTCGGCGCTCTCACCGCCGCGGCCCGGGTTCGATTCCCGGTCAGGGAAGTACTGTTTTTCAAACGATTTCTTTCACTATGTAAGTGAA	152	.....(((...........(((((..((.((((........((.(((((((..((((.(........).))))...))))))).)).(((((.......)))))...)))).)).)))))...........)))..(((((.....))))).	TCCCTGGTGGTCTAGTGGTTAGGATTCGGCG	Other	31	ExactMatch	108	64	79	75	249	232	310	359	406	191	169	238	1104.870638	961.928667	1090.994462	933.4046869	1515.03167	1429.354757	1253.467252	1828.805469	1820.897263	1195.176742	1103.378034	1176.813801	1.47261707	0.009220227	0.020118359	-1.137803146	0.408886696	0.672621316	1.294263489	0.13126186	0.193949342
AS-tDR-007247	-	-	pre-chr1.trna17865-GluCTC	41	72	TAAATGAACCAAATAAAATAACAGAAGCCTCCCAGCAAGCTCCCTGGTGGTCTAGTGGTTAGGATTCGGCGCTCTCACCGCCGCGGCCCGGGTTCGATTCCCGGTCAGGGAAGTACTGTTTTTCAAACGATTTCTTTCACTATGTAAGTGAA	152	.....(((...........(((((..((.((((........((.(((((((..((((.(........).))))...))))))).)).(((((.......)))))...)))).)).)))))...........)))..(((((.....))))).	TCCCTGTGGTCTAGTGGTTAGGATTCGGCGCT	Other	32	6-G	320	272	269	264	1494	1399	1743	2199	1892	1364	1248	1757	3273.690779	4088.196835	3714.905194	3285.584498	9090.190018	8619.255627	7047.720711	11202.07027	8485.560644	8535.188882	8148.022407	8687.654828	2.503291947	0.000852021	0.005301465	-1.062102285	0.565419026	0.845822513	2.356921723	6.45936E-07	0.000134748
AS-tDR-008177	-	-	pre-chr1.trna17865-GluCTC	41	73	TAAATGAACCAAATAAAATAACAGAAGCCTCCCAGCAAGCTCCCTGGTGGTCTAGTGGTTAGGATTCGGCGCTCTCACCGCCGCGGCCCGGGTTCGATTCCCGGTCAGGGAAGTACTGTTTTTCAAACGATTTCTTTCACTATGTAAGTGAA	152	.....(((...........(((((..((.((((........((.(((((((..((((.(........).))))...))))))).)).(((((.......)))))...)))).)).)))))...........)))..(((((.....))))).	TCCCTGGTGGTCTAGTGGTTAGGATTCGGCGCA	Other	33	33T>A	120	82	103	84	452	448	553	712	569	351	362	457	1227.634042	1232.471105	1422.435818	1045.413249	2750.177971	2760.133324	2236.02384	3627.045944	2551.947149	2196.371919	2363.448807	2259.680282	2.306870783	0.00166875	0.00838977	-1.213529304	0.144923456	0.410437668	1.900960096	5.30737E-05	0.001293936
AS-tDR-007322	-	-	pre-chr1.trna17865-GluCTC	41	73	TAAATGAACCAAATAAAATAACAGAAGCCTCCCAGCAAGCTCCCTGGTGGTCTAGTGGTTAGGATTCGGCGCTCTCACCGCCGCGGCCCGGGTTCGATTCCCGGTCAGGGAAGTACTGTTTTTCAAACGATTTCTTTCACTATGTAAGTGAA	152	.....(((...........(((((..((.((((........((.(((((((..((((.(........).))))...))))))).)).(((((.......)))))...)))).)).)))))...........)))..(((((.....))))).	TCCCTGGTGGTCTAGTGGTTAGGATTCGGCGCC	Other	33	33T>C	73	71	69	61	305	309	376	465	443	261	279	360	746.8107091	1067.139615	952.8938973	759.1691454	1855.761684	1903.752672	1520.334474	2368.787028	1986.841102	1633.199632	1821.553086	1780.054489	2.167877303	0.001671776	0.00838977	-1.05909332	0.592730753	0.869259706	2.046918116	0.000129543	0.002560741
AS-tDR-001260	-	-	pre-chr1.trna17865-GluCTC	41	73	TAAATGAACCAAATAAAATAACAGAAGCCTCCCAGCAAGCTCCCTGGTGGTCTAGTGGTTAGGATTCGGCGCTCTCACCGCCGCGGCCCGGGTTCGATTCCCGGTCAGGGAAGTACTGTTTTTCAAACGATTTCTTTCACTATGTAAGTGAA	152	.....(((...........(((((..((.((((........((.(((((((..((((.(........).))))...))))))).)).(((((.......)))))...)))).)).)))))...........)))..(((((.....))))).	TCCCTGGTGGTCTAGTGGTTAGGATTCGGCGCT	Other	33	ExactMatch	598	443	447	433	2559	2159	2795	3500	2946	1992	2079	2801	6117.709644	6658.349992	6173.095248	5388.856393	15570.14475	13301.62466	11301.42248	17829.57978	13212.71758	12464.87995	13573.50848	13849.81285	2.382990091	0.001087677	0.0064677	-1.092305062	0.428243023	0.68990517	2.181615901	1.85303E-06	0.000147316
AS-tDR-001262	-	-	pre-chr1.trna17865-GluCTC	41	75	TAAATGAACCAAATAAAATAACAGAAGCCTCCCAGCAAGCTCCCTGGTGGTCTAGTGGTTAGGATTCGGCGCTCTCACCGCCGCGGCCCGGGTTCGATTCCCGGTCAGGGAAGTACTGTTTTTCAAACGATTTCTTTCACTATGTAAGTGAA	152	.....(((...........(((((..((.((((........((.(((((((..((((.(........).))))...))))))).)).(((((.......)))))...)))).)).)))))...........)))..(((((.....))))).	TCCCTGGTGGTCTAGTGGTTAGGATTCGGCGCTCT	Other	35	ExactMatch	111	113	77	125	299	274	451	451	307	218	324	188	1135.561489	1698.405303	1063.374349	1555.674478	1819.254896	1688.117256	1823.59268	2297.468709	1376.885369	1364.128428	2115.351971	929.5840112	1.398646087	0.038126193	0.060911965	-1.318221027	0.151134622	0.416502872	1.0610103	0.784594766	0.798126025
AS-tDR-000550	-	-	pre-chr1.trna17865-GluCTC	41	79	TAAATGAACCAAATAAAATAACAGAAGCCTCCCAGCAAGCTCCCTGGTGGTCTAGTGGTTAGGATTCGGCGCTCTCACCGCCGCGGCCCGGGTTCGATTCCCGGTCAGGGAAGTACTGTTTTTCAAACGATTTCTTTCACTATGTAAGTGAA	152	.....(((...........(((((..((.((((........((.(((((((..((((.(........).))))...))))))).)).(((((.......)))))...)))).)).)))))...........)))..(((((.....))))).	TCCCTGGTGGTCTAGTGGTTAGGATTCGGCGCTCTCACC	Other	39	ExactMatch	238	248	243	241	167	260	687	324	296	261	186	213	2434.807517	3727.473585	3355.843725	2999.340394	1016.105578	1601.86309	2777.845168	1650.509671	1327.550714	1633.199632	1214.368724	1053.198906	-1.776012861	0.024762033	0.043059798	-1.347457005	0.285807776	0.595894549	-2.393100969	0.000922231	0.008185922
AS-tDR-009999	-	-	pre-chr1.trna17865-GluCTC	41	79	TAAATGAACCAAATAAAATAACAGAAGCCTCCCAGCAAGCTCCCTGGTGGTCTAGTGGTTAGGATTCGGCGCTCTCACCGCCGCGGCCCGGGTTCGATTCCCGGTCAGGGAAGTACTGTTTTTCAAACGATTTCTTTCACTATGTAAGTGAA	152	.....(((...........(((((..((.((((........((.(((((((..((((.(........).))))...))))))).)).(((((.......)))))...)))).)).)))))...........)))..(((((.....))))).	TCCCTGGTGGTCTAGTGGTTAGGATTCGGCGCTCTCACT	Other	39	39C>T	369	340	293	305	187	336	777	389	357	306	222	232	3774.97468	5110.246043	4046.34655	3795.845727	1137.794868	2070.099993	3141.755016	1981.630439	1601.1338	1914.785776	1449.407832	1147.146227	-2.007300578	0.006708338	0.016278961	-1.362759135	0.254938083	0.568827682	-2.735467199	0.000289847	0.003693279
AS-tDR-002583	-	-	pre-chr1.trna17865-GluCTC	56	71	TAAATGAACCAAATAAAATAACAGAAGCCTCCCAGCAAGCTCCCTGGTGGTCTAGTGGTTAGGATTCGGCGCTCTCACCGCCGCGGCCCGGGTTCGATTCCCGGTCAGGGAAGTACTGTTTTTCAAACGATTTCTTTCACTATGTAAGTGAA	152	.....(((...........(((((..((.((((........((.(((((((..((((.(........).))))...))))))).)).(((((.......)))))...)))).)).)))))...........)))..(((((.....))))).	TGGTTAGGATTCGGCG	Other	16	ExactMatch	136	168	160	79	31	111	194	47	199	165	257	166	1391.318581	2525.062751	2209.609037	983.1862702	188.6184006	683.8723192	784.4278933	239.4257856	892.5087569	1032.482526	1677.918076	820.8029035	-3.743098695	0.015182265	0.029485684	2.329952542	0.043444417	0.245845236	-1.606512849	0.149894172	0.204844166
AS-tDR-011670	-	-	pre-chr1.trna17865-GluCTC	56	82	TAAATGAACCAAATAAAATAACAGAAGCCTCCCAGCAAGCTCCCTGGTGGTCTAGTGGTTAGGATTCGGCGCTCTCACCGCCGCGGCCCGGGTTCGATTCCCGGTCAGGGAAGTACTGTTTTTCAAACGATTTCTTTCACTATGTAAGTGAA	152	.....(((...........(((((..((.((((........((.(((((((..((((.(........).))))...))))))).)).(((((.......)))))...)))).)).)))))...........)))..(((((.....))))).	TGGTTAGGATTCGGCGCTCTCACCGCT	Other	27	27C>T	159	185	132	184	62	196	246	279	288	183	215	249	1626.615106	2780.575053	1822.927456	2289.952832	377.2368013	1207.558329	994.6869162	1421.272217	1291.670965	1145.116983	1403.705783	1231.204355	-2.128487764	0.016367322	0.030964976	1.267418112	0.291679342	0.596906186	-1.679388786	0.01694656	0.051552259
AS-tDR-000544	-	-	pre-chr10.trna11803-GluCTC	41	68	TCACCTAGTCTAGTGCCGCGAGAGCCCAGTTACTATCTCTTCCCTGGTGGTCTAGTGGTTAGGATTCGGCGCTCTCACCGCCGCGGCCCGGGTTCGATTCCCGGTCAGGGAAGTACACTTTTTCTCCTGATTTTCTAAATTTCATTACTGAA	152	.....((((.....(((((((((((((.(.....((((...((((((....)))).))...)))).))).))))))......)))))(((((.......)))))(((((((((.......)))).)))))................))))..	TCCCTGGTGGTCTAGTGGTTAGGATTCG	Other	28	ExactMatch	216	66	74	64	84	108	130	105	98	83	57	60	2209.741276	991.9889378	1021.94418	796.5053329	511.0950211	665.3892835	525.6475574	534.8873935	439.5269255	519.3699979	372.1452542	296.6757482	-2.24191725	0.075439767	0.111198399	-1.373410943	0.042721509	0.245845236	-3.079073685	0.040409397	0.081196244
AS-tDR-000060	-	-	pre-chr10.trna11803-GluCTC	41	71	TCACCTAGTCTAGTGCCGCGAGAGCCCAGTTACTATCTCTTCCCTGGTGGTCTAGTGGTTAGGATTCGGCGCTCTCACCGCCGCGGCCCGGGTTCGATTCCCGGTCAGGGAAGTACACTTTTTCTCCTGATTTTCTAAATTTCATTACTGAA	152	.....((((.....(((((((((((((.(.....((((...((((((....)))).))...)))).))).))))))......)))))(((((.......)))))(((((((((.......)))).)))))................))))..	TCCCTGGTGGTCTAGTGGTTAGGATTCGGCG	Other	31	ExactMatch	108	64	79	75	249	232	310	359	406	191	169	238	1104.870638	961.928667	1090.994462	933.4046869	1515.03167	1429.354757	1253.467252	1828.805469	1820.897263	1195.176742	1103.378034	1176.813801	1.47261707	0.009220227	0.020118359	-1.137803146	0.408886696	0.672621316	1.294263489	0.13126186	0.193949342
AS-tDR-007247	-	-	pre-chr10.trna11803-GluCTC	41	72	TCACCTAGTCTAGTGCCGCGAGAGCCCAGTTACTATCTCTTCCCTGGTGGTCTAGTGGTTAGGATTCGGCGCTCTCACCGCCGCGGCCCGGGTTCGATTCCCGGTCAGGGAAGTACACTTTTTCTCCTGATTTTCTAAATTTCATTACTGAA	152	.....((((.....(((((((((((((.(.....((((...((((((....)))).))...)))).))).))))))......)))))(((((.......)))))(((((((((.......)))).)))))................))))..	TCCCTGTGGTCTAGTGGTTAGGATTCGGCGCT	Other	32	6-G	320	272	269	264	1494	1399	1743	2199	1892	1364	1248	1757	3273.690779	4088.196835	3714.905194	3285.584498	9090.190018	8619.255627	7047.720711	11202.07027	8485.560644	8535.188882	8148.022407	8687.654828	2.503291947	0.000852021	0.005301465	-1.062102285	0.565419026	0.845822513	2.356921723	6.45936E-07	0.000134748
AS-tDR-008177	-	-	pre-chr10.trna11803-GluCTC	41	73	TCACCTAGTCTAGTGCCGCGAGAGCCCAGTTACTATCTCTTCCCTGGTGGTCTAGTGGTTAGGATTCGGCGCTCTCACCGCCGCGGCCCGGGTTCGATTCCCGGTCAGGGAAGTACACTTTTTCTCCTGATTTTCTAAATTTCATTACTGAA	152	.....((((.....(((((((((((((.(.....((((...((((((....)))).))...)))).))).))))))......)))))(((((.......)))))(((((((((.......)))).)))))................))))..	TCCCTGGTGGTCTAGTGGTTAGGATTCGGCGCA	Other	33	33T>A	120	82	103	84	452	448	553	712	569	351	362	457	1227.634042	1232.471105	1422.435818	1045.413249	2750.177971	2760.133324	2236.02384	3627.045944	2551.947149	2196.371919	2363.448807	2259.680282	2.306870783	0.00166875	0.00838977	-1.213529304	0.144923456	0.410437668	1.900960096	5.30737E-05	0.001293936
AS-tDR-007322	-	-	pre-chr10.trna11803-GluCTC	41	73	TCACCTAGTCTAGTGCCGCGAGAGCCCAGTTACTATCTCTTCCCTGGTGGTCTAGTGGTTAGGATTCGGCGCTCTCACCGCCGCGGCCCGGGTTCGATTCCCGGTCAGGGAAGTACACTTTTTCTCCTGATTTTCTAAATTTCATTACTGAA	152	.....((((.....(((((((((((((.(.....((((...((((((....)))).))...)))).))).))))))......)))))(((((.......)))))(((((((((.......)))).)))))................))))..	TCCCTGGTGGTCTAGTGGTTAGGATTCGGCGCC	Other	33	33T>C	73	71	69	61	305	309	376	465	443	261	279	360	746.8107091	1067.139615	952.8938973	759.1691454	1855.761684	1903.752672	1520.334474	2368.787028	1986.841102	1633.199632	1821.553086	1780.054489	2.167877303	0.001671776	0.00838977	-1.05909332	0.592730753	0.869259706	2.046918116	0.000129543	0.002560741
AS-tDR-001260	-	-	pre-chr10.trna11803-GluCTC	41	73	TCACCTAGTCTAGTGCCGCGAGAGCCCAGTTACTATCTCTTCCCTGGTGGTCTAGTGGTTAGGATTCGGCGCTCTCACCGCCGCGGCCCGGGTTCGATTCCCGGTCAGGGAAGTACACTTTTTCTCCTGATTTTCTAAATTTCATTACTGAA	152	.....((((.....(((((((((((((.(.....((((...((((((....)))).))...)))).))).))))))......)))))(((((.......)))))(((((((((.......)))).)))))................))))..	TCCCTGGTGGTCTAGTGGTTAGGATTCGGCGCT	Other	33	ExactMatch	598	443	447	433	2559	2159	2795	3500	2946	1992	2079	2801	6117.709644	6658.349992	6173.095248	5388.856393	15570.14475	13301.62466	11301.42248	17829.57978	13212.71758	12464.87995	13573.50848	13849.81285	2.382990091	0.001087677	0.0064677	-1.092305062	0.428243023	0.68990517	2.181615901	1.85303E-06	0.000147316
AS-tDR-001262	-	-	pre-chr10.trna11803-GluCTC	41	75	TCACCTAGTCTAGTGCCGCGAGAGCCCAGTTACTATCTCTTCCCTGGTGGTCTAGTGGTTAGGATTCGGCGCTCTCACCGCCGCGGCCCGGGTTCGATTCCCGGTCAGGGAAGTACACTTTTTCTCCTGATTTTCTAAATTTCATTACTGAA	152	.....((((.....(((((((((((((.(.....((((...((((((....)))).))...)))).))).))))))......)))))(((((.......)))))(((((((((.......)))).)))))................))))..	TCCCTGGTGGTCTAGTGGTTAGGATTCGGCGCTCT	Other	35	ExactMatch	111	113	77	125	299	274	451	451	307	218	324	188	1135.561489	1698.405303	1063.374349	1555.674478	1819.254896	1688.117256	1823.59268	2297.468709	1376.885369	1364.128428	2115.351971	929.5840112	1.398646087	0.038126193	0.060911965	-1.318221027	0.151134622	0.416502872	1.0610103	0.784594766	0.798126025
AS-tDR-000550	-	-	pre-chr10.trna11803-GluCTC	41	79	TCACCTAGTCTAGTGCCGCGAGAGCCCAGTTACTATCTCTTCCCTGGTGGTCTAGTGGTTAGGATTCGGCGCTCTCACCGCCGCGGCCCGGGTTCGATTCCCGGTCAGGGAAGTACACTTTTTCTCCTGATTTTCTAAATTTCATTACTGAA	152	.....((((.....(((((((((((((.(.....((((...((((((....)))).))...)))).))).))))))......)))))(((((.......)))))(((((((((.......)))).)))))................))))..	TCCCTGGTGGTCTAGTGGTTAGGATTCGGCGCTCTCACC	Other	39	ExactMatch	238	248	243	241	167	260	687	324	296	261	186	213	2434.807517	3727.473585	3355.843725	2999.340394	1016.105578	1601.86309	2777.845168	1650.509671	1327.550714	1633.199632	1214.368724	1053.198906	-1.776012861	0.024762033	0.043059798	-1.347457005	0.285807776	0.595894549	-2.393100969	0.000922231	0.008185922
AS-tDR-009999	-	-	pre-chr10.trna11803-GluCTC	41	79	TCACCTAGTCTAGTGCCGCGAGAGCCCAGTTACTATCTCTTCCCTGGTGGTCTAGTGGTTAGGATTCGGCGCTCTCACCGCCGCGGCCCGGGTTCGATTCCCGGTCAGGGAAGTACACTTTTTCTCCTGATTTTCTAAATTTCATTACTGAA	152	.....((((.....(((((((((((((.(.....((((...((((((....)))).))...)))).))).))))))......)))))(((((.......)))))(((((((((.......)))).)))))................))))..	TCCCTGGTGGTCTAGTGGTTAGGATTCGGCGCTCTCACT	Other	39	39C>T	369	340	293	305	187	336	777	389	357	306	222	232	3774.97468	5110.246043	4046.34655	3795.845727	1137.794868	2070.099993	3141.755016	1981.630439	1601.1338	1914.785776	1449.407832	1147.146227	-2.007300578	0.006708338	0.016278961	-1.362759135	0.254938083	0.568827682	-2.735467199	0.000289847	0.003693279
AS-tDR-002583	-	-	pre-chr10.trna11803-GluCTC	56	71	TCACCTAGTCTAGTGCCGCGAGAGCCCAGTTACTATCTCTTCCCTGGTGGTCTAGTGGTTAGGATTCGGCGCTCTCACCGCCGCGGCCCGGGTTCGATTCCCGGTCAGGGAAGTACACTTTTTCTCCTGATTTTCTAAATTTCATTACTGAA	152	.....((((.....(((((((((((((.(.....((((...((((((....)))).))...)))).))).))))))......)))))(((((.......)))))(((((((((.......)))).)))))................))))..	TGGTTAGGATTCGGCG	Other	16	ExactMatch	136	168	160	79	31	111	194	47	199	165	257	166	1391.318581	2525.062751	2209.609037	983.1862702	188.6184006	683.8723192	784.4278933	239.4257856	892.5087569	1032.482526	1677.918076	820.8029035	-3.743098695	0.015182265	0.029485684	2.329952542	0.043444417	0.245845236	-1.606512849	0.149894172	0.204844166
AS-tDR-011670	-	-	pre-chr10.trna11803-GluCTC	56	82	TCACCTAGTCTAGTGCCGCGAGAGCCCAGTTACTATCTCTTCCCTGGTGGTCTAGTGGTTAGGATTCGGCGCTCTCACCGCCGCGGCCCGGGTTCGATTCCCGGTCAGGGAAGTACACTTTTTCTCCTGATTTTCTAAATTTCATTACTGAA	152	.....((((.....(((((((((((((.(.....((((...((((((....)))).))...)))).))).))))))......)))))(((((.......)))))(((((((((.......)))).)))))................))))..	TGGTTAGGATTCGGCGCTCTCACCGCT	Other	27	27C>T	159	185	132	184	62	196	246	279	288	183	215	249	1626.615106	2780.575053	1822.927456	2289.952832	377.2368013	1207.558329	994.6869162	1421.272217	1291.670965	1145.116983	1403.705783	1231.204355	-2.128487764	0.016367322	0.030964976	1.267418112	0.291679342	0.596906186	-1.679388786	0.01694656	0.051552259
AS-tDR-000544	-	-	pre-chr17.trna3727-GluCTC	41	68	AATTCAGGTCTTAGGTCTTGCAGTAAGAGATCTTGCGAGTTCCCTGGTGGTCTAGTGGTTAGGATTCGGCGCTCTCACCGCCGCGGCCCGGGTTCGATTCCCGGTCAGGGAAGTAGGGCTTTTGTTATTCACAGACCTCGTTCAAACTTTTT	152	.....((((((.(((((((((.(((((....)))))...(((((.((((((..((((.(........).))))...))))))..((((.(((.......))))))).))))))))))))))...........))))))..............	TCCCTGGTGGTCTAGTGGTTAGGATTCG	Other	28	ExactMatch	216	66	74	64	84	108	130	105	98	83	57	60	2209.741276	991.9889378	1021.94418	796.5053329	511.0950211	665.3892835	525.6475574	534.8873935	439.5269255	519.3699979	372.1452542	296.6757482	-2.24191725	0.075439767	0.111198399	-1.373410943	0.042721509	0.245845236	-3.079073685	0.040409397	0.081196244
AS-tDR-000060	-	-	pre-chr17.trna3727-GluCTC	41	71	AATTCAGGTCTTAGGTCTTGCAGTAAGAGATCTTGCGAGTTCCCTGGTGGTCTAGTGGTTAGGATTCGGCGCTCTCACCGCCGCGGCCCGGGTTCGATTCCCGGTCAGGGAAGTAGGGCTTTTGTTATTCACAGACCTCGTTCAAACTTTTT	152	.....((((((.(((((((((.(((((....)))))...(((((.((((((..((((.(........).))))...))))))..((((.(((.......))))))).))))))))))))))...........))))))..............	TCCCTGGTGGTCTAGTGGTTAGGATTCGGCG	Other	31	ExactMatch	108	64	79	75	249	232	310	359	406	191	169	238	1104.870638	961.928667	1090.994462	933.4046869	1515.03167	1429.354757	1253.467252	1828.805469	1820.897263	1195.176742	1103.378034	1176.813801	1.47261707	0.009220227	0.020118359	-1.137803146	0.408886696	0.672621316	1.294263489	0.13126186	0.193949342
AS-tDR-007247	-	-	pre-chr17.trna3727-GluCTC	41	72	AATTCAGGTCTTAGGTCTTGCAGTAAGAGATCTTGCGAGTTCCCTGGTGGTCTAGTGGTTAGGATTCGGCGCTCTCACCGCCGCGGCCCGGGTTCGATTCCCGGTCAGGGAAGTAGGGCTTTTGTTATTCACAGACCTCGTTCAAACTTTTT	152	.....((((((.(((((((((.(((((....)))))...(((((.((((((..((((.(........).))))...))))))..((((.(((.......))))))).))))))))))))))...........))))))..............	TCCCTGTGGTCTAGTGGTTAGGATTCGGCGCT	Other	32	6-G	320	272	269	264	1494	1399	1743	2199	1892	1364	1248	1757	3273.690779	4088.196835	3714.905194	3285.584498	9090.190018	8619.255627	7047.720711	11202.07027	8485.560644	8535.188882	8148.022407	8687.654828	2.503291947	0.000852021	0.005301465	-1.062102285	0.565419026	0.845822513	2.356921723	6.45936E-07	0.000134748
AS-tDR-008177	-	-	pre-chr17.trna3727-GluCTC	41	73	AATTCAGGTCTTAGGTCTTGCAGTAAGAGATCTTGCGAGTTCCCTGGTGGTCTAGTGGTTAGGATTCGGCGCTCTCACCGCCGCGGCCCGGGTTCGATTCCCGGTCAGGGAAGTAGGGCTTTTGTTATTCACAGACCTCGTTCAAACTTTTT	152	.....((((((.(((((((((.(((((....)))))...(((((.((((((..((((.(........).))))...))))))..((((.(((.......))))))).))))))))))))))...........))))))..............	TCCCTGGTGGTCTAGTGGTTAGGATTCGGCGCA	Other	33	33T>A	120	82	103	84	452	448	553	712	569	351	362	457	1227.634042	1232.471105	1422.435818	1045.413249	2750.177971	2760.133324	2236.02384	3627.045944	2551.947149	2196.371919	2363.448807	2259.680282	2.306870783	0.00166875	0.00838977	-1.213529304	0.144923456	0.410437668	1.900960096	5.30737E-05	0.001293936
AS-tDR-007322	-	-	pre-chr17.trna3727-GluCTC	41	73	AATTCAGGTCTTAGGTCTTGCAGTAAGAGATCTTGCGAGTTCCCTGGTGGTCTAGTGGTTAGGATTCGGCGCTCTCACCGCCGCGGCCCGGGTTCGATTCCCGGTCAGGGAAGTAGGGCTTTTGTTATTCACAGACCTCGTTCAAACTTTTT	152	.....((((((.(((((((((.(((((....)))))...(((((.((((((..((((.(........).))))...))))))..((((.(((.......))))))).))))))))))))))...........))))))..............	TCCCTGGTGGTCTAGTGGTTAGGATTCGGCGCC	Other	33	33T>C	73	71	69	61	305	309	376	465	443	261	279	360	746.8107091	1067.139615	952.8938973	759.1691454	1855.761684	1903.752672	1520.334474	2368.787028	1986.841102	1633.199632	1821.553086	1780.054489	2.167877303	0.001671776	0.00838977	-1.05909332	0.592730753	0.869259706	2.046918116	0.000129543	0.002560741
AS-tDR-001260	-	-	pre-chr17.trna3727-GluCTC	41	73	AATTCAGGTCTTAGGTCTTGCAGTAAGAGATCTTGCGAGTTCCCTGGTGGTCTAGTGGTTAGGATTCGGCGCTCTCACCGCCGCGGCCCGGGTTCGATTCCCGGTCAGGGAAGTAGGGCTTTTGTTATTCACAGACCTCGTTCAAACTTTTT	152	.....((((((.(((((((((.(((((....)))))...(((((.((((((..((((.(........).))))...))))))..((((.(((.......))))))).))))))))))))))...........))))))..............	TCCCTGGTGGTCTAGTGGTTAGGATTCGGCGCT	Other	33	ExactMatch	598	443	447	433	2559	2159	2795	3500	2946	1992	2079	2801	6117.709644	6658.349992	6173.095248	5388.856393	15570.14475	13301.62466	11301.42248	17829.57978	13212.71758	12464.87995	13573.50848	13849.81285	2.382990091	0.001087677	0.0064677	-1.092305062	0.428243023	0.68990517	2.181615901	1.85303E-06	0.000147316
AS-tDR-001262	-	-	pre-chr17.trna3727-GluCTC	41	75	AATTCAGGTCTTAGGTCTTGCAGTAAGAGATCTTGCGAGTTCCCTGGTGGTCTAGTGGTTAGGATTCGGCGCTCTCACCGCCGCGGCCCGGGTTCGATTCCCGGTCAGGGAAGTAGGGCTTTTGTTATTCACAGACCTCGTTCAAACTTTTT	152	.....((((((.(((((((((.(((((....)))))...(((((.((((((..((((.(........).))))...))))))..((((.(((.......))))))).))))))))))))))...........))))))..............	TCCCTGGTGGTCTAGTGGTTAGGATTCGGCGCTCT	Other	35	ExactMatch	111	113	77	125	299	274	451	451	307	218	324	188	1135.561489	1698.405303	1063.374349	1555.674478	1819.254896	1688.117256	1823.59268	2297.468709	1376.885369	1364.128428	2115.351971	929.5840112	1.398646087	0.038126193	0.060911965	-1.318221027	0.151134622	0.416502872	1.0610103	0.784594766	0.798126025
AS-tDR-000550	-	-	pre-chr17.trna3727-GluCTC	41	79	AATTCAGGTCTTAGGTCTTGCAGTAAGAGATCTTGCGAGTTCCCTGGTGGTCTAGTGGTTAGGATTCGGCGCTCTCACCGCCGCGGCCCGGGTTCGATTCCCGGTCAGGGAAGTAGGGCTTTTGTTATTCACAGACCTCGTTCAAACTTTTT	152	.....((((((.(((((((((.(((((....)))))...(((((.((((((..((((.(........).))))...))))))..((((.(((.......))))))).))))))))))))))...........))))))..............	TCCCTGGTGGTCTAGTGGTTAGGATTCGGCGCTCTCACC	Other	39	ExactMatch	238	248	243	241	167	260	687	324	296	261	186	213	2434.807517	3727.473585	3355.843725	2999.340394	1016.105578	1601.86309	2777.845168	1650.509671	1327.550714	1633.199632	1214.368724	1053.198906	-1.776012861	0.024762033	0.043059798	-1.347457005	0.285807776	0.595894549	-2.393100969	0.000922231	0.008185922
AS-tDR-009999	-	-	pre-chr17.trna3727-GluCTC	41	79	AATTCAGGTCTTAGGTCTTGCAGTAAGAGATCTTGCGAGTTCCCTGGTGGTCTAGTGGTTAGGATTCGGCGCTCTCACCGCCGCGGCCCGGGTTCGATTCCCGGTCAGGGAAGTAGGGCTTTTGTTATTCACAGACCTCGTTCAAACTTTTT	152	.....((((((.(((((((((.(((((....)))))...(((((.((((((..((((.(........).))))...))))))..((((.(((.......))))))).))))))))))))))...........))))))..............	TCCCTGGTGGTCTAGTGGTTAGGATTCGGCGCTCTCACT	Other	39	39C>T	369	340	293	305	187	336	777	389	357	306	222	232	3774.97468	5110.246043	4046.34655	3795.845727	1137.794868	2070.099993	3141.755016	1981.630439	1601.1338	1914.785776	1449.407832	1147.146227	-2.007300578	0.006708338	0.016278961	-1.362759135	0.254938083	0.568827682	-2.735467199	0.000289847	0.003693279
AS-tDR-002583	-	-	pre-chr17.trna3727-GluCTC	56	71	AATTCAGGTCTTAGGTCTTGCAGTAAGAGATCTTGCGAGTTCCCTGGTGGTCTAGTGGTTAGGATTCGGCGCTCTCACCGCCGCGGCCCGGGTTCGATTCCCGGTCAGGGAAGTAGGGCTTTTGTTATTCACAGACCTCGTTCAAACTTTTT	152	.....((((((.(((((((((.(((((....)))))...(((((.((((((..((((.(........).))))...))))))..((((.(((.......))))))).))))))))))))))...........))))))..............	TGGTTAGGATTCGGCG	Other	16	ExactMatch	136	168	160	79	31	111	194	47	199	165	257	166	1391.318581	2525.062751	2209.609037	983.1862702	188.6184006	683.8723192	784.4278933	239.4257856	892.5087569	1032.482526	1677.918076	820.8029035	-3.743098695	0.015182265	0.029485684	2.329952542	0.043444417	0.245845236	-1.606512849	0.149894172	0.204844166
AS-tDR-011670	-	-	pre-chr17.trna3727-GluCTC	56	82	AATTCAGGTCTTAGGTCTTGCAGTAAGAGATCTTGCGAGTTCCCTGGTGGTCTAGTGGTTAGGATTCGGCGCTCTCACCGCCGCGGCCCGGGTTCGATTCCCGGTCAGGGAAGTAGGGCTTTTGTTATTCACAGACCTCGTTCAAACTTTTT	152	.....((((((.(((((((((.(((((....)))))...(((((.((((((..((((.(........).))))...))))))..((((.(((.......))))))).))))))))))))))...........))))))..............	TGGTTAGGATTCGGCGCTCTCACCGCT	Other	27	27C>T	159	185	132	184	62	196	246	279	288	183	215	249	1626.615106	2780.575053	1822.927456	2289.952832	377.2368013	1207.558329	994.6869162	1421.272217	1291.670965	1145.116983	1403.705783	1231.204355	-2.128487764	0.016367322	0.030964976	1.267418112	0.291679342	0.596906186	-1.679388786	0.01694656	0.051552259
AS-tDR-000544	-	-	pre-chr2.trna7561-GluCTC	41	68	CTTGGAGTCATATGAGCTTAATGGGAGGTAGCAACCAGCTTCCCTGGTGGTCTAGTGGTTAGGATTCGGCGCTCTCACCGCCGCGGCCCGGGTTCGATTCCCGGTCAGGGAAATACTGTTTTTGTCTCAACCTTCTAGAGAAATAAAAAAAA	152	..........(((...(((..(((((((((((((.(((.(((((.((((((..((((.(........).))))...))))))..((((.(((.......))))))).)))))...)))...))).))..)))))))))))..))).......	TCCCTGGTGGTCTAGTGGTTAGGATTCG	Other	28	ExactMatch	216	66	74	64	84	108	130	105	98	83	57	60	2209.741276	991.9889378	1021.94418	796.5053329	511.0950211	665.3892835	525.6475574	534.8873935	439.5269255	519.3699979	372.1452542	296.6757482	-2.24191725	0.075439767	0.111198399	-1.373410943	0.042721509	0.245845236	-3.079073685	0.040409397	0.081196244
AS-tDR-000060	-	-	pre-chr2.trna7561-GluCTC	41	71	CTTGGAGTCATATGAGCTTAATGGGAGGTAGCAACCAGCTTCCCTGGTGGTCTAGTGGTTAGGATTCGGCGCTCTCACCGCCGCGGCCCGGGTTCGATTCCCGGTCAGGGAAATACTGTTTTTGTCTCAACCTTCTAGAGAAATAAAAAAAA	152	..........(((...(((..(((((((((((((.(((.(((((.((((((..((((.(........).))))...))))))..((((.(((.......))))))).)))))...)))...))).))..)))))))))))..))).......	TCCCTGGTGGTCTAGTGGTTAGGATTCGGCG	Other	31	ExactMatch	108	64	79	75	249	232	310	359	406	191	169	238	1104.870638	961.928667	1090.994462	933.4046869	1515.03167	1429.354757	1253.467252	1828.805469	1820.897263	1195.176742	1103.378034	1176.813801	1.47261707	0.009220227	0.020118359	-1.137803146	0.408886696	0.672621316	1.294263489	0.13126186	0.193949342
AS-tDR-007247	-	-	pre-chr2.trna7561-GluCTC	41	72	CTTGGAGTCATATGAGCTTAATGGGAGGTAGCAACCAGCTTCCCTGGTGGTCTAGTGGTTAGGATTCGGCGCTCTCACCGCCGCGGCCCGGGTTCGATTCCCGGTCAGGGAAATACTGTTTTTGTCTCAACCTTCTAGAGAAATAAAAAAAA	152	..........(((...(((..(((((((((((((.(((.(((((.((((((..((((.(........).))))...))))))..((((.(((.......))))))).)))))...)))...))).))..)))))))))))..))).......	TCCCTGTGGTCTAGTGGTTAGGATTCGGCGCT	Other	32	6-G	320	272	269	264	1494	1399	1743	2199	1892	1364	1248	1757	3273.690779	4088.196835	3714.905194	3285.584498	9090.190018	8619.255627	7047.720711	11202.07027	8485.560644	8535.188882	8148.022407	8687.654828	2.503291947	0.000852021	0.005301465	-1.062102285	0.565419026	0.845822513	2.356921723	6.45936E-07	0.000134748
AS-tDR-008177	-	-	pre-chr2.trna7561-GluCTC	41	73	CTTGGAGTCATATGAGCTTAATGGGAGGTAGCAACCAGCTTCCCTGGTGGTCTAGTGGTTAGGATTCGGCGCTCTCACCGCCGCGGCCCGGGTTCGATTCCCGGTCAGGGAAATACTGTTTTTGTCTCAACCTTCTAGAGAAATAAAAAAAA	152	..........(((...(((..(((((((((((((.(((.(((((.((((((..((((.(........).))))...))))))..((((.(((.......))))))).)))))...)))...))).))..)))))))))))..))).......	TCCCTGGTGGTCTAGTGGTTAGGATTCGGCGCA	Other	33	33T>A	120	82	103	84	452	448	553	712	569	351	362	457	1227.634042	1232.471105	1422.435818	1045.413249	2750.177971	2760.133324	2236.02384	3627.045944	2551.947149	2196.371919	2363.448807	2259.680282	2.306870783	0.00166875	0.00838977	-1.213529304	0.144923456	0.410437668	1.900960096	5.30737E-05	0.001293936
AS-tDR-007322	-	-	pre-chr2.trna7561-GluCTC	41	73	CTTGGAGTCATATGAGCTTAATGGGAGGTAGCAACCAGCTTCCCTGGTGGTCTAGTGGTTAGGATTCGGCGCTCTCACCGCCGCGGCCCGGGTTCGATTCCCGGTCAGGGAAATACTGTTTTTGTCTCAACCTTCTAGAGAAATAAAAAAAA	152	..........(((...(((..(((((((((((((.(((.(((((.((((((..((((.(........).))))...))))))..((((.(((.......))))))).)))))...)))...))).))..)))))))))))..))).......	TCCCTGGTGGTCTAGTGGTTAGGATTCGGCGCC	Other	33	33T>C	73	71	69	61	305	309	376	465	443	261	279	360	746.8107091	1067.139615	952.8938973	759.1691454	1855.761684	1903.752672	1520.334474	2368.787028	1986.841102	1633.199632	1821.553086	1780.054489	2.167877303	0.001671776	0.00838977	-1.05909332	0.592730753	0.869259706	2.046918116	0.000129543	0.002560741
AS-tDR-001260	-	-	pre-chr2.trna7561-GluCTC	41	73	CTTGGAGTCATATGAGCTTAATGGGAGGTAGCAACCAGCTTCCCTGGTGGTCTAGTGGTTAGGATTCGGCGCTCTCACCGCCGCGGCCCGGGTTCGATTCCCGGTCAGGGAAATACTGTTTTTGTCTCAACCTTCTAGAGAAATAAAAAAAA	152	..........(((...(((..(((((((((((((.(((.(((((.((((((..((((.(........).))))...))))))..((((.(((.......))))))).)))))...)))...))).))..)))))))))))..))).......	TCCCTGGTGGTCTAGTGGTTAGGATTCGGCGCT	Other	33	ExactMatch	598	443	447	433	2559	2159	2795	3500	2946	1992	2079	2801	6117.709644	6658.349992	6173.095248	5388.856393	15570.14475	13301.62466	11301.42248	17829.57978	13212.71758	12464.87995	13573.50848	13849.81285	2.382990091	0.001087677	0.0064677	-1.092305062	0.428243023	0.68990517	2.181615901	1.85303E-06	0.000147316
AS-tDR-001262	-	-	pre-chr2.trna7561-GluCTC	41	75	CTTGGAGTCATATGAGCTTAATGGGAGGTAGCAACCAGCTTCCCTGGTGGTCTAGTGGTTAGGATTCGGCGCTCTCACCGCCGCGGCCCGGGTTCGATTCCCGGTCAGGGAAATACTGTTTTTGTCTCAACCTTCTAGAGAAATAAAAAAAA	152	..........(((...(((..(((((((((((((.(((.(((((.((((((..((((.(........).))))...))))))..((((.(((.......))))))).)))))...)))...))).))..)))))))))))..))).......	TCCCTGGTGGTCTAGTGGTTAGGATTCGGCGCTCT	Other	35	ExactMatch	111	113	77	125	299	274	451	451	307	218	324	188	1135.561489	1698.405303	1063.374349	1555.674478	1819.254896	1688.117256	1823.59268	2297.468709	1376.885369	1364.128428	2115.351971	929.5840112	1.398646087	0.038126193	0.060911965	-1.318221027	0.151134622	0.416502872	1.0610103	0.784594766	0.798126025
AS-tDR-000550	-	-	pre-chr2.trna7561-GluCTC	41	79	CTTGGAGTCATATGAGCTTAATGGGAGGTAGCAACCAGCTTCCCTGGTGGTCTAGTGGTTAGGATTCGGCGCTCTCACCGCCGCGGCCCGGGTTCGATTCCCGGTCAGGGAAATACTGTTTTTGTCTCAACCTTCTAGAGAAATAAAAAAAA	152	..........(((...(((..(((((((((((((.(((.(((((.((((((..((((.(........).))))...))))))..((((.(((.......))))))).)))))...)))...))).))..)))))))))))..))).......	TCCCTGGTGGTCTAGTGGTTAGGATTCGGCGCTCTCACC	Other	39	ExactMatch	238	248	243	241	167	260	687	324	296	261	186	213	2434.807517	3727.473585	3355.843725	2999.340394	1016.105578	1601.86309	2777.845168	1650.509671	1327.550714	1633.199632	1214.368724	1053.198906	-1.776012861	0.024762033	0.043059798	-1.347457005	0.285807776	0.595894549	-2.393100969	0.000922231	0.008185922
AS-tDR-009999	-	-	pre-chr2.trna7561-GluCTC	41	79	CTTGGAGTCATATGAGCTTAATGGGAGGTAGCAACCAGCTTCCCTGGTGGTCTAGTGGTTAGGATTCGGCGCTCTCACCGCCGCGGCCCGGGTTCGATTCCCGGTCAGGGAAATACTGTTTTTGTCTCAACCTTCTAGAGAAATAAAAAAAA	152	..........(((...(((..(((((((((((((.(((.(((((.((((((..((((.(........).))))...))))))..((((.(((.......))))))).)))))...)))...))).))..)))))))))))..))).......	TCCCTGGTGGTCTAGTGGTTAGGATTCGGCGCTCTCACT	Other	39	39C>T	369	340	293	305	187	336	777	389	357	306	222	232	3774.97468	5110.246043	4046.34655	3795.845727	1137.794868	2070.099993	3141.755016	1981.630439	1601.1338	1914.785776	1449.407832	1147.146227	-2.007300578	0.006708338	0.016278961	-1.362759135	0.254938083	0.568827682	-2.735467199	0.000289847	0.003693279
AS-tDR-002583	-	-	pre-chr2.trna7561-GluCTC	56	71	CTTGGAGTCATATGAGCTTAATGGGAGGTAGCAACCAGCTTCCCTGGTGGTCTAGTGGTTAGGATTCGGCGCTCTCACCGCCGCGGCCCGGGTTCGATTCCCGGTCAGGGAAATACTGTTTTTGTCTCAACCTTCTAGAGAAATAAAAAAAA	152	..........(((...(((..(((((((((((((.(((.(((((.((((((..((((.(........).))))...))))))..((((.(((.......))))))).)))))...)))...))).))..)))))))))))..))).......	TGGTTAGGATTCGGCG	Other	16	ExactMatch	136	168	160	79	31	111	194	47	199	165	257	166	1391.318581	2525.062751	2209.609037	983.1862702	188.6184006	683.8723192	784.4278933	239.4257856	892.5087569	1032.482526	1677.918076	820.8029035	-3.743098695	0.015182265	0.029485684	2.329952542	0.043444417	0.245845236	-1.606512849	0.149894172	0.204844166
AS-tDR-011670	-	-	pre-chr2.trna7561-GluCTC	56	82	CTTGGAGTCATATGAGCTTAATGGGAGGTAGCAACCAGCTTCCCTGGTGGTCTAGTGGTTAGGATTCGGCGCTCTCACCGCCGCGGCCCGGGTTCGATTCCCGGTCAGGGAAATACTGTTTTTGTCTCAACCTTCTAGAGAAATAAAAAAAA	152	..........(((...(((..(((((((((((((.(((.(((((.((((((..((((.(........).))))...))))))..((((.(((.......))))))).)))))...)))...))).))..)))))))))))..))).......	TGGTTAGGATTCGGCGCTCTCACCGCT	Other	27	27C>T	159	185	132	184	62	196	246	279	288	183	215	249	1626.615106	2780.575053	1822.927456	2289.952832	377.2368013	1207.558329	994.6869162	1421.272217	1291.670965	1145.116983	1403.705783	1231.204355	-2.128487764	0.016367322	0.030964976	1.267418112	0.291679342	0.596906186	-1.679388786	0.01694656	0.051552259
AS-tDR-000544	-	-	pre-chr2.trna7565-GluCTC	41	68	CTTGGAGTCATATGAGCTTAATGGGAGGTAGCAACCAGCTTCCCTGGTGGTCTAGTGGTTAGGATTCGGCGCTCTCACCGCCGCGGCCCGGGTTCGATTCCCGGTCAGGGAAATACTGTTTTTGTCTCAACCTTCTAGAGAAATAAAAAAAA	152	..........(((...(((..(((((((((((((.(((.(((((.((((((..((((.(........).))))...))))))..((((.(((.......))))))).)))))...)))...))).))..)))))))))))..))).......	TCCCTGGTGGTCTAGTGGTTAGGATTCG	Other	28	ExactMatch	216	66	74	64	84	108	130	105	98	83	57	60	2209.741276	991.9889378	1021.94418	796.5053329	511.0950211	665.3892835	525.6475574	534.8873935	439.5269255	519.3699979	372.1452542	296.6757482	-2.24191725	0.075439767	0.111198399	-1.373410943	0.042721509	0.245845236	-3.079073685	0.040409397	0.081196244
AS-tDR-000060	-	-	pre-chr2.trna7565-GluCTC	41	71	CTTGGAGTCATATGAGCTTAATGGGAGGTAGCAACCAGCTTCCCTGGTGGTCTAGTGGTTAGGATTCGGCGCTCTCACCGCCGCGGCCCGGGTTCGATTCCCGGTCAGGGAAATACTGTTTTTGTCTCAACCTTCTAGAGAAATAAAAAAAA	152	..........(((...(((..(((((((((((((.(((.(((((.((((((..((((.(........).))))...))))))..((((.(((.......))))))).)))))...)))...))).))..)))))))))))..))).......	TCCCTGGTGGTCTAGTGGTTAGGATTCGGCG	Other	31	ExactMatch	108	64	79	75	249	232	310	359	406	191	169	238	1104.870638	961.928667	1090.994462	933.4046869	1515.03167	1429.354757	1253.467252	1828.805469	1820.897263	1195.176742	1103.378034	1176.813801	1.47261707	0.009220227	0.020118359	-1.137803146	0.408886696	0.672621316	1.294263489	0.13126186	0.193949342
AS-tDR-007247	-	-	pre-chr2.trna7565-GluCTC	41	72	CTTGGAGTCATATGAGCTTAATGGGAGGTAGCAACCAGCTTCCCTGGTGGTCTAGTGGTTAGGATTCGGCGCTCTCACCGCCGCGGCCCGGGTTCGATTCCCGGTCAGGGAAATACTGTTTTTGTCTCAACCTTCTAGAGAAATAAAAAAAA	152	..........(((...(((..(((((((((((((.(((.(((((.((((((..((((.(........).))))...))))))..((((.(((.......))))))).)))))...)))...))).))..)))))))))))..))).......	TCCCTGTGGTCTAGTGGTTAGGATTCGGCGCT	Other	32	6-G	320	272	269	264	1494	1399	1743	2199	1892	1364	1248	1757	3273.690779	4088.196835	3714.905194	3285.584498	9090.190018	8619.255627	7047.720711	11202.07027	8485.560644	8535.188882	8148.022407	8687.654828	2.503291947	0.000852021	0.005301465	-1.062102285	0.565419026	0.845822513	2.356921723	6.45936E-07	0.000134748
AS-tDR-008177	-	-	pre-chr2.trna7565-GluCTC	41	73	CTTGGAGTCATATGAGCTTAATGGGAGGTAGCAACCAGCTTCCCTGGTGGTCTAGTGGTTAGGATTCGGCGCTCTCACCGCCGCGGCCCGGGTTCGATTCCCGGTCAGGGAAATACTGTTTTTGTCTCAACCTTCTAGAGAAATAAAAAAAA	152	..........(((...(((..(((((((((((((.(((.(((((.((((((..((((.(........).))))...))))))..((((.(((.......))))))).)))))...)))...))).))..)))))))))))..))).......	TCCCTGGTGGTCTAGTGGTTAGGATTCGGCGCA	Other	33	33T>A	120	82	103	84	452	448	553	712	569	351	362	457	1227.634042	1232.471105	1422.435818	1045.413249	2750.177971	2760.133324	2236.02384	3627.045944	2551.947149	2196.371919	2363.448807	2259.680282	2.306870783	0.00166875	0.00838977	-1.213529304	0.144923456	0.410437668	1.900960096	5.30737E-05	0.001293936
AS-tDR-007322	-	-	pre-chr2.trna7565-GluCTC	41	73	CTTGGAGTCATATGAGCTTAATGGGAGGTAGCAACCAGCTTCCCTGGTGGTCTAGTGGTTAGGATTCGGCGCTCTCACCGCCGCGGCCCGGGTTCGATTCCCGGTCAGGGAAATACTGTTTTTGTCTCAACCTTCTAGAGAAATAAAAAAAA	152	..........(((...(((..(((((((((((((.(((.(((((.((((((..((((.(........).))))...))))))..((((.(((.......))))))).)))))...)))...))).))..)))))))))))..))).......	TCCCTGGTGGTCTAGTGGTTAGGATTCGGCGCC	Other	33	33T>C	73	71	69	61	305	309	376	465	443	261	279	360	746.8107091	1067.139615	952.8938973	759.1691454	1855.761684	1903.752672	1520.334474	2368.787028	1986.841102	1633.199632	1821.553086	1780.054489	2.167877303	0.001671776	0.00838977	-1.05909332	0.592730753	0.869259706	2.046918116	0.000129543	0.002560741
AS-tDR-001260	-	-	pre-chr2.trna7565-GluCTC	41	73	CTTGGAGTCATATGAGCTTAATGGGAGGTAGCAACCAGCTTCCCTGGTGGTCTAGTGGTTAGGATTCGGCGCTCTCACCGCCGCGGCCCGGGTTCGATTCCCGGTCAGGGAAATACTGTTTTTGTCTCAACCTTCTAGAGAAATAAAAAAAA	152	..........(((...(((..(((((((((((((.(((.(((((.((((((..((((.(........).))))...))))))..((((.(((.......))))))).)))))...)))...))).))..)))))))))))..))).......	TCCCTGGTGGTCTAGTGGTTAGGATTCGGCGCT	Other	33	ExactMatch	598	443	447	433	2559	2159	2795	3500	2946	1992	2079	2801	6117.709644	6658.349992	6173.095248	5388.856393	15570.14475	13301.62466	11301.42248	17829.57978	13212.71758	12464.87995	13573.50848	13849.81285	2.382990091	0.001087677	0.0064677	-1.092305062	0.428243023	0.68990517	2.181615901	1.85303E-06	0.000147316
AS-tDR-001262	-	-	pre-chr2.trna7565-GluCTC	41	75	CTTGGAGTCATATGAGCTTAATGGGAGGTAGCAACCAGCTTCCCTGGTGGTCTAGTGGTTAGGATTCGGCGCTCTCACCGCCGCGGCCCGGGTTCGATTCCCGGTCAGGGAAATACTGTTTTTGTCTCAACCTTCTAGAGAAATAAAAAAAA	152	..........(((...(((..(((((((((((((.(((.(((((.((((((..((((.(........).))))...))))))..((((.(((.......))))))).)))))...)))...))).))..)))))))))))..))).......	TCCCTGGTGGTCTAGTGGTTAGGATTCGGCGCTCT	Other	35	ExactMatch	111	113	77	125	299	274	451	451	307	218	324	188	1135.561489	1698.405303	1063.374349	1555.674478	1819.254896	1688.117256	1823.59268	2297.468709	1376.885369	1364.128428	2115.351971	929.5840112	1.398646087	0.038126193	0.060911965	-1.318221027	0.151134622	0.416502872	1.0610103	0.784594766	0.798126025
AS-tDR-000550	-	-	pre-chr2.trna7565-GluCTC	41	79	CTTGGAGTCATATGAGCTTAATGGGAGGTAGCAACCAGCTTCCCTGGTGGTCTAGTGGTTAGGATTCGGCGCTCTCACCGCCGCGGCCCGGGTTCGATTCCCGGTCAGGGAAATACTGTTTTTGTCTCAACCTTCTAGAGAAATAAAAAAAA	152	..........(((...(((..(((((((((((((.(((.(((((.((((((..((((.(........).))))...))))))..((((.(((.......))))))).)))))...)))...))).))..)))))))))))..))).......	TCCCTGGTGGTCTAGTGGTTAGGATTCGGCGCTCTCACC	Other	39	ExactMatch	238	248	243	241	167	260	687	324	296	261	186	213	2434.807517	3727.473585	3355.843725	2999.340394	1016.105578	1601.86309	2777.845168	1650.509671	1327.550714	1633.199632	1214.368724	1053.198906	-1.776012861	0.024762033	0.043059798	-1.347457005	0.285807776	0.595894549	-2.393100969	0.000922231	0.008185922
AS-tDR-009999	-	-	pre-chr2.trna7565-GluCTC	41	79	CTTGGAGTCATATGAGCTTAATGGGAGGTAGCAACCAGCTTCCCTGGTGGTCTAGTGGTTAGGATTCGGCGCTCTCACCGCCGCGGCCCGGGTTCGATTCCCGGTCAGGGAAATACTGTTTTTGTCTCAACCTTCTAGAGAAATAAAAAAAA	152	..........(((...(((..(((((((((((((.(((.(((((.((((((..((((.(........).))))...))))))..((((.(((.......))))))).)))))...)))...))).))..)))))))))))..))).......	TCCCTGGTGGTCTAGTGGTTAGGATTCGGCGCTCTCACT	Other	39	39C>T	369	340	293	305	187	336	777	389	357	306	222	232	3774.97468	5110.246043	4046.34655	3795.845727	1137.794868	2070.099993	3141.755016	1981.630439	1601.1338	1914.785776	1449.407832	1147.146227	-2.007300578	0.006708338	0.016278961	-1.362759135	0.254938083	0.568827682	-2.735467199	0.000289847	0.003693279
AS-tDR-002583	-	-	pre-chr2.trna7565-GluCTC	56	71	CTTGGAGTCATATGAGCTTAATGGGAGGTAGCAACCAGCTTCCCTGGTGGTCTAGTGGTTAGGATTCGGCGCTCTCACCGCCGCGGCCCGGGTTCGATTCCCGGTCAGGGAAATACTGTTTTTGTCTCAACCTTCTAGAGAAATAAAAAAAA	152	..........(((...(((..(((((((((((((.(((.(((((.((((((..((((.(........).))))...))))))..((((.(((.......))))))).)))))...)))...))).))..)))))))))))..))).......	TGGTTAGGATTCGGCG	Other	16	ExactMatch	136	168	160	79	31	111	194	47	199	165	257	166	1391.318581	2525.062751	2209.609037	983.1862702	188.6184006	683.8723192	784.4278933	239.4257856	892.5087569	1032.482526	1677.918076	820.8029035	-3.743098695	0.015182265	0.029485684	2.329952542	0.043444417	0.245845236	-1.606512849	0.149894172	0.204844166
AS-tDR-011670	-	-	pre-chr2.trna7565-GluCTC	56	82	CTTGGAGTCATATGAGCTTAATGGGAGGTAGCAACCAGCTTCCCTGGTGGTCTAGTGGTTAGGATTCGGCGCTCTCACCGCCGCGGCCCGGGTTCGATTCCCGGTCAGGGAAATACTGTTTTTGTCTCAACCTTCTAGAGAAATAAAAAAAA	152	..........(((...(((..(((((((((((((.(((.(((((.((((((..((((.(........).))))...))))))..((((.(((.......))))))).)))))...)))...))).))..)))))))))))..))).......	TGGTTAGGATTCGGCGCTCTCACCGCT	Other	27	27C>T	159	185	132	184	62	196	246	279	288	183	215	249	1626.615106	2780.575053	1822.927456	2289.952832	377.2368013	1207.558329	994.6869162	1421.272217	1291.670965	1145.116983	1403.705783	1231.204355	-2.128487764	0.016367322	0.030964976	1.267418112	0.291679342	0.596906186	-1.679388786	0.01694656	0.051552259
AS-tDR-000544	-	-	pre-chr13.trna2251-GluCTC	41	68	TTAGTCCTAGGTATTCTAAGCGGGAGGCAACTACTGTCCCTCCCTGGTGGTCTAGTGGTTAGGATTCGGCGCTCTCACCGCCGCGGCCCGGGTTCGATTCCCGGTCAGGGAAGCTGCCTTTTTTAAAACCTTATTCTTACCCACCATTTCAG	152	.....................((((((..((....)).)))))).(((((...((.((((.((...(((((.......)))))...)).((((....(((((.....)))))...)))).......)))).....))...))))).......	TCCCTGGTGGTCTAGTGGTTAGGATTCG	Other	28	ExactMatch	216	66	74	64	84	108	130	105	98	83	57	60	2209.741276	991.9889378	1021.94418	796.5053329	511.0950211	665.3892835	525.6475574	534.8873935	439.5269255	519.3699979	372.1452542	296.6757482	-2.24191725	0.075439767	0.111198399	-1.373410943	0.042721509	0.245845236	-3.079073685	0.040409397	0.081196244
AS-tDR-000060	-	-	pre-chr13.trna2251-GluCTC	41	71	TTAGTCCTAGGTATTCTAAGCGGGAGGCAACTACTGTCCCTCCCTGGTGGTCTAGTGGTTAGGATTCGGCGCTCTCACCGCCGCGGCCCGGGTTCGATTCCCGGTCAGGGAAGCTGCCTTTTTTAAAACCTTATTCTTACCCACCATTTCAG	152	.....................((((((..((....)).)))))).(((((...((.((((.((...(((((.......)))))...)).((((....(((((.....)))))...)))).......)))).....))...))))).......	TCCCTGGTGGTCTAGTGGTTAGGATTCGGCG	Other	31	ExactMatch	108	64	79	75	249	232	310	359	406	191	169	238	1104.870638	961.928667	1090.994462	933.4046869	1515.03167	1429.354757	1253.467252	1828.805469	1820.897263	1195.176742	1103.378034	1176.813801	1.47261707	0.009220227	0.020118359	-1.137803146	0.408886696	0.672621316	1.294263489	0.13126186	0.193949342
AS-tDR-007247	-	-	pre-chr13.trna2251-GluCTC	41	72	TTAGTCCTAGGTATTCTAAGCGGGAGGCAACTACTGTCCCTCCCTGGTGGTCTAGTGGTTAGGATTCGGCGCTCTCACCGCCGCGGCCCGGGTTCGATTCCCGGTCAGGGAAGCTGCCTTTTTTAAAACCTTATTCTTACCCACCATTTCAG	152	.....................((((((..((....)).)))))).(((((...((.((((.((...(((((.......)))))...)).((((....(((((.....)))))...)))).......)))).....))...))))).......	TCCCTGTGGTCTAGTGGTTAGGATTCGGCGCT	Other	32	6-G	320	272	269	264	1494	1399	1743	2199	1892	1364	1248	1757	3273.690779	4088.196835	3714.905194	3285.584498	9090.190018	8619.255627	7047.720711	11202.07027	8485.560644	8535.188882	8148.022407	8687.654828	2.503291947	0.000852021	0.005301465	-1.062102285	0.565419026	0.845822513	2.356921723	6.45936E-07	0.000134748
AS-tDR-008177	-	-	pre-chr13.trna2251-GluCTC	41	73	TTAGTCCTAGGTATTCTAAGCGGGAGGCAACTACTGTCCCTCCCTGGTGGTCTAGTGGTTAGGATTCGGCGCTCTCACCGCCGCGGCCCGGGTTCGATTCCCGGTCAGGGAAGCTGCCTTTTTTAAAACCTTATTCTTACCCACCATTTCAG	152	.....................((((((..((....)).)))))).(((((...((.((((.((...(((((.......)))))...)).((((....(((((.....)))))...)))).......)))).....))...))))).......	TCCCTGGTGGTCTAGTGGTTAGGATTCGGCGCA	Other	33	33T>A	120	82	103	84	452	448	553	712	569	351	362	457	1227.634042	1232.471105	1422.435818	1045.413249	2750.177971	2760.133324	2236.02384	3627.045944	2551.947149	2196.371919	2363.448807	2259.680282	2.306870783	0.00166875	0.00838977	-1.213529304	0.144923456	0.410437668	1.900960096	5.30737E-05	0.001293936
AS-tDR-007322	-	-	pre-chr13.trna2251-GluCTC	41	73	TTAGTCCTAGGTATTCTAAGCGGGAGGCAACTACTGTCCCTCCCTGGTGGTCTAGTGGTTAGGATTCGGCGCTCTCACCGCCGCGGCCCGGGTTCGATTCCCGGTCAGGGAAGCTGCCTTTTTTAAAACCTTATTCTTACCCACCATTTCAG	152	.....................((((((..((....)).)))))).(((((...((.((((.((...(((((.......)))))...)).((((....(((((.....)))))...)))).......)))).....))...))))).......	TCCCTGGTGGTCTAGTGGTTAGGATTCGGCGCC	Other	33	33T>C	73	71	69	61	305	309	376	465	443	261	279	360	746.8107091	1067.139615	952.8938973	759.1691454	1855.761684	1903.752672	1520.334474	2368.787028	1986.841102	1633.199632	1821.553086	1780.054489	2.167877303	0.001671776	0.00838977	-1.05909332	0.592730753	0.869259706	2.046918116	0.000129543	0.002560741
AS-tDR-001260	-	-	pre-chr13.trna2251-GluCTC	41	73	TTAGTCCTAGGTATTCTAAGCGGGAGGCAACTACTGTCCCTCCCTGGTGGTCTAGTGGTTAGGATTCGGCGCTCTCACCGCCGCGGCCCGGGTTCGATTCCCGGTCAGGGAAGCTGCCTTTTTTAAAACCTTATTCTTACCCACCATTTCAG	152	.....................((((((..((....)).)))))).(((((...((.((((.((...(((((.......)))))...)).((((....(((((.....)))))...)))).......)))).....))...))))).......	TCCCTGGTGGTCTAGTGGTTAGGATTCGGCGCT	Other	33	ExactMatch	598	443	447	433	2559	2159	2795	3500	2946	1992	2079	2801	6117.709644	6658.349992	6173.095248	5388.856393	15570.14475	13301.62466	11301.42248	17829.57978	13212.71758	12464.87995	13573.50848	13849.81285	2.382990091	0.001087677	0.0064677	-1.092305062	0.428243023	0.68990517	2.181615901	1.85303E-06	0.000147316
AS-tDR-001262	-	-	pre-chr13.trna2251-GluCTC	41	75	TTAGTCCTAGGTATTCTAAGCGGGAGGCAACTACTGTCCCTCCCTGGTGGTCTAGTGGTTAGGATTCGGCGCTCTCACCGCCGCGGCCCGGGTTCGATTCCCGGTCAGGGAAGCTGCCTTTTTTAAAACCTTATTCTTACCCACCATTTCAG	152	.....................((((((..((....)).)))))).(((((...((.((((.((...(((((.......)))))...)).((((....(((((.....)))))...)))).......)))).....))...))))).......	TCCCTGGTGGTCTAGTGGTTAGGATTCGGCGCTCT	Other	35	ExactMatch	111	113	77	125	299	274	451	451	307	218	324	188	1135.561489	1698.405303	1063.374349	1555.674478	1819.254896	1688.117256	1823.59268	2297.468709	1376.885369	1364.128428	2115.351971	929.5840112	1.398646087	0.038126193	0.060911965	-1.318221027	0.151134622	0.416502872	1.0610103	0.784594766	0.798126025
AS-tDR-000550	-	-	pre-chr13.trna2251-GluCTC	41	79	TTAGTCCTAGGTATTCTAAGCGGGAGGCAACTACTGTCCCTCCCTGGTGGTCTAGTGGTTAGGATTCGGCGCTCTCACCGCCGCGGCCCGGGTTCGATTCCCGGTCAGGGAAGCTGCCTTTTTTAAAACCTTATTCTTACCCACCATTTCAG	152	.....................((((((..((....)).)))))).(((((...((.((((.((...(((((.......)))))...)).((((....(((((.....)))))...)))).......)))).....))...))))).......	TCCCTGGTGGTCTAGTGGTTAGGATTCGGCGCTCTCACC	Other	39	ExactMatch	238	248	243	241	167	260	687	324	296	261	186	213	2434.807517	3727.473585	3355.843725	2999.340394	1016.105578	1601.86309	2777.845168	1650.509671	1327.550714	1633.199632	1214.368724	1053.198906	-1.776012861	0.024762033	0.043059798	-1.347457005	0.285807776	0.595894549	-2.393100969	0.000922231	0.008185922
AS-tDR-009999	-	-	pre-chr13.trna2251-GluCTC	41	79	TTAGTCCTAGGTATTCTAAGCGGGAGGCAACTACTGTCCCTCCCTGGTGGTCTAGTGGTTAGGATTCGGCGCTCTCACCGCCGCGGCCCGGGTTCGATTCCCGGTCAGGGAAGCTGCCTTTTTTAAAACCTTATTCTTACCCACCATTTCAG	152	.....................((((((..((....)).)))))).(((((...((.((((.((...(((((.......)))))...)).((((....(((((.....)))))...)))).......)))).....))...))))).......	TCCCTGGTGGTCTAGTGGTTAGGATTCGGCGCTCTCACT	Other	39	39C>T	369	340	293	305	187	336	777	389	357	306	222	232	3774.97468	5110.246043	4046.34655	3795.845727	1137.794868	2070.099993	3141.755016	1981.630439	1601.1338	1914.785776	1449.407832	1147.146227	-2.007300578	0.006708338	0.016278961	-1.362759135	0.254938083	0.568827682	-2.735467199	0.000289847	0.003693279
AS-tDR-002583	-	-	pre-chr13.trna2251-GluCTC	56	71	TTAGTCCTAGGTATTCTAAGCGGGAGGCAACTACTGTCCCTCCCTGGTGGTCTAGTGGTTAGGATTCGGCGCTCTCACCGCCGCGGCCCGGGTTCGATTCCCGGTCAGGGAAGCTGCCTTTTTTAAAACCTTATTCTTACCCACCATTTCAG	152	.....................((((((..((....)).)))))).(((((...((.((((.((...(((((.......)))))...)).((((....(((((.....)))))...)))).......)))).....))...))))).......	TGGTTAGGATTCGGCG	Other	16	ExactMatch	136	168	160	79	31	111	194	47	199	165	257	166	1391.318581	2525.062751	2209.609037	983.1862702	188.6184006	683.8723192	784.4278933	239.4257856	892.5087569	1032.482526	1677.918076	820.8029035	-3.743098695	0.015182265	0.029485684	2.329952542	0.043444417	0.245845236	-1.606512849	0.149894172	0.204844166
AS-tDR-011670	-	-	pre-chr13.trna2251-GluCTC	56	82	TTAGTCCTAGGTATTCTAAGCGGGAGGCAACTACTGTCCCTCCCTGGTGGTCTAGTGGTTAGGATTCGGCGCTCTCACCGCCGCGGCCCGGGTTCGATTCCCGGTCAGGGAAGCTGCCTTTTTTAAAACCTTATTCTTACCCACCATTTCAG	152	.....................((((((..((....)).)))))).(((((...((.((((.((...(((((.......)))))...)).((((....(((((.....)))))...)))).......)))).....))...))))).......	TGGTTAGGATTCGGCGCTCTCACCGCT	Other	27	27C>T	159	185	132	184	62	196	246	279	288	183	215	249	1626.615106	2780.575053	1822.927456	2289.952832	377.2368013	1207.558329	994.6869162	1421.272217	1291.670965	1145.116983	1403.705783	1231.204355	-2.128487764	0.016367322	0.030964976	1.267418112	0.291679342	0.596906186	-1.679388786	0.01694656	0.051552259
AS-tDR-007534	-	-	chr10.trna12493-LysCTT	1	33	GCCCGGCTAGCTCAGTCGGTAGAGCATGAGACTCTTAATCTCAGGGTCGTGGGTTCGAGCCCCACGTTGGGCGCCA	76	)))))))..))))........((((.))))).......(((((.....))))).......((((((((((((.	GCCCGGCTAGCTCAGTCGGTAGAGCATGAGACA	tiRNA-5	33	33T>A	99	61	59	79	70	71	106	112	195	114	123	124	1012.798085	916.8382607	814.7933325	983.1862702	425.9125176	437.4318438	428.6049314	570.546553	874.5688824	713.3515634	803.0502853	613.1298797	-1.999262927	0.000165713	0.002000045	1.611629952	0.005159066	0.131018769	-1.24052232	0.044908217	0.087312581
AS-tDR-001358	-	-	chr10.trna12493-LysCTT	1	33	GCCCGGCTAGCTCAGTCGGTAGAGCATGAGACTCTTAATCTCAGGGTCGTGGGTTCGAGCCCCACGTTGGGCGCCA	76	)))))))..))))........((((.))))).......(((((.....))))).......((((((((((((.	GCCCGGCTAGCTCAGTCGGTAGAGCATGAGACT	tiRNA-5	33	ExactMatch	553	437	435	468	457	451	608	725	1144	662	806	1014	5657.346878	6568.169179	6007.37457	5824.445246	2780.600293	2778.61636	2458.413191	3693.270098	5130.80411	4142.445044	5262.264471	5013.820145	-2.053908782	8.7218E-05	0.001243317	1.669099511	0.00177493	0.098347276	-1.230549028	0.012755758	0.043636864
AS-tDR-001359	-	-	chr10.trna12493-LysCTT	1	34	GCCCGGCTAGCTCAGTCGGTAGAGCATGAGACTCTTAATCTCAGGGTCGTGGGTTCGAGCCCCACGTTGGGCGCCA	76	)))))))..))))........((((.))))).......(((((.....))))).......((((((((((((.	GCCCGGCTAGCTCAGTCGGTAGAGCATGAGACTC	tiRNA-5	34	ExactMatch	89	55	70	53	81	91	149	189	156	85	86	82	910.495248	826.6574482	966.7039538	659.6059788	492.8416275	560.6520815	602.4729696	962.7973082	699.6551059	531.8849376	561.4823133	405.4568559	-1.283936582	0.185883207	0.239340405	-1.190823492	0.419509723	0.679728425	-1.528941844	0.017882145	0.05161623
AS-tDR-013630	-	-	chr10.trna12493-LysCTT	1	35	GCCCGGCTAGCTCAGTCGGTAGAGCATGAGACTCTTAATCTCAGGGTCGTGGGTTCGAGCCCCACGTTGGGCGCCA	76	)))))))..))))........((((.))))).......(((((.....))))).......((((((((((((.	GCCCGGCTAGCTCAGTCGGTAGAGCATGAGACTCA	tiRNA-5	35	35T>A	60	81	77	105	70	157	402	332	117	64	52	55	613.8170211	1217.440969	1063.374349	1306.766562	425.9125176	967.2788659	1625.463985	1691.262996	524.7413294	400.4780707	339.5009336	271.9527692	1.120920625	0.718515628	0.738923411	-3.059648641	0.040100332	0.245845236	-2.72958546	0.006459651	0.027500518
AS-tDR-001360	-	-	chr10.trna12493-LysCTT	1	35	GCCCGGCTAGCTCAGTCGGTAGAGCATGAGACTCTTAATCTCAGGGTCGTGGGTTCGAGCCCCACGTTGGGCGCCA	76	)))))))..))))........((((.))))).......(((((.....))))).......((((((((((((.	GCCCGGCTAGCTCAGTCGGTAGAGCATGAGACTCT	tiRNA-5	35	ExactMatch	344	411	357	570	449	889	1985	1755	541	347	327	340	3519.217588	6177.385658	4930.190164	7093.875621	2731.924577	5477.139565	8026.233857	8940.260719	2426.368028	2171.34204	2134.938563	1681.162573	1.159030717	0.607992358	0.638182564	-2.991223978	0.024474402	0.245845236	-2.580797847	0.005663984	0.026275685
AS-tDR-000886	-	-	chr10.trna12493-LysCTT	1	36	GCCCGGCTAGCTCAGTCGGTAGAGCATGAGACTCTTAATCTCAGGGTCGTGGGTTCGAGCCCCACGTTGGGCGCCA	76	)))))))..))))........((((.))))).......(((((.....))))).......((((((((((((.	GCCCGGCTAGCTCAGTCGGTAGAGCATGAGACTCTT	tiRNA-5	36	ExactMatch	115	153	118	226	167	384	870	837	249	137	109	98	1176.482624	2299.610719	1629.586665	2812.659457	1016.105578	2365.828564	3517.795192	4263.816651	1116.757188	857.2733701	711.6461878	484.5703888	1.409627299	0.347096591	0.381027801	-3.518171557	0.032363857	0.245845236	-2.495816844	0.021477185	0.055664116
AS-tDR-011146	-	-	chr10.trna12493-LysCTT	1	51	GCCCGGCTAGCTCAGTCGGTAGAGCATGAGACTCTTAATCTCAGGGTCGTGGGTTCGAGCCCCACGTTGGGCGCCA	76	)))))))..))))........((((.))))).......(((((.....))))).......((((((((((((.	GCCCGGCTAGCTCAGTCGGTAGAGCATGAGACTCTTAATCTCAGGGTCGTG	tRF-5	51	ExactMatch	226	188	255	328	318	194	372	336	102	157	237	127	2312.044113	2825.665459	3521.564403	4082.089831	1934.859723	1195.236306	1504.160703	1711.639659	457.4668	982.4227672	1547.340794	627.9636671	-2.007176657	0.008796727	0.019874132	-1.754505655	0.055235871	0.290643998	-3.521602795	0.002467598	0.017940372
AS-tDR-013631	-	-	chr10.trna12493-LysCTT	2	35	GCCCGGCTAGCTCAGTCGGTAGAGCATGAGACTCTTAATCTCAGGGTCGTGGGTTCGAGCCCCACGTTGGGCGCCA	76	)))))))..))))........((((.))))).......(((((.....))))).......((((((((((((.	CCCGGCTAGCTCAGTCGGTAGAGCATGAGACTCT	tiRNA-5	34	ExactMatch	54	56	30	90	0	80	409	69	71	38	0	26	552.435319	841.6875836	414.3016945	1120.085624	0	492.8809508	1653.768084	351.49743	318.4327726	237.7838545	0	128.5594909	-1.171997828	0.792553831	0.810505974	-3.632742774	0.260539997	0.570535791	-4.257566639	0.017029021	0.051552259
AS-tDR-003992	-	-	chr10.trna12493-LysCTT	3	35	GCCCGGCTAGCTCAGTCGGTAGAGCATGAGACTCTTAATCTCAGGGTCGTGGGTTCGAGCCCCACGTTGGGCGCCA	76	)))))))..))))........((((.))))).......(((((.....))))).......((((((((((((.	CCGGCTAGCTCAGTCGGTAGAGCATGAGACTCT	i-tRF	33	ExactMatch	174	240	143	303	76	217	1497	210	231	110	102	109	1780.069361	3607.232501	1974.838077	3770.954935	462.4193048	1336.939579	6053.033795	1069.774787	1036.027753	688.321684	665.944139	538.9609426	-1.247690559	0.704727268	0.728842653	-3.0430934	0.290133855	0.596906186	-3.796838905	0.008711279	0.033081151
AS-tDR-010789	-	-	chr10.trna12493-LysCTT	13	28	GCCCGGCTAGCTCAGTCGGTAGAGCATGAGACTCTTAATCTCAGGGTCGTGGGTTCGAGCCCCACGTTGGGCGCCA	76	)))))))..))))........((((.))))).......(((((.....))))).......((((((((((((.	CAGTCGGTAGAGCATT	i-tRF	16	16G>T	121	89	110	57	34	76	115	34	114	128	100	66	1237.864326	1337.682053	1519.106213	709.3875621	206.8717942	468.2369032	464.9959161	173.2016322	511.2864236	800.9561414	652.8864108	326.3433231	-3.649903103	0.003860999	0.012824407	1.742550228	0.107069265	0.392336974	-2.09457555	0.020544217	0.054402753
AS-tDR-003930	-	-	chr10.trna12493-LysCTT	14	32	GCCCGGCTAGCTCAGTCGGTAGAGCATGAGACTCTTAATCTCAGGGTCGTGGGTTCGAGCCCCACGTTGGGCGCCA	76	)))))))..))))........((((.))))).......(((((.....))))).......((((((((((((.	AGTCGGTAGAGCATGAGAC	i-tRF	19	ExactMatch	89	86	83	63	37	94	114	94	172	106	184	143	910.495248	1292.591646	1146.234688	784.059937	225.1251879	579.1351172	460.9524734	478.8515713	771.414604	663.2918046	1201.310996	707.0772	-2.366835935	0.004738859	0.013091666	1.914743359	0.032793205	0.245845236	-1.236111317	0.285778441	0.354148343
AS-tDR-004117	-	-	chr10.trna12493-LysCTT	16	31	GCCCGGCTAGCTCAGTCGGTAGAGCATGAGACTCTTAATCTCAGGGTCGTGGGTTCGAGCCCCACGTTGGGCGCCA	76	)))))))..))))........((((.))))).......(((((.....))))).......((((((((((((.	TCGGTAGAGCATGAGA	i-tRF	16	ExactMatch	111	99	80	62	45	77	127	31	141	139	143	121	1135.561489	1487.983407	1104.804519	771.6145412	273.8009042	474.3979151	513.5172291	157.9191352	632.3805765	869.7883098	933.6275675	598.2960923	-3.16370655	0.003843856	0.012824407	2.134038679	0.01455677	0.245845236	-1.482497287	0.072915503	0.122824502
AS-tDR-004118	-	-	chr10.trna12493-LysCTT	16	32	GCCCGGCTAGCTCAGTCGGTAGAGCATGAGACTCTTAATCTCAGGGTCGTGGGTTCGAGCCCCACGTTGGGCGCCA	76	)))))))..))))........((((.))))).......(((((.....))))).......((((((((((((.	TCGGTAGAGCATGAGAC	i-tRF	17	ExactMatch	72	59	65	54	42	54	74	0	138	113	117	131	736.5804254	886.7779899	897.6536714	672.0513746	255.5475105	332.6946418	299.2147634	0	618.9256706	707.0940936	763.8771007	647.7420503	-3.586335363	0.000861108	0.005301465	3.075458687	0.001347164	0.098347276	-1.166113978	0.127927988	0.191186208
AS-tDR-007534	-	-	chr10.trna13308-LysCTT	1	33	GCCCGGCTAGCTCAGTCGGTAGAGCATGAGACTCTTAATCTCAGGGTCGTGGGTTCGAGCCCCACGTTGGGCGCCA	76	)))))))..))))........((((.))))).......(((((.....))))).......((((((((((((.	GCCCGGCTAGCTCAGTCGGTAGAGCATGAGACA	tiRNA-5	33	33T>A	99	61	59	79	70	71	106	112	195	114	123	124	1012.798085	916.8382607	814.7933325	983.1862702	425.9125176	437.4318438	428.6049314	570.546553	874.5688824	713.3515634	803.0502853	613.1298797	-1.999262927	0.000165713	0.002000045	1.611629952	0.005159066	0.131018769	-1.24052232	0.044908217	0.087312581
AS-tDR-001358	-	-	chr10.trna13308-LysCTT	1	33	GCCCGGCTAGCTCAGTCGGTAGAGCATGAGACTCTTAATCTCAGGGTCGTGGGTTCGAGCCCCACGTTGGGCGCCA	76	)))))))..))))........((((.))))).......(((((.....))))).......((((((((((((.	GCCCGGCTAGCTCAGTCGGTAGAGCATGAGACT	tiRNA-5	33	ExactMatch	553	437	435	468	457	451	608	725	1144	662	806	1014	5657.346878	6568.169179	6007.37457	5824.445246	2780.600293	2778.61636	2458.413191	3693.270098	5130.80411	4142.445044	5262.264471	5013.820145	-2.053908782	8.7218E-05	0.001243317	1.669099511	0.00177493	0.098347276	-1.230549028	0.012755758	0.043636864
AS-tDR-001359	-	-	chr10.trna13308-LysCTT	1	34	GCCCGGCTAGCTCAGTCGGTAGAGCATGAGACTCTTAATCTCAGGGTCGTGGGTTCGAGCCCCACGTTGGGCGCCA	76	)))))))..))))........((((.))))).......(((((.....))))).......((((((((((((.	GCCCGGCTAGCTCAGTCGGTAGAGCATGAGACTC	tiRNA-5	34	ExactMatch	89	55	70	53	81	91	149	189	156	85	86	82	910.495248	826.6574482	966.7039538	659.6059788	492.8416275	560.6520815	602.4729696	962.7973082	699.6551059	531.8849376	561.4823133	405.4568559	-1.283936582	0.185883207	0.239340405	-1.190823492	0.419509723	0.679728425	-1.528941844	0.017882145	0.05161623
AS-tDR-013630	-	-	chr10.trna13308-LysCTT	1	35	GCCCGGCTAGCTCAGTCGGTAGAGCATGAGACTCTTAATCTCAGGGTCGTGGGTTCGAGCCCCACGTTGGGCGCCA	76	)))))))..))))........((((.))))).......(((((.....))))).......((((((((((((.	GCCCGGCTAGCTCAGTCGGTAGAGCATGAGACTCA	tiRNA-5	35	35T>A	60	81	77	105	70	157	402	332	117	64	52	55	613.8170211	1217.440969	1063.374349	1306.766562	425.9125176	967.2788659	1625.463985	1691.262996	524.7413294	400.4780707	339.5009336	271.9527692	1.120920625	0.718515628	0.738923411	-3.059648641	0.040100332	0.245845236	-2.72958546	0.006459651	0.027500518
AS-tDR-001360	-	-	chr10.trna13308-LysCTT	1	35	GCCCGGCTAGCTCAGTCGGTAGAGCATGAGACTCTTAATCTCAGGGTCGTGGGTTCGAGCCCCACGTTGGGCGCCA	76	)))))))..))))........((((.))))).......(((((.....))))).......((((((((((((.	GCCCGGCTAGCTCAGTCGGTAGAGCATGAGACTCT	tiRNA-5	35	ExactMatch	344	411	357	570	449	889	1985	1755	541	347	327	340	3519.217588	6177.385658	4930.190164	7093.875621	2731.924577	5477.139565	8026.233857	8940.260719	2426.368028	2171.34204	2134.938563	1681.162573	1.159030717	0.607992358	0.638182564	-2.991223978	0.024474402	0.245845236	-2.580797847	0.005663984	0.026275685
AS-tDR-000886	-	-	chr10.trna13308-LysCTT	1	36	GCCCGGCTAGCTCAGTCGGTAGAGCATGAGACTCTTAATCTCAGGGTCGTGGGTTCGAGCCCCACGTTGGGCGCCA	76	)))))))..))))........((((.))))).......(((((.....))))).......((((((((((((.	GCCCGGCTAGCTCAGTCGGTAGAGCATGAGACTCTT	tiRNA-5	36	ExactMatch	115	153	118	226	167	384	870	837	249	137	109	98	1176.482624	2299.610719	1629.586665	2812.659457	1016.105578	2365.828564	3517.795192	4263.816651	1116.757188	857.2733701	711.6461878	484.5703888	1.409627299	0.347096591	0.381027801	-3.518171557	0.032363857	0.245845236	-2.495816844	0.021477185	0.055664116
AS-tDR-011146	-	-	chr10.trna13308-LysCTT	1	51	GCCCGGCTAGCTCAGTCGGTAGAGCATGAGACTCTTAATCTCAGGGTCGTGGGTTCGAGCCCCACGTTGGGCGCCA	76	)))))))..))))........((((.))))).......(((((.....))))).......((((((((((((.	GCCCGGCTAGCTCAGTCGGTAGAGCATGAGACTCTTAATCTCAGGGTCGTG	tRF-5	51	ExactMatch	226	188	255	328	318	194	372	336	102	157	237	127	2312.044113	2825.665459	3521.564403	4082.089831	1934.859723	1195.236306	1504.160703	1711.639659	457.4668	982.4227672	1547.340794	627.9636671	-2.007176657	0.008796727	0.019874132	-1.754505655	0.055235871	0.290643998	-3.521602795	0.002467598	0.017940372
AS-tDR-013631	-	-	chr10.trna13308-LysCTT	2	35	GCCCGGCTAGCTCAGTCGGTAGAGCATGAGACTCTTAATCTCAGGGTCGTGGGTTCGAGCCCCACGTTGGGCGCCA	76	)))))))..))))........((((.))))).......(((((.....))))).......((((((((((((.	CCCGGCTAGCTCAGTCGGTAGAGCATGAGACTCT	tiRNA-5	34	ExactMatch	54	56	30	90	0	80	409	69	71	38	0	26	552.435319	841.6875836	414.3016945	1120.085624	0	492.8809508	1653.768084	351.49743	318.4327726	237.7838545	0	128.5594909	-1.171997828	0.792553831	0.810505974	-3.632742774	0.260539997	0.570535791	-4.257566639	0.017029021	0.051552259
AS-tDR-003992	-	-	chr10.trna13308-LysCTT	3	35	GCCCGGCTAGCTCAGTCGGTAGAGCATGAGACTCTTAATCTCAGGGTCGTGGGTTCGAGCCCCACGTTGGGCGCCA	76	)))))))..))))........((((.))))).......(((((.....))))).......((((((((((((.	CCGGCTAGCTCAGTCGGTAGAGCATGAGACTCT	i-tRF	33	ExactMatch	174	240	143	303	76	217	1497	210	231	110	102	109	1780.069361	3607.232501	1974.838077	3770.954935	462.4193048	1336.939579	6053.033795	1069.774787	1036.027753	688.321684	665.944139	538.9609426	-1.247690559	0.704727268	0.728842653	-3.0430934	0.290133855	0.596906186	-3.796838905	0.008711279	0.033081151
AS-tDR-010789	-	-	chr10.trna13308-LysCTT	13	28	GCCCGGCTAGCTCAGTCGGTAGAGCATGAGACTCTTAATCTCAGGGTCGTGGGTTCGAGCCCCACGTTGGGCGCCA	76	)))))))..))))........((((.))))).......(((((.....))))).......((((((((((((.	CAGTCGGTAGAGCATT	i-tRF	16	16G>T	121	89	110	57	34	76	115	34	114	128	100	66	1237.864326	1337.682053	1519.106213	709.3875621	206.8717942	468.2369032	464.9959161	173.2016322	511.2864236	800.9561414	652.8864108	326.3433231	-3.649903103	0.003860999	0.012824407	1.742550228	0.107069265	0.392336974	-2.09457555	0.020544217	0.054402753
AS-tDR-003930	-	-	chr10.trna13308-LysCTT	14	32	GCCCGGCTAGCTCAGTCGGTAGAGCATGAGACTCTTAATCTCAGGGTCGTGGGTTCGAGCCCCACGTTGGGCGCCA	76	)))))))..))))........((((.))))).......(((((.....))))).......((((((((((((.	AGTCGGTAGAGCATGAGAC	i-tRF	19	ExactMatch	89	86	83	63	37	94	114	94	172	106	184	143	910.495248	1292.591646	1146.234688	784.059937	225.1251879	579.1351172	460.9524734	478.8515713	771.414604	663.2918046	1201.310996	707.0772	-2.366835935	0.004738859	0.013091666	1.914743359	0.032793205	0.245845236	-1.236111317	0.285778441	0.354148343
AS-tDR-004117	-	-	chr10.trna13308-LysCTT	16	31	GCCCGGCTAGCTCAGTCGGTAGAGCATGAGACTCTTAATCTCAGGGTCGTGGGTTCGAGCCCCACGTTGGGCGCCA	76	)))))))..))))........((((.))))).......(((((.....))))).......((((((((((((.	TCGGTAGAGCATGAGA	i-tRF	16	ExactMatch	111	99	80	62	45	77	127	31	141	139	143	121	1135.561489	1487.983407	1104.804519	771.6145412	273.8009042	474.3979151	513.5172291	157.9191352	632.3805765	869.7883098	933.6275675	598.2960923	-3.16370655	0.003843856	0.012824407	2.134038679	0.01455677	0.245845236	-1.482497287	0.072915503	0.122824502
AS-tDR-004118	-	-	chr10.trna13308-LysCTT	16	32	GCCCGGCTAGCTCAGTCGGTAGAGCATGAGACTCTTAATCTCAGGGTCGTGGGTTCGAGCCCCACGTTGGGCGCCA	76	)))))))..))))........((((.))))).......(((((.....))))).......((((((((((((.	TCGGTAGAGCATGAGAC	i-tRF	17	ExactMatch	72	59	65	54	42	54	74	0	138	113	117	131	736.5804254	886.7779899	897.6536714	672.0513746	255.5475105	332.6946418	299.2147634	0	618.9256706	707.0940936	763.8771007	647.7420503	-3.586335363	0.000861108	0.005301465	3.075458687	0.001347164	0.098347276	-1.166113978	0.127927988	0.191186208
AS-tDR-007534	-	-	chr10.trna13312-LysCTT	1	33	GCCCGGCTAGCTCAGTCGGTAGAGCATGAGACTCTTAATCTCAGGGTCGTGGGTTCGAGCCCCACGTTGGGCGCCA	76	)))))))..))))........((((.))))).......(((((.....))))).......((((((((((((.	GCCCGGCTAGCTCAGTCGGTAGAGCATGAGACA	tiRNA-5	33	33T>A	99	61	59	79	70	71	106	112	195	114	123	124	1012.798085	916.8382607	814.7933325	983.1862702	425.9125176	437.4318438	428.6049314	570.546553	874.5688824	713.3515634	803.0502853	613.1298797	-1.999262927	0.000165713	0.002000045	1.611629952	0.005159066	0.131018769	-1.24052232	0.044908217	0.087312581
AS-tDR-001358	-	-	chr10.trna13312-LysCTT	1	33	GCCCGGCTAGCTCAGTCGGTAGAGCATGAGACTCTTAATCTCAGGGTCGTGGGTTCGAGCCCCACGTTGGGCGCCA	76	)))))))..))))........((((.))))).......(((((.....))))).......((((((((((((.	GCCCGGCTAGCTCAGTCGGTAGAGCATGAGACT	tiRNA-5	33	ExactMatch	553	437	435	468	457	451	608	725	1144	662	806	1014	5657.346878	6568.169179	6007.37457	5824.445246	2780.600293	2778.61636	2458.413191	3693.270098	5130.80411	4142.445044	5262.264471	5013.820145	-2.053908782	8.7218E-05	0.001243317	1.669099511	0.00177493	0.098347276	-1.230549028	0.012755758	0.043636864
AS-tDR-001359	-	-	chr10.trna13312-LysCTT	1	34	GCCCGGCTAGCTCAGTCGGTAGAGCATGAGACTCTTAATCTCAGGGTCGTGGGTTCGAGCCCCACGTTGGGCGCCA	76	)))))))..))))........((((.))))).......(((((.....))))).......((((((((((((.	GCCCGGCTAGCTCAGTCGGTAGAGCATGAGACTC	tiRNA-5	34	ExactMatch	89	55	70	53	81	91	149	189	156	85	86	82	910.495248	826.6574482	966.7039538	659.6059788	492.8416275	560.6520815	602.4729696	962.7973082	699.6551059	531.8849376	561.4823133	405.4568559	-1.283936582	0.185883207	0.239340405	-1.190823492	0.419509723	0.679728425	-1.528941844	0.017882145	0.05161623
AS-tDR-013630	-	-	chr10.trna13312-LysCTT	1	35	GCCCGGCTAGCTCAGTCGGTAGAGCATGAGACTCTTAATCTCAGGGTCGTGGGTTCGAGCCCCACGTTGGGCGCCA	76	)))))))..))))........((((.))))).......(((((.....))))).......((((((((((((.	GCCCGGCTAGCTCAGTCGGTAGAGCATGAGACTCA	tiRNA-5	35	35T>A	60	81	77	105	70	157	402	332	117	64	52	55	613.8170211	1217.440969	1063.374349	1306.766562	425.9125176	967.2788659	1625.463985	1691.262996	524.7413294	400.4780707	339.5009336	271.9527692	1.120920625	0.718515628	0.738923411	-3.059648641	0.040100332	0.245845236	-2.72958546	0.006459651	0.027500518
AS-tDR-001360	-	-	chr10.trna13312-LysCTT	1	35	GCCCGGCTAGCTCAGTCGGTAGAGCATGAGACTCTTAATCTCAGGGTCGTGGGTTCGAGCCCCACGTTGGGCGCCA	76	)))))))..))))........((((.))))).......(((((.....))))).......((((((((((((.	GCCCGGCTAGCTCAGTCGGTAGAGCATGAGACTCT	tiRNA-5	35	ExactMatch	344	411	357	570	449	889	1985	1755	541	347	327	340	3519.217588	6177.385658	4930.190164	7093.875621	2731.924577	5477.139565	8026.233857	8940.260719	2426.368028	2171.34204	2134.938563	1681.162573	1.159030717	0.607992358	0.638182564	-2.991223978	0.024474402	0.245845236	-2.580797847	0.005663984	0.026275685
AS-tDR-000886	-	-	chr10.trna13312-LysCTT	1	36	GCCCGGCTAGCTCAGTCGGTAGAGCATGAGACTCTTAATCTCAGGGTCGTGGGTTCGAGCCCCACGTTGGGCGCCA	76	)))))))..))))........((((.))))).......(((((.....))))).......((((((((((((.	GCCCGGCTAGCTCAGTCGGTAGAGCATGAGACTCTT	tiRNA-5	36	ExactMatch	115	153	118	226	167	384	870	837	249	137	109	98	1176.482624	2299.610719	1629.586665	2812.659457	1016.105578	2365.828564	3517.795192	4263.816651	1116.757188	857.2733701	711.6461878	484.5703888	1.409627299	0.347096591	0.381027801	-3.518171557	0.032363857	0.245845236	-2.495816844	0.021477185	0.055664116
AS-tDR-011146	-	-	chr10.trna13312-LysCTT	1	51	GCCCGGCTAGCTCAGTCGGTAGAGCATGAGACTCTTAATCTCAGGGTCGTGGGTTCGAGCCCCACGTTGGGCGCCA	76	)))))))..))))........((((.))))).......(((((.....))))).......((((((((((((.	GCCCGGCTAGCTCAGTCGGTAGAGCATGAGACTCTTAATCTCAGGGTCGTG	tRF-5	51	ExactMatch	226	188	255	328	318	194	372	336	102	157	237	127	2312.044113	2825.665459	3521.564403	4082.089831	1934.859723	1195.236306	1504.160703	1711.639659	457.4668	982.4227672	1547.340794	627.9636671	-2.007176657	0.008796727	0.019874132	-1.754505655	0.055235871	0.290643998	-3.521602795	0.002467598	0.017940372
AS-tDR-013631	-	-	chr10.trna13312-LysCTT	2	35	GCCCGGCTAGCTCAGTCGGTAGAGCATGAGACTCTTAATCTCAGGGTCGTGGGTTCGAGCCCCACGTTGGGCGCCA	76	)))))))..))))........((((.))))).......(((((.....))))).......((((((((((((.	CCCGGCTAGCTCAGTCGGTAGAGCATGAGACTCT	tiRNA-5	34	ExactMatch	54	56	30	90	0	80	409	69	71	38	0	26	552.435319	841.6875836	414.3016945	1120.085624	0	492.8809508	1653.768084	351.49743	318.4327726	237.7838545	0	128.5594909	-1.171997828	0.792553831	0.810505974	-3.632742774	0.260539997	0.570535791	-4.257566639	0.017029021	0.051552259
AS-tDR-003992	-	-	chr10.trna13312-LysCTT	3	35	GCCCGGCTAGCTCAGTCGGTAGAGCATGAGACTCTTAATCTCAGGGTCGTGGGTTCGAGCCCCACGTTGGGCGCCA	76	)))))))..))))........((((.))))).......(((((.....))))).......((((((((((((.	CCGGCTAGCTCAGTCGGTAGAGCATGAGACTCT	i-tRF	33	ExactMatch	174	240	143	303	76	217	1497	210	231	110	102	109	1780.069361	3607.232501	1974.838077	3770.954935	462.4193048	1336.939579	6053.033795	1069.774787	1036.027753	688.321684	665.944139	538.9609426	-1.247690559	0.704727268	0.728842653	-3.0430934	0.290133855	0.596906186	-3.796838905	0.008711279	0.033081151
AS-tDR-010789	-	-	chr10.trna13312-LysCTT	13	28	GCCCGGCTAGCTCAGTCGGTAGAGCATGAGACTCTTAATCTCAGGGTCGTGGGTTCGAGCCCCACGTTGGGCGCCA	76	)))))))..))))........((((.))))).......(((((.....))))).......((((((((((((.	CAGTCGGTAGAGCATT	i-tRF	16	16G>T	121	89	110	57	34	76	115	34	114	128	100	66	1237.864326	1337.682053	1519.106213	709.3875621	206.8717942	468.2369032	464.9959161	173.2016322	511.2864236	800.9561414	652.8864108	326.3433231	-3.649903103	0.003860999	0.012824407	1.742550228	0.107069265	0.392336974	-2.09457555	0.020544217	0.054402753
AS-tDR-003930	-	-	chr10.trna13312-LysCTT	14	32	GCCCGGCTAGCTCAGTCGGTAGAGCATGAGACTCTTAATCTCAGGGTCGTGGGTTCGAGCCCCACGTTGGGCGCCA	76	)))))))..))))........((((.))))).......(((((.....))))).......((((((((((((.	AGTCGGTAGAGCATGAGAC	i-tRF	19	ExactMatch	89	86	83	63	37	94	114	94	172	106	184	143	910.495248	1292.591646	1146.234688	784.059937	225.1251879	579.1351172	460.9524734	478.8515713	771.414604	663.2918046	1201.310996	707.0772	-2.366835935	0.004738859	0.013091666	1.914743359	0.032793205	0.245845236	-1.236111317	0.285778441	0.354148343
AS-tDR-004117	-	-	chr10.trna13312-LysCTT	16	31	GCCCGGCTAGCTCAGTCGGTAGAGCATGAGACTCTTAATCTCAGGGTCGTGGGTTCGAGCCCCACGTTGGGCGCCA	76	)))))))..))))........((((.))))).......(((((.....))))).......((((((((((((.	TCGGTAGAGCATGAGA	i-tRF	16	ExactMatch	111	99	80	62	45	77	127	31	141	139	143	121	1135.561489	1487.983407	1104.804519	771.6145412	273.8009042	474.3979151	513.5172291	157.9191352	632.3805765	869.7883098	933.6275675	598.2960923	-3.16370655	0.003843856	0.012824407	2.134038679	0.01455677	0.245845236	-1.482497287	0.072915503	0.122824502
AS-tDR-004118	-	-	chr10.trna13312-LysCTT	16	32	GCCCGGCTAGCTCAGTCGGTAGAGCATGAGACTCTTAATCTCAGGGTCGTGGGTTCGAGCCCCACGTTGGGCGCCA	76	)))))))..))))........((((.))))).......(((((.....))))).......((((((((((((.	TCGGTAGAGCATGAGAC	i-tRF	17	ExactMatch	72	59	65	54	42	54	74	0	138	113	117	131	736.5804254	886.7779899	897.6536714	672.0513746	255.5475105	332.6946418	299.2147634	0	618.9256706	707.0940936	763.8771007	647.7420503	-3.586335363	0.000861108	0.005301465	3.075458687	0.001347164	0.098347276	-1.166113978	0.127927988	0.191186208
AS-tDR-007534	-	-	chr10.trna13313-LysCTT	1	33	GCCCGGCTAGCTCAGTCGGTAGAGCATGAGACTCTTAATCTCAGGGTCGTGGGTTCGAGCCCCACGTTGGGCGCCA	76	)))))))..))))........((((.))))).......(((((.....))))).......((((((((((((.	GCCCGGCTAGCTCAGTCGGTAGAGCATGAGACA	tiRNA-5	33	33T>A	99	61	59	79	70	71	106	112	195	114	123	124	1012.798085	916.8382607	814.7933325	983.1862702	425.9125176	437.4318438	428.6049314	570.546553	874.5688824	713.3515634	803.0502853	613.1298797	-1.999262927	0.000165713	0.002000045	1.611629952	0.005159066	0.131018769	-1.24052232	0.044908217	0.087312581
AS-tDR-001358	-	-	chr10.trna13313-LysCTT	1	33	GCCCGGCTAGCTCAGTCGGTAGAGCATGAGACTCTTAATCTCAGGGTCGTGGGTTCGAGCCCCACGTTGGGCGCCA	76	)))))))..))))........((((.))))).......(((((.....))))).......((((((((((((.	GCCCGGCTAGCTCAGTCGGTAGAGCATGAGACT	tiRNA-5	33	ExactMatch	553	437	435	468	457	451	608	725	1144	662	806	1014	5657.346878	6568.169179	6007.37457	5824.445246	2780.600293	2778.61636	2458.413191	3693.270098	5130.80411	4142.445044	5262.264471	5013.820145	-2.053908782	8.7218E-05	0.001243317	1.669099511	0.00177493	0.098347276	-1.230549028	0.012755758	0.043636864
AS-tDR-001359	-	-	chr10.trna13313-LysCTT	1	34	GCCCGGCTAGCTCAGTCGGTAGAGCATGAGACTCTTAATCTCAGGGTCGTGGGTTCGAGCCCCACGTTGGGCGCCA	76	)))))))..))))........((((.))))).......(((((.....))))).......((((((((((((.	GCCCGGCTAGCTCAGTCGGTAGAGCATGAGACTC	tiRNA-5	34	ExactMatch	89	55	70	53	81	91	149	189	156	85	86	82	910.495248	826.6574482	966.7039538	659.6059788	492.8416275	560.6520815	602.4729696	962.7973082	699.6551059	531.8849376	561.4823133	405.4568559	-1.283936582	0.185883207	0.239340405	-1.190823492	0.419509723	0.679728425	-1.528941844	0.017882145	0.05161623
AS-tDR-013630	-	-	chr10.trna13313-LysCTT	1	35	GCCCGGCTAGCTCAGTCGGTAGAGCATGAGACTCTTAATCTCAGGGTCGTGGGTTCGAGCCCCACGTTGGGCGCCA	76	)))))))..))))........((((.))))).......(((((.....))))).......((((((((((((.	GCCCGGCTAGCTCAGTCGGTAGAGCATGAGACTCA	tiRNA-5	35	35T>A	60	81	77	105	70	157	402	332	117	64	52	55	613.8170211	1217.440969	1063.374349	1306.766562	425.9125176	967.2788659	1625.463985	1691.262996	524.7413294	400.4780707	339.5009336	271.9527692	1.120920625	0.718515628	0.738923411	-3.059648641	0.040100332	0.245845236	-2.72958546	0.006459651	0.027500518
AS-tDR-001360	-	-	chr10.trna13313-LysCTT	1	35	GCCCGGCTAGCTCAGTCGGTAGAGCATGAGACTCTTAATCTCAGGGTCGTGGGTTCGAGCCCCACGTTGGGCGCCA	76	)))))))..))))........((((.))))).......(((((.....))))).......((((((((((((.	GCCCGGCTAGCTCAGTCGGTAGAGCATGAGACTCT	tiRNA-5	35	ExactMatch	344	411	357	570	449	889	1985	1755	541	347	327	340	3519.217588	6177.385658	4930.190164	7093.875621	2731.924577	5477.139565	8026.233857	8940.260719	2426.368028	2171.34204	2134.938563	1681.162573	1.159030717	0.607992358	0.638182564	-2.991223978	0.024474402	0.245845236	-2.580797847	0.005663984	0.026275685
AS-tDR-000886	-	-	chr10.trna13313-LysCTT	1	36	GCCCGGCTAGCTCAGTCGGTAGAGCATGAGACTCTTAATCTCAGGGTCGTGGGTTCGAGCCCCACGTTGGGCGCCA	76	)))))))..))))........((((.))))).......(((((.....))))).......((((((((((((.	GCCCGGCTAGCTCAGTCGGTAGAGCATGAGACTCTT	tiRNA-5	36	ExactMatch	115	153	118	226	167	384	870	837	249	137	109	98	1176.482624	2299.610719	1629.586665	2812.659457	1016.105578	2365.828564	3517.795192	4263.816651	1116.757188	857.2733701	711.6461878	484.5703888	1.409627299	0.347096591	0.381027801	-3.518171557	0.032363857	0.245845236	-2.495816844	0.021477185	0.055664116
AS-tDR-011146	-	-	chr10.trna13313-LysCTT	1	51	GCCCGGCTAGCTCAGTCGGTAGAGCATGAGACTCTTAATCTCAGGGTCGTGGGTTCGAGCCCCACGTTGGGCGCCA	76	)))))))..))))........((((.))))).......(((((.....))))).......((((((((((((.	GCCCGGCTAGCTCAGTCGGTAGAGCATGAGACTCTTAATCTCAGGGTCGTG	tRF-5	51	ExactMatch	226	188	255	328	318	194	372	336	102	157	237	127	2312.044113	2825.665459	3521.564403	4082.089831	1934.859723	1195.236306	1504.160703	1711.639659	457.4668	982.4227672	1547.340794	627.9636671	-2.007176657	0.008796727	0.019874132	-1.754505655	0.055235871	0.290643998	-3.521602795	0.002467598	0.017940372
AS-tDR-013631	-	-	chr10.trna13313-LysCTT	2	35	GCCCGGCTAGCTCAGTCGGTAGAGCATGAGACTCTTAATCTCAGGGTCGTGGGTTCGAGCCCCACGTTGGGCGCCA	76	)))))))..))))........((((.))))).......(((((.....))))).......((((((((((((.	CCCGGCTAGCTCAGTCGGTAGAGCATGAGACTCT	tiRNA-5	34	ExactMatch	54	56	30	90	0	80	409	69	71	38	0	26	552.435319	841.6875836	414.3016945	1120.085624	0	492.8809508	1653.768084	351.49743	318.4327726	237.7838545	0	128.5594909	-1.171997828	0.792553831	0.810505974	-3.632742774	0.260539997	0.570535791	-4.257566639	0.017029021	0.051552259
AS-tDR-003992	-	-	chr10.trna13313-LysCTT	3	35	GCCCGGCTAGCTCAGTCGGTAGAGCATGAGACTCTTAATCTCAGGGTCGTGGGTTCGAGCCCCACGTTGGGCGCCA	76	)))))))..))))........((((.))))).......(((((.....))))).......((((((((((((.	CCGGCTAGCTCAGTCGGTAGAGCATGAGACTCT	i-tRF	33	ExactMatch	174	240	143	303	76	217	1497	210	231	110	102	109	1780.069361	3607.232501	1974.838077	3770.954935	462.4193048	1336.939579	6053.033795	1069.774787	1036.027753	688.321684	665.944139	538.9609426	-1.247690559	0.704727268	0.728842653	-3.0430934	0.290133855	0.596906186	-3.796838905	0.008711279	0.033081151
AS-tDR-010789	-	-	chr10.trna13313-LysCTT	13	28	GCCCGGCTAGCTCAGTCGGTAGAGCATGAGACTCTTAATCTCAGGGTCGTGGGTTCGAGCCCCACGTTGGGCGCCA	76	)))))))..))))........((((.))))).......(((((.....))))).......((((((((((((.	CAGTCGGTAGAGCATT	i-tRF	16	16G>T	121	89	110	57	34	76	115	34	114	128	100	66	1237.864326	1337.682053	1519.106213	709.3875621	206.8717942	468.2369032	464.9959161	173.2016322	511.2864236	800.9561414	652.8864108	326.3433231	-3.649903103	0.003860999	0.012824407	1.742550228	0.107069265	0.392336974	-2.09457555	0.020544217	0.054402753
AS-tDR-003930	-	-	chr10.trna13313-LysCTT	14	32	GCCCGGCTAGCTCAGTCGGTAGAGCATGAGACTCTTAATCTCAGGGTCGTGGGTTCGAGCCCCACGTTGGGCGCCA	76	)))))))..))))........((((.))))).......(((((.....))))).......((((((((((((.	AGTCGGTAGAGCATGAGAC	i-tRF	19	ExactMatch	89	86	83	63	37	94	114	94	172	106	184	143	910.495248	1292.591646	1146.234688	784.059937	225.1251879	579.1351172	460.9524734	478.8515713	771.414604	663.2918046	1201.310996	707.0772	-2.366835935	0.004738859	0.013091666	1.914743359	0.032793205	0.245845236	-1.236111317	0.285778441	0.354148343
AS-tDR-004117	-	-	chr10.trna13313-LysCTT	16	31	GCCCGGCTAGCTCAGTCGGTAGAGCATGAGACTCTTAATCTCAGGGTCGTGGGTTCGAGCCCCACGTTGGGCGCCA	76	)))))))..))))........((((.))))).......(((((.....))))).......((((((((((((.	TCGGTAGAGCATGAGA	i-tRF	16	ExactMatch	111	99	80	62	45	77	127	31	141	139	143	121	1135.561489	1487.983407	1104.804519	771.6145412	273.8009042	474.3979151	513.5172291	157.9191352	632.3805765	869.7883098	933.6275675	598.2960923	-3.16370655	0.003843856	0.012824407	2.134038679	0.01455677	0.245845236	-1.482497287	0.072915503	0.122824502
AS-tDR-004118	-	-	chr10.trna13313-LysCTT	16	32	GCCCGGCTAGCTCAGTCGGTAGAGCATGAGACTCTTAATCTCAGGGTCGTGGGTTCGAGCCCCACGTTGGGCGCCA	76	)))))))..))))........((((.))))).......(((((.....))))).......((((((((((((.	TCGGTAGAGCATGAGAC	i-tRF	17	ExactMatch	72	59	65	54	42	54	74	0	138	113	117	131	736.5804254	886.7779899	897.6536714	672.0513746	255.5475105	332.6946418	299.2147634	0	618.9256706	707.0940936	763.8771007	647.7420503	-3.586335363	0.000861108	0.005301465	3.075458687	0.001347164	0.098347276	-1.166113978	0.127927988	0.191186208
AS-tDR-007534	-	-	chr10.trna465-LysCTT	1	33	GCCCGGCTAGCTCAGTCGGTAGAGCATGAGACTCTTAATCTCAGGGTCGTGGGTTCGAGCCCCACGTTGGGCGCCA	76	)))))))..))))........((((.))))).......(((((.....))))).......((((((((((((.	GCCCGGCTAGCTCAGTCGGTAGAGCATGAGACA	tiRNA-5	33	33T>A	99	61	59	79	70	71	106	112	195	114	123	124	1012.798085	916.8382607	814.7933325	983.1862702	425.9125176	437.4318438	428.6049314	570.546553	874.5688824	713.3515634	803.0502853	613.1298797	-1.999262927	0.000165713	0.002000045	1.611629952	0.005159066	0.131018769	-1.24052232	0.044908217	0.087312581
AS-tDR-001358	-	-	chr10.trna465-LysCTT	1	33	GCCCGGCTAGCTCAGTCGGTAGAGCATGAGACTCTTAATCTCAGGGTCGTGGGTTCGAGCCCCACGTTGGGCGCCA	76	)))))))..))))........((((.))))).......(((((.....))))).......((((((((((((.	GCCCGGCTAGCTCAGTCGGTAGAGCATGAGACT	tiRNA-5	33	ExactMatch	553	437	435	468	457	451	608	725	1144	662	806	1014	5657.346878	6568.169179	6007.37457	5824.445246	2780.600293	2778.61636	2458.413191	3693.270098	5130.80411	4142.445044	5262.264471	5013.820145	-2.053908782	8.7218E-05	0.001243317	1.669099511	0.00177493	0.098347276	-1.230549028	0.012755758	0.043636864
AS-tDR-001359	-	-	chr10.trna465-LysCTT	1	34	GCCCGGCTAGCTCAGTCGGTAGAGCATGAGACTCTTAATCTCAGGGTCGTGGGTTCGAGCCCCACGTTGGGCGCCA	76	)))))))..))))........((((.))))).......(((((.....))))).......((((((((((((.	GCCCGGCTAGCTCAGTCGGTAGAGCATGAGACTC	tiRNA-5	34	ExactMatch	89	55	70	53	81	91	149	189	156	85	86	82	910.495248	826.6574482	966.7039538	659.6059788	492.8416275	560.6520815	602.4729696	962.7973082	699.6551059	531.8849376	561.4823133	405.4568559	-1.283936582	0.185883207	0.239340405	-1.190823492	0.419509723	0.679728425	-1.528941844	0.017882145	0.05161623
AS-tDR-013630	-	-	chr10.trna465-LysCTT	1	35	GCCCGGCTAGCTCAGTCGGTAGAGCATGAGACTCTTAATCTCAGGGTCGTGGGTTCGAGCCCCACGTTGGGCGCCA	76	)))))))..))))........((((.))))).......(((((.....))))).......((((((((((((.	GCCCGGCTAGCTCAGTCGGTAGAGCATGAGACTCA	tiRNA-5	35	35T>A	60	81	77	105	70	157	402	332	117	64	52	55	613.8170211	1217.440969	1063.374349	1306.766562	425.9125176	967.2788659	1625.463985	1691.262996	524.7413294	400.4780707	339.5009336	271.9527692	1.120920625	0.718515628	0.738923411	-3.059648641	0.040100332	0.245845236	-2.72958546	0.006459651	0.027500518
AS-tDR-001360	-	-	chr10.trna465-LysCTT	1	35	GCCCGGCTAGCTCAGTCGGTAGAGCATGAGACTCTTAATCTCAGGGTCGTGGGTTCGAGCCCCACGTTGGGCGCCA	76	)))))))..))))........((((.))))).......(((((.....))))).......((((((((((((.	GCCCGGCTAGCTCAGTCGGTAGAGCATGAGACTCT	tiRNA-5	35	ExactMatch	344	411	357	570	449	889	1985	1755	541	347	327	340	3519.217588	6177.385658	4930.190164	7093.875621	2731.924577	5477.139565	8026.233857	8940.260719	2426.368028	2171.34204	2134.938563	1681.162573	1.159030717	0.607992358	0.638182564	-2.991223978	0.024474402	0.245845236	-2.580797847	0.005663984	0.026275685
AS-tDR-000886	-	-	chr10.trna465-LysCTT	1	36	GCCCGGCTAGCTCAGTCGGTAGAGCATGAGACTCTTAATCTCAGGGTCGTGGGTTCGAGCCCCACGTTGGGCGCCA	76	)))))))..))))........((((.))))).......(((((.....))))).......((((((((((((.	GCCCGGCTAGCTCAGTCGGTAGAGCATGAGACTCTT	tiRNA-5	36	ExactMatch	115	153	118	226	167	384	870	837	249	137	109	98	1176.482624	2299.610719	1629.586665	2812.659457	1016.105578	2365.828564	3517.795192	4263.816651	1116.757188	857.2733701	711.6461878	484.5703888	1.409627299	0.347096591	0.381027801	-3.518171557	0.032363857	0.245845236	-2.495816844	0.021477185	0.055664116
AS-tDR-011146	-	-	chr10.trna465-LysCTT	1	51	GCCCGGCTAGCTCAGTCGGTAGAGCATGAGACTCTTAATCTCAGGGTCGTGGGTTCGAGCCCCACGTTGGGCGCCA	76	)))))))..))))........((((.))))).......(((((.....))))).......((((((((((((.	GCCCGGCTAGCTCAGTCGGTAGAGCATGAGACTCTTAATCTCAGGGTCGTG	tRF-5	51	ExactMatch	226	188	255	328	318	194	372	336	102	157	237	127	2312.044113	2825.665459	3521.564403	4082.089831	1934.859723	1195.236306	1504.160703	1711.639659	457.4668	982.4227672	1547.340794	627.9636671	-2.007176657	0.008796727	0.019874132	-1.754505655	0.055235871	0.290643998	-3.521602795	0.002467598	0.017940372
AS-tDR-013631	-	-	chr10.trna465-LysCTT	2	35	GCCCGGCTAGCTCAGTCGGTAGAGCATGAGACTCTTAATCTCAGGGTCGTGGGTTCGAGCCCCACGTTGGGCGCCA	76	)))))))..))))........((((.))))).......(((((.....))))).......((((((((((((.	CCCGGCTAGCTCAGTCGGTAGAGCATGAGACTCT	tiRNA-5	34	ExactMatch	54	56	30	90	0	80	409	69	71	38	0	26	552.435319	841.6875836	414.3016945	1120.085624	0	492.8809508	1653.768084	351.49743	318.4327726	237.7838545	0	128.5594909	-1.171997828	0.792553831	0.810505974	-3.632742774	0.260539997	0.570535791	-4.257566639	0.017029021	0.051552259
AS-tDR-003992	-	-	chr10.trna465-LysCTT	3	35	GCCCGGCTAGCTCAGTCGGTAGAGCATGAGACTCTTAATCTCAGGGTCGTGGGTTCGAGCCCCACGTTGGGCGCCA	76	)))))))..))))........((((.))))).......(((((.....))))).......((((((((((((.	CCGGCTAGCTCAGTCGGTAGAGCATGAGACTCT	i-tRF	33	ExactMatch	174	240	143	303	76	217	1497	210	231	110	102	109	1780.069361	3607.232501	1974.838077	3770.954935	462.4193048	1336.939579	6053.033795	1069.774787	1036.027753	688.321684	665.944139	538.9609426	-1.247690559	0.704727268	0.728842653	-3.0430934	0.290133855	0.596906186	-3.796838905	0.008711279	0.033081151
AS-tDR-010789	-	-	chr10.trna465-LysCTT	13	28	GCCCGGCTAGCTCAGTCGGTAGAGCATGAGACTCTTAATCTCAGGGTCGTGGGTTCGAGCCCCACGTTGGGCGCCA	76	)))))))..))))........((((.))))).......(((((.....))))).......((((((((((((.	CAGTCGGTAGAGCATT	i-tRF	16	16G>T	121	89	110	57	34	76	115	34	114	128	100	66	1237.864326	1337.682053	1519.106213	709.3875621	206.8717942	468.2369032	464.9959161	173.2016322	511.2864236	800.9561414	652.8864108	326.3433231	-3.649903103	0.003860999	0.012824407	1.742550228	0.107069265	0.392336974	-2.09457555	0.020544217	0.054402753
AS-tDR-003930	-	-	chr10.trna465-LysCTT	14	32	GCCCGGCTAGCTCAGTCGGTAGAGCATGAGACTCTTAATCTCAGGGTCGTGGGTTCGAGCCCCACGTTGGGCGCCA	76	)))))))..))))........((((.))))).......(((((.....))))).......((((((((((((.	AGTCGGTAGAGCATGAGAC	i-tRF	19	ExactMatch	89	86	83	63	37	94	114	94	172	106	184	143	910.495248	1292.591646	1146.234688	784.059937	225.1251879	579.1351172	460.9524734	478.8515713	771.414604	663.2918046	1201.310996	707.0772	-2.366835935	0.004738859	0.013091666	1.914743359	0.032793205	0.245845236	-1.236111317	0.285778441	0.354148343
AS-tDR-004117	-	-	chr10.trna465-LysCTT	16	31	GCCCGGCTAGCTCAGTCGGTAGAGCATGAGACTCTTAATCTCAGGGTCGTGGGTTCGAGCCCCACGTTGGGCGCCA	76	)))))))..))))........((((.))))).......(((((.....))))).......((((((((((((.	TCGGTAGAGCATGAGA	i-tRF	16	ExactMatch	111	99	80	62	45	77	127	31	141	139	143	121	1135.561489	1487.983407	1104.804519	771.6145412	273.8009042	474.3979151	513.5172291	157.9191352	632.3805765	869.7883098	933.6275675	598.2960923	-3.16370655	0.003843856	0.012824407	2.134038679	0.01455677	0.245845236	-1.482497287	0.072915503	0.122824502
AS-tDR-004118	-	-	chr10.trna465-LysCTT	16	32	GCCCGGCTAGCTCAGTCGGTAGAGCATGAGACTCTTAATCTCAGGGTCGTGGGTTCGAGCCCCACGTTGGGCGCCA	76	)))))))..))))........((((.))))).......(((((.....))))).......((((((((((((.	TCGGTAGAGCATGAGAC	i-tRF	17	ExactMatch	72	59	65	54	42	54	74	0	138	113	117	131	736.5804254	886.7779899	897.6536714	672.0513746	255.5475105	332.6946418	299.2147634	0	618.9256706	707.0940936	763.8771007	647.7420503	-3.586335363	0.000861108	0.005301465	3.075458687	0.001347164	0.098347276	-1.166113978	0.127927988	0.191186208
AS-tDR-007534	-	-	chr2.trna4376-LysCTT	1	33	GCCCGGCTAGCTCAGTCGGTAGAGCATGAGACTCTTAATCTCAGGGTCGTGGGTTCGAGCCCCACGTTGGGCGCCA	76	)))))))..))))........((((.))))).......(((((.....))))).......((((((((((((.	GCCCGGCTAGCTCAGTCGGTAGAGCATGAGACA	tiRNA-5	33	33T>A	99	61	59	79	70	71	106	112	195	114	123	124	1012.798085	916.8382607	814.7933325	983.1862702	425.9125176	437.4318438	428.6049314	570.546553	874.5688824	713.3515634	803.0502853	613.1298797	-1.999262927	0.000165713	0.002000045	1.611629952	0.005159066	0.131018769	-1.24052232	0.044908217	0.087312581
AS-tDR-001358	-	-	chr2.trna4376-LysCTT	1	33	GCCCGGCTAGCTCAGTCGGTAGAGCATGAGACTCTTAATCTCAGGGTCGTGGGTTCGAGCCCCACGTTGGGCGCCA	76	)))))))..))))........((((.))))).......(((((.....))))).......((((((((((((.	GCCCGGCTAGCTCAGTCGGTAGAGCATGAGACT	tiRNA-5	33	ExactMatch	553	437	435	468	457	451	608	725	1144	662	806	1014	5657.346878	6568.169179	6007.37457	5824.445246	2780.600293	2778.61636	2458.413191	3693.270098	5130.80411	4142.445044	5262.264471	5013.820145	-2.053908782	8.7218E-05	0.001243317	1.669099511	0.00177493	0.098347276	-1.230549028	0.012755758	0.043636864
AS-tDR-001359	-	-	chr2.trna4376-LysCTT	1	34	GCCCGGCTAGCTCAGTCGGTAGAGCATGAGACTCTTAATCTCAGGGTCGTGGGTTCGAGCCCCACGTTGGGCGCCA	76	)))))))..))))........((((.))))).......(((((.....))))).......((((((((((((.	GCCCGGCTAGCTCAGTCGGTAGAGCATGAGACTC	tiRNA-5	34	ExactMatch	89	55	70	53	81	91	149	189	156	85	86	82	910.495248	826.6574482	966.7039538	659.6059788	492.8416275	560.6520815	602.4729696	962.7973082	699.6551059	531.8849376	561.4823133	405.4568559	-1.283936582	0.185883207	0.239340405	-1.190823492	0.419509723	0.679728425	-1.528941844	0.017882145	0.05161623
AS-tDR-013630	-	-	chr2.trna4376-LysCTT	1	35	GCCCGGCTAGCTCAGTCGGTAGAGCATGAGACTCTTAATCTCAGGGTCGTGGGTTCGAGCCCCACGTTGGGCGCCA	76	)))))))..))))........((((.))))).......(((((.....))))).......((((((((((((.	GCCCGGCTAGCTCAGTCGGTAGAGCATGAGACTCA	tiRNA-5	35	35T>A	60	81	77	105	70	157	402	332	117	64	52	55	613.8170211	1217.440969	1063.374349	1306.766562	425.9125176	967.2788659	1625.463985	1691.262996	524.7413294	400.4780707	339.5009336	271.9527692	1.120920625	0.718515628	0.738923411	-3.059648641	0.040100332	0.245845236	-2.72958546	0.006459651	0.027500518
AS-tDR-001360	-	-	chr2.trna4376-LysCTT	1	35	GCCCGGCTAGCTCAGTCGGTAGAGCATGAGACTCTTAATCTCAGGGTCGTGGGTTCGAGCCCCACGTTGGGCGCCA	76	)))))))..))))........((((.))))).......(((((.....))))).......((((((((((((.	GCCCGGCTAGCTCAGTCGGTAGAGCATGAGACTCT	tiRNA-5	35	ExactMatch	344	411	357	570	449	889	1985	1755	541	347	327	340	3519.217588	6177.385658	4930.190164	7093.875621	2731.924577	5477.139565	8026.233857	8940.260719	2426.368028	2171.34204	2134.938563	1681.162573	1.159030717	0.607992358	0.638182564	-2.991223978	0.024474402	0.245845236	-2.580797847	0.005663984	0.026275685
AS-tDR-000886	-	-	chr2.trna4376-LysCTT	1	36	GCCCGGCTAGCTCAGTCGGTAGAGCATGAGACTCTTAATCTCAGGGTCGTGGGTTCGAGCCCCACGTTGGGCGCCA	76	)))))))..))))........((((.))))).......(((((.....))))).......((((((((((((.	GCCCGGCTAGCTCAGTCGGTAGAGCATGAGACTCTT	tiRNA-5	36	ExactMatch	115	153	118	226	167	384	870	837	249	137	109	98	1176.482624	2299.610719	1629.586665	2812.659457	1016.105578	2365.828564	3517.795192	4263.816651	1116.757188	857.2733701	711.6461878	484.5703888	1.409627299	0.347096591	0.381027801	-3.518171557	0.032363857	0.245845236	-2.495816844	0.021477185	0.055664116
AS-tDR-011146	-	-	chr2.trna4376-LysCTT	1	51	GCCCGGCTAGCTCAGTCGGTAGAGCATGAGACTCTTAATCTCAGGGTCGTGGGTTCGAGCCCCACGTTGGGCGCCA	76	)))))))..))))........((((.))))).......(((((.....))))).......((((((((((((.	GCCCGGCTAGCTCAGTCGGTAGAGCATGAGACTCTTAATCTCAGGGTCGTG	tRF-5	51	ExactMatch	226	188	255	328	318	194	372	336	102	157	237	127	2312.044113	2825.665459	3521.564403	4082.089831	1934.859723	1195.236306	1504.160703	1711.639659	457.4668	982.4227672	1547.340794	627.9636671	-2.007176657	0.008796727	0.019874132	-1.754505655	0.055235871	0.290643998	-3.521602795	0.002467598	0.017940372
AS-tDR-013631	-	-	chr2.trna4376-LysCTT	2	35	GCCCGGCTAGCTCAGTCGGTAGAGCATGAGACTCTTAATCTCAGGGTCGTGGGTTCGAGCCCCACGTTGGGCGCCA	76	)))))))..))))........((((.))))).......(((((.....))))).......((((((((((((.	CCCGGCTAGCTCAGTCGGTAGAGCATGAGACTCT	tiRNA-5	34	ExactMatch	54	56	30	90	0	80	409	69	71	38	0	26	552.435319	841.6875836	414.3016945	1120.085624	0	492.8809508	1653.768084	351.49743	318.4327726	237.7838545	0	128.5594909	-1.171997828	0.792553831	0.810505974	-3.632742774	0.260539997	0.570535791	-4.257566639	0.017029021	0.051552259
AS-tDR-003992	-	-	chr2.trna4376-LysCTT	3	35	GCCCGGCTAGCTCAGTCGGTAGAGCATGAGACTCTTAATCTCAGGGTCGTGGGTTCGAGCCCCACGTTGGGCGCCA	76	)))))))..))))........((((.))))).......(((((.....))))).......((((((((((((.	CCGGCTAGCTCAGTCGGTAGAGCATGAGACTCT	i-tRF	33	ExactMatch	174	240	143	303	76	217	1497	210	231	110	102	109	1780.069361	3607.232501	1974.838077	3770.954935	462.4193048	1336.939579	6053.033795	1069.774787	1036.027753	688.321684	665.944139	538.9609426	-1.247690559	0.704727268	0.728842653	-3.0430934	0.290133855	0.596906186	-3.796838905	0.008711279	0.033081151
AS-tDR-010789	-	-	chr2.trna4376-LysCTT	13	28	GCCCGGCTAGCTCAGTCGGTAGAGCATGAGACTCTTAATCTCAGGGTCGTGGGTTCGAGCCCCACGTTGGGCGCCA	76	)))))))..))))........((((.))))).......(((((.....))))).......((((((((((((.	CAGTCGGTAGAGCATT	i-tRF	16	16G>T	121	89	110	57	34	76	115	34	114	128	100	66	1237.864326	1337.682053	1519.106213	709.3875621	206.8717942	468.2369032	464.9959161	173.2016322	511.2864236	800.9561414	652.8864108	326.3433231	-3.649903103	0.003860999	0.012824407	1.742550228	0.107069265	0.392336974	-2.09457555	0.020544217	0.054402753
AS-tDR-003930	-	-	chr2.trna4376-LysCTT	14	32	GCCCGGCTAGCTCAGTCGGTAGAGCATGAGACTCTTAATCTCAGGGTCGTGGGTTCGAGCCCCACGTTGGGCGCCA	76	)))))))..))))........((((.))))).......(((((.....))))).......((((((((((((.	AGTCGGTAGAGCATGAGAC	i-tRF	19	ExactMatch	89	86	83	63	37	94	114	94	172	106	184	143	910.495248	1292.591646	1146.234688	784.059937	225.1251879	579.1351172	460.9524734	478.8515713	771.414604	663.2918046	1201.310996	707.0772	-2.366835935	0.004738859	0.013091666	1.914743359	0.032793205	0.245845236	-1.236111317	0.285778441	0.354148343
AS-tDR-004117	-	-	chr2.trna4376-LysCTT	16	31	GCCCGGCTAGCTCAGTCGGTAGAGCATGAGACTCTTAATCTCAGGGTCGTGGGTTCGAGCCCCACGTTGGGCGCCA	76	)))))))..))))........((((.))))).......(((((.....))))).......((((((((((((.	TCGGTAGAGCATGAGA	i-tRF	16	ExactMatch	111	99	80	62	45	77	127	31	141	139	143	121	1135.561489	1487.983407	1104.804519	771.6145412	273.8009042	474.3979151	513.5172291	157.9191352	632.3805765	869.7883098	933.6275675	598.2960923	-3.16370655	0.003843856	0.012824407	2.134038679	0.01455677	0.245845236	-1.482497287	0.072915503	0.122824502
AS-tDR-004118	-	-	chr2.trna4376-LysCTT	16	32	GCCCGGCTAGCTCAGTCGGTAGAGCATGAGACTCTTAATCTCAGGGTCGTGGGTTCGAGCCCCACGTTGGGCGCCA	76	)))))))..))))........((((.))))).......(((((.....))))).......((((((((((((.	TCGGTAGAGCATGAGAC	i-tRF	17	ExactMatch	72	59	65	54	42	54	74	0	138	113	117	131	736.5804254	886.7779899	897.6536714	672.0513746	255.5475105	332.6946418	299.2147634	0	618.9256706	707.0940936	763.8771007	647.7420503	-3.586335363	0.000861108	0.005301465	3.075458687	0.001347164	0.098347276	-1.166113978	0.127927988	0.191186208
AS-tDR-007534	-	-	chr2.trna7564-LysCTT	1	33	GCCCGGCTAGCTCAGTCGGTAGAGCATGAGACTCTTAATCTCAGGGTCGTGGGTTCGAGCCCCACGTTGGGCGCCA	76	)))))))..))))........((((.))))).......(((((.....))))).......((((((((((((.	GCCCGGCTAGCTCAGTCGGTAGAGCATGAGACA	tiRNA-5	33	33T>A	99	61	59	79	70	71	106	112	195	114	123	124	1012.798085	916.8382607	814.7933325	983.1862702	425.9125176	437.4318438	428.6049314	570.546553	874.5688824	713.3515634	803.0502853	613.1298797	-1.999262927	0.000165713	0.002000045	1.611629952	0.005159066	0.131018769	-1.24052232	0.044908217	0.087312581
AS-tDR-001358	-	-	chr2.trna7564-LysCTT	1	33	GCCCGGCTAGCTCAGTCGGTAGAGCATGAGACTCTTAATCTCAGGGTCGTGGGTTCGAGCCCCACGTTGGGCGCCA	76	)))))))..))))........((((.))))).......(((((.....))))).......((((((((((((.	GCCCGGCTAGCTCAGTCGGTAGAGCATGAGACT	tiRNA-5	33	ExactMatch	553	437	435	468	457	451	608	725	1144	662	806	1014	5657.346878	6568.169179	6007.37457	5824.445246	2780.600293	2778.61636	2458.413191	3693.270098	5130.80411	4142.445044	5262.264471	5013.820145	-2.053908782	8.7218E-05	0.001243317	1.669099511	0.00177493	0.098347276	-1.230549028	0.012755758	0.043636864
AS-tDR-001359	-	-	chr2.trna7564-LysCTT	1	34	GCCCGGCTAGCTCAGTCGGTAGAGCATGAGACTCTTAATCTCAGGGTCGTGGGTTCGAGCCCCACGTTGGGCGCCA	76	)))))))..))))........((((.))))).......(((((.....))))).......((((((((((((.	GCCCGGCTAGCTCAGTCGGTAGAGCATGAGACTC	tiRNA-5	34	ExactMatch	89	55	70	53	81	91	149	189	156	85	86	82	910.495248	826.6574482	966.7039538	659.6059788	492.8416275	560.6520815	602.4729696	962.7973082	699.6551059	531.8849376	561.4823133	405.4568559	-1.283936582	0.185883207	0.239340405	-1.190823492	0.419509723	0.679728425	-1.528941844	0.017882145	0.05161623
AS-tDR-013630	-	-	chr2.trna7564-LysCTT	1	35	GCCCGGCTAGCTCAGTCGGTAGAGCATGAGACTCTTAATCTCAGGGTCGTGGGTTCGAGCCCCACGTTGGGCGCCA	76	)))))))..))))........((((.))))).......(((((.....))))).......((((((((((((.	GCCCGGCTAGCTCAGTCGGTAGAGCATGAGACTCA	tiRNA-5	35	35T>A	60	81	77	105	70	157	402	332	117	64	52	55	613.8170211	1217.440969	1063.374349	1306.766562	425.9125176	967.2788659	1625.463985	1691.262996	524.7413294	400.4780707	339.5009336	271.9527692	1.120920625	0.718515628	0.738923411	-3.059648641	0.040100332	0.245845236	-2.72958546	0.006459651	0.027500518
AS-tDR-001360	-	-	chr2.trna7564-LysCTT	1	35	GCCCGGCTAGCTCAGTCGGTAGAGCATGAGACTCTTAATCTCAGGGTCGTGGGTTCGAGCCCCACGTTGGGCGCCA	76	)))))))..))))........((((.))))).......(((((.....))))).......((((((((((((.	GCCCGGCTAGCTCAGTCGGTAGAGCATGAGACTCT	tiRNA-5	35	ExactMatch	344	411	357	570	449	889	1985	1755	541	347	327	340	3519.217588	6177.385658	4930.190164	7093.875621	2731.924577	5477.139565	8026.233857	8940.260719	2426.368028	2171.34204	2134.938563	1681.162573	1.159030717	0.607992358	0.638182564	-2.991223978	0.024474402	0.245845236	-2.580797847	0.005663984	0.026275685
AS-tDR-000886	-	-	chr2.trna7564-LysCTT	1	36	GCCCGGCTAGCTCAGTCGGTAGAGCATGAGACTCTTAATCTCAGGGTCGTGGGTTCGAGCCCCACGTTGGGCGCCA	76	)))))))..))))........((((.))))).......(((((.....))))).......((((((((((((.	GCCCGGCTAGCTCAGTCGGTAGAGCATGAGACTCTT	tiRNA-5	36	ExactMatch	115	153	118	226	167	384	870	837	249	137	109	98	1176.482624	2299.610719	1629.586665	2812.659457	1016.105578	2365.828564	3517.795192	4263.816651	1116.757188	857.2733701	711.6461878	484.5703888	1.409627299	0.347096591	0.381027801	-3.518171557	0.032363857	0.245845236	-2.495816844	0.021477185	0.055664116
AS-tDR-011146	-	-	chr2.trna7564-LysCTT	1	51	GCCCGGCTAGCTCAGTCGGTAGAGCATGAGACTCTTAATCTCAGGGTCGTGGGTTCGAGCCCCACGTTGGGCGCCA	76	)))))))..))))........((((.))))).......(((((.....))))).......((((((((((((.	GCCCGGCTAGCTCAGTCGGTAGAGCATGAGACTCTTAATCTCAGGGTCGTG	tRF-5	51	ExactMatch	226	188	255	328	318	194	372	336	102	157	237	127	2312.044113	2825.665459	3521.564403	4082.089831	1934.859723	1195.236306	1504.160703	1711.639659	457.4668	982.4227672	1547.340794	627.9636671	-2.007176657	0.008796727	0.019874132	-1.754505655	0.055235871	0.290643998	-3.521602795	0.002467598	0.017940372
AS-tDR-013631	-	-	chr2.trna7564-LysCTT	2	35	GCCCGGCTAGCTCAGTCGGTAGAGCATGAGACTCTTAATCTCAGGGTCGTGGGTTCGAGCCCCACGTTGGGCGCCA	76	)))))))..))))........((((.))))).......(((((.....))))).......((((((((((((.	CCCGGCTAGCTCAGTCGGTAGAGCATGAGACTCT	tiRNA-5	34	ExactMatch	54	56	30	90	0	80	409	69	71	38	0	26	552.435319	841.6875836	414.3016945	1120.085624	0	492.8809508	1653.768084	351.49743	318.4327726	237.7838545	0	128.5594909	-1.171997828	0.792553831	0.810505974	-3.632742774	0.260539997	0.570535791	-4.257566639	0.017029021	0.051552259
AS-tDR-003992	-	-	chr2.trna7564-LysCTT	3	35	GCCCGGCTAGCTCAGTCGGTAGAGCATGAGACTCTTAATCTCAGGGTCGTGGGTTCGAGCCCCACGTTGGGCGCCA	76	)))))))..))))........((((.))))).......(((((.....))))).......((((((((((((.	CCGGCTAGCTCAGTCGGTAGAGCATGAGACTCT	i-tRF	33	ExactMatch	174	240	143	303	76	217	1497	210	231	110	102	109	1780.069361	3607.232501	1974.838077	3770.954935	462.4193048	1336.939579	6053.033795	1069.774787	1036.027753	688.321684	665.944139	538.9609426	-1.247690559	0.704727268	0.728842653	-3.0430934	0.290133855	0.596906186	-3.796838905	0.008711279	0.033081151
AS-tDR-010789	-	-	chr2.trna7564-LysCTT	13	28	GCCCGGCTAGCTCAGTCGGTAGAGCATGAGACTCTTAATCTCAGGGTCGTGGGTTCGAGCCCCACGTTGGGCGCCA	76	)))))))..))))........((((.))))).......(((((.....))))).......((((((((((((.	CAGTCGGTAGAGCATT	i-tRF	16	16G>T	121	89	110	57	34	76	115	34	114	128	100	66	1237.864326	1337.682053	1519.106213	709.3875621	206.8717942	468.2369032	464.9959161	173.2016322	511.2864236	800.9561414	652.8864108	326.3433231	-3.649903103	0.003860999	0.012824407	1.742550228	0.107069265	0.392336974	-2.09457555	0.020544217	0.054402753
AS-tDR-003930	-	-	chr2.trna7564-LysCTT	14	32	GCCCGGCTAGCTCAGTCGGTAGAGCATGAGACTCTTAATCTCAGGGTCGTGGGTTCGAGCCCCACGTTGGGCGCCA	76	)))))))..))))........((((.))))).......(((((.....))))).......((((((((((((.	AGTCGGTAGAGCATGAGAC	i-tRF	19	ExactMatch	89	86	83	63	37	94	114	94	172	106	184	143	910.495248	1292.591646	1146.234688	784.059937	225.1251879	579.1351172	460.9524734	478.8515713	771.414604	663.2918046	1201.310996	707.0772	-2.366835935	0.004738859	0.013091666	1.914743359	0.032793205	0.245845236	-1.236111317	0.285778441	0.354148343
AS-tDR-004117	-	-	chr2.trna7564-LysCTT	16	31	GCCCGGCTAGCTCAGTCGGTAGAGCATGAGACTCTTAATCTCAGGGTCGTGGGTTCGAGCCCCACGTTGGGCGCCA	76	)))))))..))))........((((.))))).......(((((.....))))).......((((((((((((.	TCGGTAGAGCATGAGA	i-tRF	16	ExactMatch	111	99	80	62	45	77	127	31	141	139	143	121	1135.561489	1487.983407	1104.804519	771.6145412	273.8009042	474.3979151	513.5172291	157.9191352	632.3805765	869.7883098	933.6275675	598.2960923	-3.16370655	0.003843856	0.012824407	2.134038679	0.01455677	0.245845236	-1.482497287	0.072915503	0.122824502
AS-tDR-004118	-	-	chr2.trna7564-LysCTT	16	32	GCCCGGCTAGCTCAGTCGGTAGAGCATGAGACTCTTAATCTCAGGGTCGTGGGTTCGAGCCCCACGTTGGGCGCCA	76	)))))))..))))........((((.))))).......(((((.....))))).......((((((((((((.	TCGGTAGAGCATGAGAC	i-tRF	17	ExactMatch	72	59	65	54	42	54	74	0	138	113	117	131	736.5804254	886.7779899	897.6536714	672.0513746	255.5475105	332.6946418	299.2147634	0	618.9256706	707.0940936	763.8771007	647.7420503	-3.586335363	0.000861108	0.005301465	3.075458687	0.001347164	0.098347276	-1.166113978	0.127927988	0.191186208
AS-tDR-007534	-	-	chr2.trna7568-LysCTT	1	33	GCCCGGCTAGCTCAGTCGGTAGAGCATGAGACTCTTAATCTCAGGGTCGTGGGTTCGAGCCCCACGTTGGGCGCCA	76	)))))))..))))........((((.))))).......(((((.....))))).......((((((((((((.	GCCCGGCTAGCTCAGTCGGTAGAGCATGAGACA	tiRNA-5	33	33T>A	99	61	59	79	70	71	106	112	195	114	123	124	1012.798085	916.8382607	814.7933325	983.1862702	425.9125176	437.4318438	428.6049314	570.546553	874.5688824	713.3515634	803.0502853	613.1298797	-1.999262927	0.000165713	0.002000045	1.611629952	0.005159066	0.131018769	-1.24052232	0.044908217	0.087312581
AS-tDR-001358	-	-	chr2.trna7568-LysCTT	1	33	GCCCGGCTAGCTCAGTCGGTAGAGCATGAGACTCTTAATCTCAGGGTCGTGGGTTCGAGCCCCACGTTGGGCGCCA	76	)))))))..))))........((((.))))).......(((((.....))))).......((((((((((((.	GCCCGGCTAGCTCAGTCGGTAGAGCATGAGACT	tiRNA-5	33	ExactMatch	553	437	435	468	457	451	608	725	1144	662	806	1014	5657.346878	6568.169179	6007.37457	5824.445246	2780.600293	2778.61636	2458.413191	3693.270098	5130.80411	4142.445044	5262.264471	5013.820145	-2.053908782	8.7218E-05	0.001243317	1.669099511	0.00177493	0.098347276	-1.230549028	0.012755758	0.043636864
AS-tDR-001359	-	-	chr2.trna7568-LysCTT	1	34	GCCCGGCTAGCTCAGTCGGTAGAGCATGAGACTCTTAATCTCAGGGTCGTGGGTTCGAGCCCCACGTTGGGCGCCA	76	)))))))..))))........((((.))))).......(((((.....))))).......((((((((((((.	GCCCGGCTAGCTCAGTCGGTAGAGCATGAGACTC	tiRNA-5	34	ExactMatch	89	55	70	53	81	91	149	189	156	85	86	82	910.495248	826.6574482	966.7039538	659.6059788	492.8416275	560.6520815	602.4729696	962.7973082	699.6551059	531.8849376	561.4823133	405.4568559	-1.283936582	0.185883207	0.239340405	-1.190823492	0.419509723	0.679728425	-1.528941844	0.017882145	0.05161623
AS-tDR-013630	-	-	chr2.trna7568-LysCTT	1	35	GCCCGGCTAGCTCAGTCGGTAGAGCATGAGACTCTTAATCTCAGGGTCGTGGGTTCGAGCCCCACGTTGGGCGCCA	76	)))))))..))))........((((.))))).......(((((.....))))).......((((((((((((.	GCCCGGCTAGCTCAGTCGGTAGAGCATGAGACTCA	tiRNA-5	35	35T>A	60	81	77	105	70	157	402	332	117	64	52	55	613.8170211	1217.440969	1063.374349	1306.766562	425.9125176	967.2788659	1625.463985	1691.262996	524.7413294	400.4780707	339.5009336	271.9527692	1.120920625	0.718515628	0.738923411	-3.059648641	0.040100332	0.245845236	-2.72958546	0.006459651	0.027500518
AS-tDR-001360	-	-	chr2.trna7568-LysCTT	1	35	GCCCGGCTAGCTCAGTCGGTAGAGCATGAGACTCTTAATCTCAGGGTCGTGGGTTCGAGCCCCACGTTGGGCGCCA	76	)))))))..))))........((((.))))).......(((((.....))))).......((((((((((((.	GCCCGGCTAGCTCAGTCGGTAGAGCATGAGACTCT	tiRNA-5	35	ExactMatch	344	411	357	570	449	889	1985	1755	541	347	327	340	3519.217588	6177.385658	4930.190164	7093.875621	2731.924577	5477.139565	8026.233857	8940.260719	2426.368028	2171.34204	2134.938563	1681.162573	1.159030717	0.607992358	0.638182564	-2.991223978	0.024474402	0.245845236	-2.580797847	0.005663984	0.026275685
AS-tDR-000886	-	-	chr2.trna7568-LysCTT	1	36	GCCCGGCTAGCTCAGTCGGTAGAGCATGAGACTCTTAATCTCAGGGTCGTGGGTTCGAGCCCCACGTTGGGCGCCA	76	)))))))..))))........((((.))))).......(((((.....))))).......((((((((((((.	GCCCGGCTAGCTCAGTCGGTAGAGCATGAGACTCTT	tiRNA-5	36	ExactMatch	115	153	118	226	167	384	870	837	249	137	109	98	1176.482624	2299.610719	1629.586665	2812.659457	1016.105578	2365.828564	3517.795192	4263.816651	1116.757188	857.2733701	711.6461878	484.5703888	1.409627299	0.347096591	0.381027801	-3.518171557	0.032363857	0.245845236	-2.495816844	0.021477185	0.055664116
AS-tDR-011146	-	-	chr2.trna7568-LysCTT	1	51	GCCCGGCTAGCTCAGTCGGTAGAGCATGAGACTCTTAATCTCAGGGTCGTGGGTTCGAGCCCCACGTTGGGCGCCA	76	)))))))..))))........((((.))))).......(((((.....))))).......((((((((((((.	GCCCGGCTAGCTCAGTCGGTAGAGCATGAGACTCTTAATCTCAGGGTCGTG	tRF-5	51	ExactMatch	226	188	255	328	318	194	372	336	102	157	237	127	2312.044113	2825.665459	3521.564403	4082.089831	1934.859723	1195.236306	1504.160703	1711.639659	457.4668	982.4227672	1547.340794	627.9636671	-2.007176657	0.008796727	0.019874132	-1.754505655	0.055235871	0.290643998	-3.521602795	0.002467598	0.017940372
AS-tDR-013631	-	-	chr2.trna7568-LysCTT	2	35	GCCCGGCTAGCTCAGTCGGTAGAGCATGAGACTCTTAATCTCAGGGTCGTGGGTTCGAGCCCCACGTTGGGCGCCA	76	)))))))..))))........((((.))))).......(((((.....))))).......((((((((((((.	CCCGGCTAGCTCAGTCGGTAGAGCATGAGACTCT	tiRNA-5	34	ExactMatch	54	56	30	90	0	80	409	69	71	38	0	26	552.435319	841.6875836	414.3016945	1120.085624	0	492.8809508	1653.768084	351.49743	318.4327726	237.7838545	0	128.5594909	-1.171997828	0.792553831	0.810505974	-3.632742774	0.260539997	0.570535791	-4.257566639	0.017029021	0.051552259
AS-tDR-003992	-	-	chr2.trna7568-LysCTT	3	35	GCCCGGCTAGCTCAGTCGGTAGAGCATGAGACTCTTAATCTCAGGGTCGTGGGTTCGAGCCCCACGTTGGGCGCCA	76	)))))))..))))........((((.))))).......(((((.....))))).......((((((((((((.	CCGGCTAGCTCAGTCGGTAGAGCATGAGACTCT	i-tRF	33	ExactMatch	174	240	143	303	76	217	1497	210	231	110	102	109	1780.069361	3607.232501	1974.838077	3770.954935	462.4193048	1336.939579	6053.033795	1069.774787	1036.027753	688.321684	665.944139	538.9609426	-1.247690559	0.704727268	0.728842653	-3.0430934	0.290133855	0.596906186	-3.796838905	0.008711279	0.033081151
AS-tDR-010789	-	-	chr2.trna7568-LysCTT	13	28	GCCCGGCTAGCTCAGTCGGTAGAGCATGAGACTCTTAATCTCAGGGTCGTGGGTTCGAGCCCCACGTTGGGCGCCA	76	)))))))..))))........((((.))))).......(((((.....))))).......((((((((((((.	CAGTCGGTAGAGCATT	i-tRF	16	16G>T	121	89	110	57	34	76	115	34	114	128	100	66	1237.864326	1337.682053	1519.106213	709.3875621	206.8717942	468.2369032	464.9959161	173.2016322	511.2864236	800.9561414	652.8864108	326.3433231	-3.649903103	0.003860999	0.012824407	1.742550228	0.107069265	0.392336974	-2.09457555	0.020544217	0.054402753
AS-tDR-003930	-	-	chr2.trna7568-LysCTT	14	32	GCCCGGCTAGCTCAGTCGGTAGAGCATGAGACTCTTAATCTCAGGGTCGTGGGTTCGAGCCCCACGTTGGGCGCCA	76	)))))))..))))........((((.))))).......(((((.....))))).......((((((((((((.	AGTCGGTAGAGCATGAGAC	i-tRF	19	ExactMatch	89	86	83	63	37	94	114	94	172	106	184	143	910.495248	1292.591646	1146.234688	784.059937	225.1251879	579.1351172	460.9524734	478.8515713	771.414604	663.2918046	1201.310996	707.0772	-2.366835935	0.004738859	0.013091666	1.914743359	0.032793205	0.245845236	-1.236111317	0.285778441	0.354148343
AS-tDR-004117	-	-	chr2.trna7568-LysCTT	16	31	GCCCGGCTAGCTCAGTCGGTAGAGCATGAGACTCTTAATCTCAGGGTCGTGGGTTCGAGCCCCACGTTGGGCGCCA	76	)))))))..))))........((((.))))).......(((((.....))))).......((((((((((((.	TCGGTAGAGCATGAGA	i-tRF	16	ExactMatch	111	99	80	62	45	77	127	31	141	139	143	121	1135.561489	1487.983407	1104.804519	771.6145412	273.8009042	474.3979151	513.5172291	157.9191352	632.3805765	869.7883098	933.6275675	598.2960923	-3.16370655	0.003843856	0.012824407	2.134038679	0.01455677	0.245845236	-1.482497287	0.072915503	0.122824502
AS-tDR-004118	-	-	chr2.trna7568-LysCTT	16	32	GCCCGGCTAGCTCAGTCGGTAGAGCATGAGACTCTTAATCTCAGGGTCGTGGGTTCGAGCCCCACGTTGGGCGCCA	76	)))))))..))))........((((.))))).......(((((.....))))).......((((((((((((.	TCGGTAGAGCATGAGAC	i-tRF	17	ExactMatch	72	59	65	54	42	54	74	0	138	113	117	131	736.5804254	886.7779899	897.6536714	672.0513746	255.5475105	332.6946418	299.2147634	0	618.9256706	707.0940936	763.8771007	647.7420503	-3.586335363	0.000861108	0.005301465	3.075458687	0.001347164	0.098347276	-1.166113978	0.127927988	0.191186208
AS-tDR-007534	-	-	chr7.trna2975-LysCTT	1	33	GCCCGGCTAGCTCAGTCGGTAGAGCATGAGACTCTTAATCTCAGGGTCGTGGGTTCGAGCCCCACGTTGGGCGCCA	76	)))))))..))))........((((.))))).......(((((.....))))).......((((((((((((.	GCCCGGCTAGCTCAGTCGGTAGAGCATGAGACA	tiRNA-5	33	33T>A	99	61	59	79	70	71	106	112	195	114	123	124	1012.798085	916.8382607	814.7933325	983.1862702	425.9125176	437.4318438	428.6049314	570.546553	874.5688824	713.3515634	803.0502853	613.1298797	-1.999262927	0.000165713	0.002000045	1.611629952	0.005159066	0.131018769	-1.24052232	0.044908217	0.087312581
AS-tDR-001358	-	-	chr7.trna2975-LysCTT	1	33	GCCCGGCTAGCTCAGTCGGTAGAGCATGAGACTCTTAATCTCAGGGTCGTGGGTTCGAGCCCCACGTTGGGCGCCA	76	)))))))..))))........((((.))))).......(((((.....))))).......((((((((((((.	GCCCGGCTAGCTCAGTCGGTAGAGCATGAGACT	tiRNA-5	33	ExactMatch	553	437	435	468	457	451	608	725	1144	662	806	1014	5657.346878	6568.169179	6007.37457	5824.445246	2780.600293	2778.61636	2458.413191	3693.270098	5130.80411	4142.445044	5262.264471	5013.820145	-2.053908782	8.7218E-05	0.001243317	1.669099511	0.00177493	0.098347276	-1.230549028	0.012755758	0.043636864
AS-tDR-001359	-	-	chr7.trna2975-LysCTT	1	34	GCCCGGCTAGCTCAGTCGGTAGAGCATGAGACTCTTAATCTCAGGGTCGTGGGTTCGAGCCCCACGTTGGGCGCCA	76	)))))))..))))........((((.))))).......(((((.....))))).......((((((((((((.	GCCCGGCTAGCTCAGTCGGTAGAGCATGAGACTC	tiRNA-5	34	ExactMatch	89	55	70	53	81	91	149	189	156	85	86	82	910.495248	826.6574482	966.7039538	659.6059788	492.8416275	560.6520815	602.4729696	962.7973082	699.6551059	531.8849376	561.4823133	405.4568559	-1.283936582	0.185883207	0.239340405	-1.190823492	0.419509723	0.679728425	-1.528941844	0.017882145	0.05161623
AS-tDR-013630	-	-	chr7.trna2975-LysCTT	1	35	GCCCGGCTAGCTCAGTCGGTAGAGCATGAGACTCTTAATCTCAGGGTCGTGGGTTCGAGCCCCACGTTGGGCGCCA	76	)))))))..))))........((((.))))).......(((((.....))))).......((((((((((((.	GCCCGGCTAGCTCAGTCGGTAGAGCATGAGACTCA	tiRNA-5	35	35T>A	60	81	77	105	70	157	402	332	117	64	52	55	613.8170211	1217.440969	1063.374349	1306.766562	425.9125176	967.2788659	1625.463985	1691.262996	524.7413294	400.4780707	339.5009336	271.9527692	1.120920625	0.718515628	0.738923411	-3.059648641	0.040100332	0.245845236	-2.72958546	0.006459651	0.027500518
AS-tDR-001360	-	-	chr7.trna2975-LysCTT	1	35	GCCCGGCTAGCTCAGTCGGTAGAGCATGAGACTCTTAATCTCAGGGTCGTGGGTTCGAGCCCCACGTTGGGCGCCA	76	)))))))..))))........((((.))))).......(((((.....))))).......((((((((((((.	GCCCGGCTAGCTCAGTCGGTAGAGCATGAGACTCT	tiRNA-5	35	ExactMatch	344	411	357	570	449	889	1985	1755	541	347	327	340	3519.217588	6177.385658	4930.190164	7093.875621	2731.924577	5477.139565	8026.233857	8940.260719	2426.368028	2171.34204	2134.938563	1681.162573	1.159030717	0.607992358	0.638182564	-2.991223978	0.024474402	0.245845236	-2.580797847	0.005663984	0.026275685
AS-tDR-000886	-	-	chr7.trna2975-LysCTT	1	36	GCCCGGCTAGCTCAGTCGGTAGAGCATGAGACTCTTAATCTCAGGGTCGTGGGTTCGAGCCCCACGTTGGGCGCCA	76	)))))))..))))........((((.))))).......(((((.....))))).......((((((((((((.	GCCCGGCTAGCTCAGTCGGTAGAGCATGAGACTCTT	tiRNA-5	36	ExactMatch	115	153	118	226	167	384	870	837	249	137	109	98	1176.482624	2299.610719	1629.586665	2812.659457	1016.105578	2365.828564	3517.795192	4263.816651	1116.757188	857.2733701	711.6461878	484.5703888	1.409627299	0.347096591	0.381027801	-3.518171557	0.032363857	0.245845236	-2.495816844	0.021477185	0.055664116
AS-tDR-011146	-	-	chr7.trna2975-LysCTT	1	51	GCCCGGCTAGCTCAGTCGGTAGAGCATGAGACTCTTAATCTCAGGGTCGTGGGTTCGAGCCCCACGTTGGGCGCCA	76	)))))))..))))........((((.))))).......(((((.....))))).......((((((((((((.	GCCCGGCTAGCTCAGTCGGTAGAGCATGAGACTCTTAATCTCAGGGTCGTG	tRF-5	51	ExactMatch	226	188	255	328	318	194	372	336	102	157	237	127	2312.044113	2825.665459	3521.564403	4082.089831	1934.859723	1195.236306	1504.160703	1711.639659	457.4668	982.4227672	1547.340794	627.9636671	-2.007176657	0.008796727	0.019874132	-1.754505655	0.055235871	0.290643998	-3.521602795	0.002467598	0.017940372
AS-tDR-013631	-	-	chr7.trna2975-LysCTT	2	35	GCCCGGCTAGCTCAGTCGGTAGAGCATGAGACTCTTAATCTCAGGGTCGTGGGTTCGAGCCCCACGTTGGGCGCCA	76	)))))))..))))........((((.))))).......(((((.....))))).......((((((((((((.	CCCGGCTAGCTCAGTCGGTAGAGCATGAGACTCT	tiRNA-5	34	ExactMatch	54	56	30	90	0	80	409	69	71	38	0	26	552.435319	841.6875836	414.3016945	1120.085624	0	492.8809508	1653.768084	351.49743	318.4327726	237.7838545	0	128.5594909	-1.171997828	0.792553831	0.810505974	-3.632742774	0.260539997	0.570535791	-4.257566639	0.017029021	0.051552259
AS-tDR-003992	-	-	chr7.trna2975-LysCTT	3	35	GCCCGGCTAGCTCAGTCGGTAGAGCATGAGACTCTTAATCTCAGGGTCGTGGGTTCGAGCCCCACGTTGGGCGCCA	76	)))))))..))))........((((.))))).......(((((.....))))).......((((((((((((.	CCGGCTAGCTCAGTCGGTAGAGCATGAGACTCT	i-tRF	33	ExactMatch	174	240	143	303	76	217	1497	210	231	110	102	109	1780.069361	3607.232501	1974.838077	3770.954935	462.4193048	1336.939579	6053.033795	1069.774787	1036.027753	688.321684	665.944139	538.9609426	-1.247690559	0.704727268	0.728842653	-3.0430934	0.290133855	0.596906186	-3.796838905	0.008711279	0.033081151
AS-tDR-010789	-	-	chr7.trna2975-LysCTT	13	28	GCCCGGCTAGCTCAGTCGGTAGAGCATGAGACTCTTAATCTCAGGGTCGTGGGTTCGAGCCCCACGTTGGGCGCCA	76	)))))))..))))........((((.))))).......(((((.....))))).......((((((((((((.	CAGTCGGTAGAGCATT	i-tRF	16	16G>T	121	89	110	57	34	76	115	34	114	128	100	66	1237.864326	1337.682053	1519.106213	709.3875621	206.8717942	468.2369032	464.9959161	173.2016322	511.2864236	800.9561414	652.8864108	326.3433231	-3.649903103	0.003860999	0.012824407	1.742550228	0.107069265	0.392336974	-2.09457555	0.020544217	0.054402753
AS-tDR-003930	-	-	chr7.trna2975-LysCTT	14	32	GCCCGGCTAGCTCAGTCGGTAGAGCATGAGACTCTTAATCTCAGGGTCGTGGGTTCGAGCCCCACGTTGGGCGCCA	76	)))))))..))))........((((.))))).......(((((.....))))).......((((((((((((.	AGTCGGTAGAGCATGAGAC	i-tRF	19	ExactMatch	89	86	83	63	37	94	114	94	172	106	184	143	910.495248	1292.591646	1146.234688	784.059937	225.1251879	579.1351172	460.9524734	478.8515713	771.414604	663.2918046	1201.310996	707.0772	-2.366835935	0.004738859	0.013091666	1.914743359	0.032793205	0.245845236	-1.236111317	0.285778441	0.354148343
AS-tDR-004117	-	-	chr7.trna2975-LysCTT	16	31	GCCCGGCTAGCTCAGTCGGTAGAGCATGAGACTCTTAATCTCAGGGTCGTGGGTTCGAGCCCCACGTTGGGCGCCA	76	)))))))..))))........((((.))))).......(((((.....))))).......((((((((((((.	TCGGTAGAGCATGAGA	i-tRF	16	ExactMatch	111	99	80	62	45	77	127	31	141	139	143	121	1135.561489	1487.983407	1104.804519	771.6145412	273.8009042	474.3979151	513.5172291	157.9191352	632.3805765	869.7883098	933.6275675	598.2960923	-3.16370655	0.003843856	0.012824407	2.134038679	0.01455677	0.245845236	-1.482497287	0.072915503	0.122824502
AS-tDR-004118	-	-	chr7.trna2975-LysCTT	16	32	GCCCGGCTAGCTCAGTCGGTAGAGCATGAGACTCTTAATCTCAGGGTCGTGGGTTCGAGCCCCACGTTGGGCGCCA	76	)))))))..))))........((((.))))).......(((((.....))))).......((((((((((((.	TCGGTAGAGCATGAGAC	i-tRF	17	ExactMatch	72	59	65	54	42	54	74	0	138	113	117	131	736.5804254	886.7779899	897.6536714	672.0513746	255.5475105	332.6946418	299.2147634	0	618.9256706	707.0940936	763.8771007	647.7420503	-3.586335363	0.000861108	0.005301465	3.075458687	0.001347164	0.098347276	-1.166113978	0.127927988	0.191186208
AS-tDR-007534	-	-	pre-chr10.trna12493-LysCTT	41	73	AAACGTAGGGATGGCGAAATAAAGTCGCTCTCTGCACAGCGCCCGGCTAGCTCAGTCGGTAGAGCATGAGACTCTTAATCTCAGGGTCGTGGGTTCGAGCCCCACGTTGGGCGCAAGTAAATGTTTTTAAACCACGATAGGAACAAGACAACT	153	....(((((((((((........)))).)))))))...(((((((((..((((........))))....((((((.......))))))..((((....))))...)))))))))..((...((((((((........))))))))..))....	GCCCGGCTAGCTCAGTCGGTAGAGCATGAGACA	Other	33	33T>A	99	61	59	79	70	71	106	112	195	114	123	124	1012.798085	916.8382607	814.7933325	983.1862702	425.9125176	437.4318438	428.6049314	570.546553	874.5688824	713.3515634	803.0502853	613.1298797	-1.999262927	0.000165713	0.002000045	1.611629952	0.005159066	0.131018769	-1.24052232	0.044908217	0.087312581
AS-tDR-001358	-	-	pre-chr10.trna12493-LysCTT	41	73	AAACGTAGGGATGGCGAAATAAAGTCGCTCTCTGCACAGCGCCCGGCTAGCTCAGTCGGTAGAGCATGAGACTCTTAATCTCAGGGTCGTGGGTTCGAGCCCCACGTTGGGCGCAAGTAAATGTTTTTAAACCACGATAGGAACAAGACAACT	153	....(((((((((((........)))).)))))))...(((((((((..((((........))))....((((((.......))))))..((((....))))...)))))))))..((...((((((((........))))))))..))....	GCCCGGCTAGCTCAGTCGGTAGAGCATGAGACT	Other	33	ExactMatch	553	437	435	468	457	451	608	725	1144	662	806	1014	5657.346878	6568.169179	6007.37457	5824.445246	2780.600293	2778.61636	2458.413191	3693.270098	5130.80411	4142.445044	5262.264471	5013.820145	-2.053908782	8.7218E-05	0.001243317	1.669099511	0.00177493	0.098347276	-1.230549028	0.012755758	0.043636864
AS-tDR-001359	-	-	pre-chr10.trna12493-LysCTT	41	74	AAACGTAGGGATGGCGAAATAAAGTCGCTCTCTGCACAGCGCCCGGCTAGCTCAGTCGGTAGAGCATGAGACTCTTAATCTCAGGGTCGTGGGTTCGAGCCCCACGTTGGGCGCAAGTAAATGTTTTTAAACCACGATAGGAACAAGACAACT	153	....(((((((((((........)))).)))))))...(((((((((..((((........))))....((((((.......))))))..((((....))))...)))))))))..((...((((((((........))))))))..))....	GCCCGGCTAGCTCAGTCGGTAGAGCATGAGACTC	Other	34	ExactMatch	89	55	70	53	81	91	149	189	156	85	86	82	910.495248	826.6574482	966.7039538	659.6059788	492.8416275	560.6520815	602.4729696	962.7973082	699.6551059	531.8849376	561.4823133	405.4568559	-1.283936582	0.185883207	0.239340405	-1.190823492	0.419509723	0.679728425	-1.528941844	0.017882145	0.05161623
AS-tDR-013630	-	-	pre-chr10.trna12493-LysCTT	41	75	AAACGTAGGGATGGCGAAATAAAGTCGCTCTCTGCACAGCGCCCGGCTAGCTCAGTCGGTAGAGCATGAGACTCTTAATCTCAGGGTCGTGGGTTCGAGCCCCACGTTGGGCGCAAGTAAATGTTTTTAAACCACGATAGGAACAAGACAACT	153	....(((((((((((........)))).)))))))...(((((((((..((((........))))....((((((.......))))))..((((....))))...)))))))))..((...((((((((........))))))))..))....	GCCCGGCTAGCTCAGTCGGTAGAGCATGAGACTCA	Other	35	35T>A	60	81	77	105	70	157	402	332	117	64	52	55	613.8170211	1217.440969	1063.374349	1306.766562	425.9125176	967.2788659	1625.463985	1691.262996	524.7413294	400.4780707	339.5009336	271.9527692	1.120920625	0.718515628	0.738923411	-3.059648641	0.040100332	0.245845236	-2.72958546	0.006459651	0.027500518
AS-tDR-001360	-	-	pre-chr10.trna12493-LysCTT	41	75	AAACGTAGGGATGGCGAAATAAAGTCGCTCTCTGCACAGCGCCCGGCTAGCTCAGTCGGTAGAGCATGAGACTCTTAATCTCAGGGTCGTGGGTTCGAGCCCCACGTTGGGCGCAAGTAAATGTTTTTAAACCACGATAGGAACAAGACAACT	153	....(((((((((((........)))).)))))))...(((((((((..((((........))))....((((((.......))))))..((((....))))...)))))))))..((...((((((((........))))))))..))....	GCCCGGCTAGCTCAGTCGGTAGAGCATGAGACTCT	Other	35	ExactMatch	344	411	357	570	449	889	1985	1755	541	347	327	340	3519.217588	6177.385658	4930.190164	7093.875621	2731.924577	5477.139565	8026.233857	8940.260719	2426.368028	2171.34204	2134.938563	1681.162573	1.159030717	0.607992358	0.638182564	-2.991223978	0.024474402	0.245845236	-2.580797847	0.005663984	0.026275685
AS-tDR-000886	-	-	pre-chr10.trna12493-LysCTT	41	76	AAACGTAGGGATGGCGAAATAAAGTCGCTCTCTGCACAGCGCCCGGCTAGCTCAGTCGGTAGAGCATGAGACTCTTAATCTCAGGGTCGTGGGTTCGAGCCCCACGTTGGGCGCAAGTAAATGTTTTTAAACCACGATAGGAACAAGACAACT	153	....(((((((((((........)))).)))))))...(((((((((..((((........))))....((((((.......))))))..((((....))))...)))))))))..((...((((((((........))))))))..))....	GCCCGGCTAGCTCAGTCGGTAGAGCATGAGACTCTT	Other	36	ExactMatch	115	153	118	226	167	384	870	837	249	137	109	98	1176.482624	2299.610719	1629.586665	2812.659457	1016.105578	2365.828564	3517.795192	4263.816651	1116.757188	857.2733701	711.6461878	484.5703888	1.409627299	0.347096591	0.381027801	-3.518171557	0.032363857	0.245845236	-2.495816844	0.021477185	0.055664116
AS-tDR-011146	-	-	pre-chr10.trna12493-LysCTT	41	91	AAACGTAGGGATGGCGAAATAAAGTCGCTCTCTGCACAGCGCCCGGCTAGCTCAGTCGGTAGAGCATGAGACTCTTAATCTCAGGGTCGTGGGTTCGAGCCCCACGTTGGGCGCAAGTAAATGTTTTTAAACCACGATAGGAACAAGACAACT	153	....(((((((((((........)))).)))))))...(((((((((..((((........))))....((((((.......))))))..((((....))))...)))))))))..((...((((((((........))))))))..))....	GCCCGGCTAGCTCAGTCGGTAGAGCATGAGACTCTTAATCTCAGGGTCGTG	Other	51	ExactMatch	226	188	255	328	318	194	372	336	102	157	237	127	2312.044113	2825.665459	3521.564403	4082.089831	1934.859723	1195.236306	1504.160703	1711.639659	457.4668	982.4227672	1547.340794	627.9636671	-2.007176657	0.008796727	0.019874132	-1.754505655	0.055235871	0.290643998	-3.521602795	0.002467598	0.017940372
AS-tDR-013631	-	-	pre-chr10.trna12493-LysCTT	42	75	AAACGTAGGGATGGCGAAATAAAGTCGCTCTCTGCACAGCGCCCGGCTAGCTCAGTCGGTAGAGCATGAGACTCTTAATCTCAGGGTCGTGGGTTCGAGCCCCACGTTGGGCGCAAGTAAATGTTTTTAAACCACGATAGGAACAAGACAACT	153	....(((((((((((........)))).)))))))...(((((((((..((((........))))....((((((.......))))))..((((....))))...)))))))))..((...((((((((........))))))))..))....	CCCGGCTAGCTCAGTCGGTAGAGCATGAGACTCT	Other	34	ExactMatch	54	56	30	90	0	80	409	69	71	38	0	26	552.435319	841.6875836	414.3016945	1120.085624	0	492.8809508	1653.768084	351.49743	318.4327726	237.7838545	0	128.5594909	-1.171997828	0.792553831	0.810505974	-3.632742774	0.260539997	0.570535791	-4.257566639	0.017029021	0.051552259
AS-tDR-003992	-	-	pre-chr10.trna12493-LysCTT	43	75	AAACGTAGGGATGGCGAAATAAAGTCGCTCTCTGCACAGCGCCCGGCTAGCTCAGTCGGTAGAGCATGAGACTCTTAATCTCAGGGTCGTGGGTTCGAGCCCCACGTTGGGCGCAAGTAAATGTTTTTAAACCACGATAGGAACAAGACAACT	153	....(((((((((((........)))).)))))))...(((((((((..((((........))))....((((((.......))))))..((((....))))...)))))))))..((...((((((((........))))))))..))....	CCGGCTAGCTCAGTCGGTAGAGCATGAGACTCT	Other	33	ExactMatch	174	240	143	303	76	217	1497	210	231	110	102	109	1780.069361	3607.232501	1974.838077	3770.954935	462.4193048	1336.939579	6053.033795	1069.774787	1036.027753	688.321684	665.944139	538.9609426	-1.247690559	0.704727268	0.728842653	-3.0430934	0.290133855	0.596906186	-3.796838905	0.008711279	0.033081151
AS-tDR-010789	-	-	pre-chr10.trna12493-LysCTT	53	68	AAACGTAGGGATGGCGAAATAAAGTCGCTCTCTGCACAGCGCCCGGCTAGCTCAGTCGGTAGAGCATGAGACTCTTAATCTCAGGGTCGTGGGTTCGAGCCCCACGTTGGGCGCAAGTAAATGTTTTTAAACCACGATAGGAACAAGACAACT	153	....(((((((((((........)))).)))))))...(((((((((..((((........))))....((((((.......))))))..((((....))))...)))))))))..((...((((((((........))))))))..))....	CAGTCGGTAGAGCATT	Other	16	16G>T	121	89	110	57	34	76	115	34	114	128	100	66	1237.864326	1337.682053	1519.106213	709.3875621	206.8717942	468.2369032	464.9959161	173.2016322	511.2864236	800.9561414	652.8864108	326.3433231	-3.649903103	0.003860999	0.012824407	1.742550228	0.107069265	0.392336974	-2.09457555	0.020544217	0.054402753
AS-tDR-003930	-	-	pre-chr10.trna12493-LysCTT	54	72	AAACGTAGGGATGGCGAAATAAAGTCGCTCTCTGCACAGCGCCCGGCTAGCTCAGTCGGTAGAGCATGAGACTCTTAATCTCAGGGTCGTGGGTTCGAGCCCCACGTTGGGCGCAAGTAAATGTTTTTAAACCACGATAGGAACAAGACAACT	153	....(((((((((((........)))).)))))))...(((((((((..((((........))))....((((((.......))))))..((((....))))...)))))))))..((...((((((((........))))))))..))....	AGTCGGTAGAGCATGAGAC	Other	19	ExactMatch	89	86	83	63	37	94	114	94	172	106	184	143	910.495248	1292.591646	1146.234688	784.059937	225.1251879	579.1351172	460.9524734	478.8515713	771.414604	663.2918046	1201.310996	707.0772	-2.366835935	0.004738859	0.013091666	1.914743359	0.032793205	0.245845236	-1.236111317	0.285778441	0.354148343
AS-tDR-004117	-	-	pre-chr10.trna12493-LysCTT	56	71	AAACGTAGGGATGGCGAAATAAAGTCGCTCTCTGCACAGCGCCCGGCTAGCTCAGTCGGTAGAGCATGAGACTCTTAATCTCAGGGTCGTGGGTTCGAGCCCCACGTTGGGCGCAAGTAAATGTTTTTAAACCACGATAGGAACAAGACAACT	153	....(((((((((((........)))).)))))))...(((((((((..((((........))))....((((((.......))))))..((((....))))...)))))))))..((...((((((((........))))))))..))....	TCGGTAGAGCATGAGA	Other	16	ExactMatch	111	99	80	62	45	77	127	31	141	139	143	121	1135.561489	1487.983407	1104.804519	771.6145412	273.8009042	474.3979151	513.5172291	157.9191352	632.3805765	869.7883098	933.6275675	598.2960923	-3.16370655	0.003843856	0.012824407	2.134038679	0.01455677	0.245845236	-1.482497287	0.072915503	0.122824502
AS-tDR-004118	-	-	pre-chr10.trna12493-LysCTT	56	72	AAACGTAGGGATGGCGAAATAAAGTCGCTCTCTGCACAGCGCCCGGCTAGCTCAGTCGGTAGAGCATGAGACTCTTAATCTCAGGGTCGTGGGTTCGAGCCCCACGTTGGGCGCAAGTAAATGTTTTTAAACCACGATAGGAACAAGACAACT	153	....(((((((((((........)))).)))))))...(((((((((..((((........))))....((((((.......))))))..((((....))))...)))))))))..((...((((((((........))))))))..))....	TCGGTAGAGCATGAGAC	Other	17	ExactMatch	72	59	65	54	42	54	74	0	138	113	117	131	736.5804254	886.7779899	897.6536714	672.0513746	255.5475105	332.6946418	299.2147634	0	618.9256706	707.0940936	763.8771007	647.7420503	-3.586335363	0.000861108	0.005301465	3.075458687	0.001347164	0.098347276	-1.166113978	0.127927988	0.191186208
AS-tDR-007534	-	-	pre-chr10.trna13308-LysCTT	41	73	TAATGGCTCTGTAACTCATTGGTCATCACCTTGCTATGCAGCCCGGCTAGCTCAGTCGGTAGAGCATGAGACTCTTAATCTCAGGGTCGTGGGTTCGAGCCCCACGTTGGGCGTAGCTATTTTGCTATCGGAGATCTCATAAAGAAAGGAGAA	153	......((((....(((..(((.((.......(((((((.((((.....((((........))))..((((.......)))).))))((((((.......))))))....))))))).....)))))...))).(((.....)))..))))..	GCCCGGCTAGCTCAGTCGGTAGAGCATGAGACA	Other	33	33T>A	99	61	59	79	70	71	106	112	195	114	123	124	1012.798085	916.8382607	814.7933325	983.1862702	425.9125176	437.4318438	428.6049314	570.546553	874.5688824	713.3515634	803.0502853	613.1298797	-1.999262927	0.000165713	0.002000045	1.611629952	0.005159066	0.131018769	-1.24052232	0.044908217	0.087312581
AS-tDR-001358	-	-	pre-chr10.trna13308-LysCTT	41	73	TAATGGCTCTGTAACTCATTGGTCATCACCTTGCTATGCAGCCCGGCTAGCTCAGTCGGTAGAGCATGAGACTCTTAATCTCAGGGTCGTGGGTTCGAGCCCCACGTTGGGCGTAGCTATTTTGCTATCGGAGATCTCATAAAGAAAGGAGAA	153	......((((....(((..(((.((.......(((((((.((((.....((((........))))..((((.......)))).))))((((((.......))))))....))))))).....)))))...))).(((.....)))..))))..	GCCCGGCTAGCTCAGTCGGTAGAGCATGAGACT	Other	33	ExactMatch	553	437	435	468	457	451	608	725	1144	662	806	1014	5657.346878	6568.169179	6007.37457	5824.445246	2780.600293	2778.61636	2458.413191	3693.270098	5130.80411	4142.445044	5262.264471	5013.820145	-2.053908782	8.7218E-05	0.001243317	1.669099511	0.00177493	0.098347276	-1.230549028	0.012755758	0.043636864
AS-tDR-001359	-	-	pre-chr10.trna13308-LysCTT	41	74	TAATGGCTCTGTAACTCATTGGTCATCACCTTGCTATGCAGCCCGGCTAGCTCAGTCGGTAGAGCATGAGACTCTTAATCTCAGGGTCGTGGGTTCGAGCCCCACGTTGGGCGTAGCTATTTTGCTATCGGAGATCTCATAAAGAAAGGAGAA	153	......((((....(((..(((.((.......(((((((.((((.....((((........))))..((((.......)))).))))((((((.......))))))....))))))).....)))))...))).(((.....)))..))))..	GCCCGGCTAGCTCAGTCGGTAGAGCATGAGACTC	Other	34	ExactMatch	89	55	70	53	81	91	149	189	156	85	86	82	910.495248	826.6574482	966.7039538	659.6059788	492.8416275	560.6520815	602.4729696	962.7973082	699.6551059	531.8849376	561.4823133	405.4568559	-1.283936582	0.185883207	0.239340405	-1.190823492	0.419509723	0.679728425	-1.528941844	0.017882145	0.05161623
AS-tDR-013630	-	-	pre-chr10.trna13308-LysCTT	41	75	TAATGGCTCTGTAACTCATTGGTCATCACCTTGCTATGCAGCCCGGCTAGCTCAGTCGGTAGAGCATGAGACTCTTAATCTCAGGGTCGTGGGTTCGAGCCCCACGTTGGGCGTAGCTATTTTGCTATCGGAGATCTCATAAAGAAAGGAGAA	153	......((((....(((..(((.((.......(((((((.((((.....((((........))))..((((.......)))).))))((((((.......))))))....))))))).....)))))...))).(((.....)))..))))..	GCCCGGCTAGCTCAGTCGGTAGAGCATGAGACTCA	Other	35	35T>A	60	81	77	105	70	157	402	332	117	64	52	55	613.8170211	1217.440969	1063.374349	1306.766562	425.9125176	967.2788659	1625.463985	1691.262996	524.7413294	400.4780707	339.5009336	271.9527692	1.120920625	0.718515628	0.738923411	-3.059648641	0.040100332	0.245845236	-2.72958546	0.006459651	0.027500518
AS-tDR-001360	-	-	pre-chr10.trna13308-LysCTT	41	75	TAATGGCTCTGTAACTCATTGGTCATCACCTTGCTATGCAGCCCGGCTAGCTCAGTCGGTAGAGCATGAGACTCTTAATCTCAGGGTCGTGGGTTCGAGCCCCACGTTGGGCGTAGCTATTTTGCTATCGGAGATCTCATAAAGAAAGGAGAA	153	......((((....(((..(((.((.......(((((((.((((.....((((........))))..((((.......)))).))))((((((.......))))))....))))))).....)))))...))).(((.....)))..))))..	GCCCGGCTAGCTCAGTCGGTAGAGCATGAGACTCT	Other	35	ExactMatch	344	411	357	570	449	889	1985	1755	541	347	327	340	3519.217588	6177.385658	4930.190164	7093.875621	2731.924577	5477.139565	8026.233857	8940.260719	2426.368028	2171.34204	2134.938563	1681.162573	1.159030717	0.607992358	0.638182564	-2.991223978	0.024474402	0.245845236	-2.580797847	0.005663984	0.026275685
AS-tDR-000886	-	-	pre-chr10.trna13308-LysCTT	41	76	TAATGGCTCTGTAACTCATTGGTCATCACCTTGCTATGCAGCCCGGCTAGCTCAGTCGGTAGAGCATGAGACTCTTAATCTCAGGGTCGTGGGTTCGAGCCCCACGTTGGGCGTAGCTATTTTGCTATCGGAGATCTCATAAAGAAAGGAGAA	153	......((((....(((..(((.((.......(((((((.((((.....((((........))))..((((.......)))).))))((((((.......))))))....))))))).....)))))...))).(((.....)))..))))..	GCCCGGCTAGCTCAGTCGGTAGAGCATGAGACTCTT	Other	36	ExactMatch	115	153	118	226	167	384	870	837	249	137	109	98	1176.482624	2299.610719	1629.586665	2812.659457	1016.105578	2365.828564	3517.795192	4263.816651	1116.757188	857.2733701	711.6461878	484.5703888	1.409627299	0.347096591	0.381027801	-3.518171557	0.032363857	0.245845236	-2.495816844	0.021477185	0.055664116
AS-tDR-011146	-	-	pre-chr10.trna13308-LysCTT	41	91	TAATGGCTCTGTAACTCATTGGTCATCACCTTGCTATGCAGCCCGGCTAGCTCAGTCGGTAGAGCATGAGACTCTTAATCTCAGGGTCGTGGGTTCGAGCCCCACGTTGGGCGTAGCTATTTTGCTATCGGAGATCTCATAAAGAAAGGAGAA	153	......((((....(((..(((.((.......(((((((.((((.....((((........))))..((((.......)))).))))((((((.......))))))....))))))).....)))))...))).(((.....)))..))))..	GCCCGGCTAGCTCAGTCGGTAGAGCATGAGACTCTTAATCTCAGGGTCGTG	Other	51	ExactMatch	226	188	255	328	318	194	372	336	102	157	237	127	2312.044113	2825.665459	3521.564403	4082.089831	1934.859723	1195.236306	1504.160703	1711.639659	457.4668	982.4227672	1547.340794	627.9636671	-2.007176657	0.008796727	0.019874132	-1.754505655	0.055235871	0.290643998	-3.521602795	0.002467598	0.017940372
AS-tDR-013631	-	-	pre-chr10.trna13308-LysCTT	42	75	TAATGGCTCTGTAACTCATTGGTCATCACCTTGCTATGCAGCCCGGCTAGCTCAGTCGGTAGAGCATGAGACTCTTAATCTCAGGGTCGTGGGTTCGAGCCCCACGTTGGGCGTAGCTATTTTGCTATCGGAGATCTCATAAAGAAAGGAGAA	153	......((((....(((..(((.((.......(((((((.((((.....((((........))))..((((.......)))).))))((((((.......))))))....))))))).....)))))...))).(((.....)))..))))..	CCCGGCTAGCTCAGTCGGTAGAGCATGAGACTCT	Other	34	ExactMatch	54	56	30	90	0	80	409	69	71	38	0	26	552.435319	841.6875836	414.3016945	1120.085624	0	492.8809508	1653.768084	351.49743	318.4327726	237.7838545	0	128.5594909	-1.171997828	0.792553831	0.810505974	-3.632742774	0.260539997	0.570535791	-4.257566639	0.017029021	0.051552259
AS-tDR-003992	-	-	pre-chr10.trna13308-LysCTT	43	75	TAATGGCTCTGTAACTCATTGGTCATCACCTTGCTATGCAGCCCGGCTAGCTCAGTCGGTAGAGCATGAGACTCTTAATCTCAGGGTCGTGGGTTCGAGCCCCACGTTGGGCGTAGCTATTTTGCTATCGGAGATCTCATAAAGAAAGGAGAA	153	......((((....(((..(((.((.......(((((((.((((.....((((........))))..((((.......)))).))))((((((.......))))))....))))))).....)))))...))).(((.....)))..))))..	CCGGCTAGCTCAGTCGGTAGAGCATGAGACTCT	Other	33	ExactMatch	174	240	143	303	76	217	1497	210	231	110	102	109	1780.069361	3607.232501	1974.838077	3770.954935	462.4193048	1336.939579	6053.033795	1069.774787	1036.027753	688.321684	665.944139	538.9609426	-1.247690559	0.704727268	0.728842653	-3.0430934	0.290133855	0.596906186	-3.796838905	0.008711279	0.033081151
AS-tDR-010789	-	-	pre-chr10.trna13308-LysCTT	53	68	TAATGGCTCTGTAACTCATTGGTCATCACCTTGCTATGCAGCCCGGCTAGCTCAGTCGGTAGAGCATGAGACTCTTAATCTCAGGGTCGTGGGTTCGAGCCCCACGTTGGGCGTAGCTATTTTGCTATCGGAGATCTCATAAAGAAAGGAGAA	153	......((((....(((..(((.((.......(((((((.((((.....((((........))))..((((.......)))).))))((((((.......))))))....))))))).....)))))...))).(((.....)))..))))..	CAGTCGGTAGAGCATT	Other	16	16G>T	121	89	110	57	34	76	115	34	114	128	100	66	1237.864326	1337.682053	1519.106213	709.3875621	206.8717942	468.2369032	464.9959161	173.2016322	511.2864236	800.9561414	652.8864108	326.3433231	-3.649903103	0.003860999	0.012824407	1.742550228	0.107069265	0.392336974	-2.09457555	0.020544217	0.054402753
AS-tDR-003930	-	-	pre-chr10.trna13308-LysCTT	54	72	TAATGGCTCTGTAACTCATTGGTCATCACCTTGCTATGCAGCCCGGCTAGCTCAGTCGGTAGAGCATGAGACTCTTAATCTCAGGGTCGTGGGTTCGAGCCCCACGTTGGGCGTAGCTATTTTGCTATCGGAGATCTCATAAAGAAAGGAGAA	153	......((((....(((..(((.((.......(((((((.((((.....((((........))))..((((.......)))).))))((((((.......))))))....))))))).....)))))...))).(((.....)))..))))..	AGTCGGTAGAGCATGAGAC	Other	19	ExactMatch	89	86	83	63	37	94	114	94	172	106	184	143	910.495248	1292.591646	1146.234688	784.059937	225.1251879	579.1351172	460.9524734	478.8515713	771.414604	663.2918046	1201.310996	707.0772	-2.366835935	0.004738859	0.013091666	1.914743359	0.032793205	0.245845236	-1.236111317	0.285778441	0.354148343
AS-tDR-004117	-	-	pre-chr10.trna13308-LysCTT	56	71	TAATGGCTCTGTAACTCATTGGTCATCACCTTGCTATGCAGCCCGGCTAGCTCAGTCGGTAGAGCATGAGACTCTTAATCTCAGGGTCGTGGGTTCGAGCCCCACGTTGGGCGTAGCTATTTTGCTATCGGAGATCTCATAAAGAAAGGAGAA	153	......((((....(((..(((.((.......(((((((.((((.....((((........))))..((((.......)))).))))((((((.......))))))....))))))).....)))))...))).(((.....)))..))))..	TCGGTAGAGCATGAGA	Other	16	ExactMatch	111	99	80	62	45	77	127	31	141	139	143	121	1135.561489	1487.983407	1104.804519	771.6145412	273.8009042	474.3979151	513.5172291	157.9191352	632.3805765	869.7883098	933.6275675	598.2960923	-3.16370655	0.003843856	0.012824407	2.134038679	0.01455677	0.245845236	-1.482497287	0.072915503	0.122824502
AS-tDR-004118	-	-	pre-chr10.trna13308-LysCTT	56	72	TAATGGCTCTGTAACTCATTGGTCATCACCTTGCTATGCAGCCCGGCTAGCTCAGTCGGTAGAGCATGAGACTCTTAATCTCAGGGTCGTGGGTTCGAGCCCCACGTTGGGCGTAGCTATTTTGCTATCGGAGATCTCATAAAGAAAGGAGAA	153	......((((....(((..(((.((.......(((((((.((((.....((((........))))..((((.......)))).))))((((((.......))))))....))))))).....)))))...))).(((.....)))..))))..	TCGGTAGAGCATGAGAC	Other	17	ExactMatch	72	59	65	54	42	54	74	0	138	113	117	131	736.5804254	886.7779899	897.6536714	672.0513746	255.5475105	332.6946418	299.2147634	0	618.9256706	707.0940936	763.8771007	647.7420503	-3.586335363	0.000861108	0.005301465	3.075458687	0.001347164	0.098347276	-1.166113978	0.127927988	0.191186208
AS-tDR-007534	-	-	pre-chr10.trna13312-LysCTT	41	73	TCAGGTCACGTGTAGTAAACTTCGAGCTCAGAGAGCAGTTGCCCGGCTAGCTCAGTCGGTAGAGCATGAGACTCTTAATCTCAGGGTCGTGGGTTCGAGCCCCACGTTGGGCGGCTACACATTTTGGTTTGGACTTCGTGAATCTTAAGGTGT	153	..((((((((.((..((((((....((((...)))).((((((((((..((((........))))....((((((.......))))))..((((....))))...))))))))))..........)))))).))..)))).))))........	GCCCGGCTAGCTCAGTCGGTAGAGCATGAGACA	Other	33	33T>A	99	61	59	79	70	71	106	112	195	114	123	124	1012.798085	916.8382607	814.7933325	983.1862702	425.9125176	437.4318438	428.6049314	570.546553	874.5688824	713.3515634	803.0502853	613.1298797	-1.999262927	0.000165713	0.002000045	1.611629952	0.005159066	0.131018769	-1.24052232	0.044908217	0.087312581
AS-tDR-001358	-	-	pre-chr10.trna13312-LysCTT	41	73	TCAGGTCACGTGTAGTAAACTTCGAGCTCAGAGAGCAGTTGCCCGGCTAGCTCAGTCGGTAGAGCATGAGACTCTTAATCTCAGGGTCGTGGGTTCGAGCCCCACGTTGGGCGGCTACACATTTTGGTTTGGACTTCGTGAATCTTAAGGTGT	153	..((((((((.((..((((((....((((...)))).((((((((((..((((........))))....((((((.......))))))..((((....))))...))))))))))..........)))))).))..)))).))))........	GCCCGGCTAGCTCAGTCGGTAGAGCATGAGACT	Other	33	ExactMatch	553	437	435	468	457	451	608	725	1144	662	806	1014	5657.346878	6568.169179	6007.37457	5824.445246	2780.600293	2778.61636	2458.413191	3693.270098	5130.80411	4142.445044	5262.264471	5013.820145	-2.053908782	8.7218E-05	0.001243317	1.669099511	0.00177493	0.098347276	-1.230549028	0.012755758	0.043636864
AS-tDR-001359	-	-	pre-chr10.trna13312-LysCTT	41	74	TCAGGTCACGTGTAGTAAACTTCGAGCTCAGAGAGCAGTTGCCCGGCTAGCTCAGTCGGTAGAGCATGAGACTCTTAATCTCAGGGTCGTGGGTTCGAGCCCCACGTTGGGCGGCTACACATTTTGGTTTGGACTTCGTGAATCTTAAGGTGT	153	..((((((((.((..((((((....((((...)))).((((((((((..((((........))))....((((((.......))))))..((((....))))...))))))))))..........)))))).))..)))).))))........	GCCCGGCTAGCTCAGTCGGTAGAGCATGAGACTC	Other	34	ExactMatch	89	55	70	53	81	91	149	189	156	85	86	82	910.495248	826.6574482	966.7039538	659.6059788	492.8416275	560.6520815	602.4729696	962.7973082	699.6551059	531.8849376	561.4823133	405.4568559	-1.283936582	0.185883207	0.239340405	-1.190823492	0.419509723	0.679728425	-1.528941844	0.017882145	0.05161623
AS-tDR-013630	-	-	pre-chr10.trna13312-LysCTT	41	75	TCAGGTCACGTGTAGTAAACTTCGAGCTCAGAGAGCAGTTGCCCGGCTAGCTCAGTCGGTAGAGCATGAGACTCTTAATCTCAGGGTCGTGGGTTCGAGCCCCACGTTGGGCGGCTACACATTTTGGTTTGGACTTCGTGAATCTTAAGGTGT	153	..((((((((.((..((((((....((((...)))).((((((((((..((((........))))....((((((.......))))))..((((....))))...))))))))))..........)))))).))..)))).))))........	GCCCGGCTAGCTCAGTCGGTAGAGCATGAGACTCA	Other	35	35T>A	60	81	77	105	70	157	402	332	117	64	52	55	613.8170211	1217.440969	1063.374349	1306.766562	425.9125176	967.2788659	1625.463985	1691.262996	524.7413294	400.4780707	339.5009336	271.9527692	1.120920625	0.718515628	0.738923411	-3.059648641	0.040100332	0.245845236	-2.72958546	0.006459651	0.027500518
AS-tDR-001360	-	-	pre-chr10.trna13312-LysCTT	41	75	TCAGGTCACGTGTAGTAAACTTCGAGCTCAGAGAGCAGTTGCCCGGCTAGCTCAGTCGGTAGAGCATGAGACTCTTAATCTCAGGGTCGTGGGTTCGAGCCCCACGTTGGGCGGCTACACATTTTGGTTTGGACTTCGTGAATCTTAAGGTGT	153	..((((((((.((..((((((....((((...)))).((((((((((..((((........))))....((((((.......))))))..((((....))))...))))))))))..........)))))).))..)))).))))........	GCCCGGCTAGCTCAGTCGGTAGAGCATGAGACTCT	Other	35	ExactMatch	344	411	357	570	449	889	1985	1755	541	347	327	340	3519.217588	6177.385658	4930.190164	7093.875621	2731.924577	5477.139565	8026.233857	8940.260719	2426.368028	2171.34204	2134.938563	1681.162573	1.159030717	0.607992358	0.638182564	-2.991223978	0.024474402	0.245845236	-2.580797847	0.005663984	0.026275685
AS-tDR-000886	-	-	pre-chr10.trna13312-LysCTT	41	76	TCAGGTCACGTGTAGTAAACTTCGAGCTCAGAGAGCAGTTGCCCGGCTAGCTCAGTCGGTAGAGCATGAGACTCTTAATCTCAGGGTCGTGGGTTCGAGCCCCACGTTGGGCGGCTACACATTTTGGTTTGGACTTCGTGAATCTTAAGGTGT	153	..((((((((.((..((((((....((((...)))).((((((((((..((((........))))....((((((.......))))))..((((....))))...))))))))))..........)))))).))..)))).))))........	GCCCGGCTAGCTCAGTCGGTAGAGCATGAGACTCTT	Other	36	ExactMatch	115	153	118	226	167	384	870	837	249	137	109	98	1176.482624	2299.610719	1629.586665	2812.659457	1016.105578	2365.828564	3517.795192	4263.816651	1116.757188	857.2733701	711.6461878	484.5703888	1.409627299	0.347096591	0.381027801	-3.518171557	0.032363857	0.245845236	-2.495816844	0.021477185	0.055664116
AS-tDR-011146	-	-	pre-chr10.trna13312-LysCTT	41	91	TCAGGTCACGTGTAGTAAACTTCGAGCTCAGAGAGCAGTTGCCCGGCTAGCTCAGTCGGTAGAGCATGAGACTCTTAATCTCAGGGTCGTGGGTTCGAGCCCCACGTTGGGCGGCTACACATTTTGGTTTGGACTTCGTGAATCTTAAGGTGT	153	..((((((((.((..((((((....((((...)))).((((((((((..((((........))))....((((((.......))))))..((((....))))...))))))))))..........)))))).))..)))).))))........	GCCCGGCTAGCTCAGTCGGTAGAGCATGAGACTCTTAATCTCAGGGTCGTG	Other	51	ExactMatch	226	188	255	328	318	194	372	336	102	157	237	127	2312.044113	2825.665459	3521.564403	4082.089831	1934.859723	1195.236306	1504.160703	1711.639659	457.4668	982.4227672	1547.340794	627.9636671	-2.007176657	0.008796727	0.019874132	-1.754505655	0.055235871	0.290643998	-3.521602795	0.002467598	0.017940372
AS-tDR-013631	-	-	pre-chr10.trna13312-LysCTT	42	75	TCAGGTCACGTGTAGTAAACTTCGAGCTCAGAGAGCAGTTGCCCGGCTAGCTCAGTCGGTAGAGCATGAGACTCTTAATCTCAGGGTCGTGGGTTCGAGCCCCACGTTGGGCGGCTACACATTTTGGTTTGGACTTCGTGAATCTTAAGGTGT	153	..((((((((.((..((((((....((((...)))).((((((((((..((((........))))....((((((.......))))))..((((....))))...))))))))))..........)))))).))..)))).))))........	CCCGGCTAGCTCAGTCGGTAGAGCATGAGACTCT	Other	34	ExactMatch	54	56	30	90	0	80	409	69	71	38	0	26	552.435319	841.6875836	414.3016945	1120.085624	0	492.8809508	1653.768084	351.49743	318.4327726	237.7838545	0	128.5594909	-1.171997828	0.792553831	0.810505974	-3.632742774	0.260539997	0.570535791	-4.257566639	0.017029021	0.051552259
AS-tDR-003992	-	-	pre-chr10.trna13312-LysCTT	43	75	TCAGGTCACGTGTAGTAAACTTCGAGCTCAGAGAGCAGTTGCCCGGCTAGCTCAGTCGGTAGAGCATGAGACTCTTAATCTCAGGGTCGTGGGTTCGAGCCCCACGTTGGGCGGCTACACATTTTGGTTTGGACTTCGTGAATCTTAAGGTGT	153	..((((((((.((..((((((....((((...)))).((((((((((..((((........))))....((((((.......))))))..((((....))))...))))))))))..........)))))).))..)))).))))........	CCGGCTAGCTCAGTCGGTAGAGCATGAGACTCT	Other	33	ExactMatch	174	240	143	303	76	217	1497	210	231	110	102	109	1780.069361	3607.232501	1974.838077	3770.954935	462.4193048	1336.939579	6053.033795	1069.774787	1036.027753	688.321684	665.944139	538.9609426	-1.247690559	0.704727268	0.728842653	-3.0430934	0.290133855	0.596906186	-3.796838905	0.008711279	0.033081151
AS-tDR-010789	-	-	pre-chr10.trna13312-LysCTT	53	68	TCAGGTCACGTGTAGTAAACTTCGAGCTCAGAGAGCAGTTGCCCGGCTAGCTCAGTCGGTAGAGCATGAGACTCTTAATCTCAGGGTCGTGGGTTCGAGCCCCACGTTGGGCGGCTACACATTTTGGTTTGGACTTCGTGAATCTTAAGGTGT	153	..((((((((.((..((((((....((((...)))).((((((((((..((((........))))....((((((.......))))))..((((....))))...))))))))))..........)))))).))..)))).))))........	CAGTCGGTAGAGCATT	Other	16	16G>T	121	89	110	57	34	76	115	34	114	128	100	66	1237.864326	1337.682053	1519.106213	709.3875621	206.8717942	468.2369032	464.9959161	173.2016322	511.2864236	800.9561414	652.8864108	326.3433231	-3.649903103	0.003860999	0.012824407	1.742550228	0.107069265	0.392336974	-2.09457555	0.020544217	0.054402753
AS-tDR-003930	-	-	pre-chr10.trna13312-LysCTT	54	72	TCAGGTCACGTGTAGTAAACTTCGAGCTCAGAGAGCAGTTGCCCGGCTAGCTCAGTCGGTAGAGCATGAGACTCTTAATCTCAGGGTCGTGGGTTCGAGCCCCACGTTGGGCGGCTACACATTTTGGTTTGGACTTCGTGAATCTTAAGGTGT	153	..((((((((.((..((((((....((((...)))).((((((((((..((((........))))....((((((.......))))))..((((....))))...))))))))))..........)))))).))..)))).))))........	AGTCGGTAGAGCATGAGAC	Other	19	ExactMatch	89	86	83	63	37	94	114	94	172	106	184	143	910.495248	1292.591646	1146.234688	784.059937	225.1251879	579.1351172	460.9524734	478.8515713	771.414604	663.2918046	1201.310996	707.0772	-2.366835935	0.004738859	0.013091666	1.914743359	0.032793205	0.245845236	-1.236111317	0.285778441	0.354148343
AS-tDR-004117	-	-	pre-chr10.trna13312-LysCTT	56	71	TCAGGTCACGTGTAGTAAACTTCGAGCTCAGAGAGCAGTTGCCCGGCTAGCTCAGTCGGTAGAGCATGAGACTCTTAATCTCAGGGTCGTGGGTTCGAGCCCCACGTTGGGCGGCTACACATTTTGGTTTGGACTTCGTGAATCTTAAGGTGT	153	..((((((((.((..((((((....((((...)))).((((((((((..((((........))))....((((((.......))))))..((((....))))...))))))))))..........)))))).))..)))).))))........	TCGGTAGAGCATGAGA	Other	16	ExactMatch	111	99	80	62	45	77	127	31	141	139	143	121	1135.561489	1487.983407	1104.804519	771.6145412	273.8009042	474.3979151	513.5172291	157.9191352	632.3805765	869.7883098	933.6275675	598.2960923	-3.16370655	0.003843856	0.012824407	2.134038679	0.01455677	0.245845236	-1.482497287	0.072915503	0.122824502
AS-tDR-004118	-	-	pre-chr10.trna13312-LysCTT	56	72	TCAGGTCACGTGTAGTAAACTTCGAGCTCAGAGAGCAGTTGCCCGGCTAGCTCAGTCGGTAGAGCATGAGACTCTTAATCTCAGGGTCGTGGGTTCGAGCCCCACGTTGGGCGGCTACACATTTTGGTTTGGACTTCGTGAATCTTAAGGTGT	153	..((((((((.((..((((((....((((...)))).((((((((((..((((........))))....((((((.......))))))..((((....))))...))))))))))..........)))))).))..)))).))))........	TCGGTAGAGCATGAGAC	Other	17	ExactMatch	72	59	65	54	42	54	74	0	138	113	117	131	736.5804254	886.7779899	897.6536714	672.0513746	255.5475105	332.6946418	299.2147634	0	618.9256706	707.0940936	763.8771007	647.7420503	-3.586335363	0.000861108	0.005301465	3.075458687	0.001347164	0.098347276	-1.166113978	0.127927988	0.191186208
AS-tDR-007534	-	-	pre-chr10.trna13313-LysCTT	41	73	ACCTTGGTAATCATGATACTCAGCAAGTCAATCGCAGGACGCCCGGCTAGCTCAGTCGGTAGAGCATGAGACTCTTAATCTCAGGGTCGTGGGTTCGAGCCCCACGTTGGGCGAGCTATCATTTTGGTTGGGAGATAACGCTGGCACTTCCCT	153	...................(((((..(((........))).((((((((((((........((((....((((((.......))))))....))))..((((......)))))))))........))))))).......))))).........	GCCCGGCTAGCTCAGTCGGTAGAGCATGAGACA	Other	33	33T>A	99	61	59	79	70	71	106	112	195	114	123	124	1012.798085	916.8382607	814.7933325	983.1862702	425.9125176	437.4318438	428.6049314	570.546553	874.5688824	713.3515634	803.0502853	613.1298797	-1.999262927	0.000165713	0.002000045	1.611629952	0.005159066	0.131018769	-1.24052232	0.044908217	0.087312581
AS-tDR-001358	-	-	pre-chr10.trna13313-LysCTT	41	73	ACCTTGGTAATCATGATACTCAGCAAGTCAATCGCAGGACGCCCGGCTAGCTCAGTCGGTAGAGCATGAGACTCTTAATCTCAGGGTCGTGGGTTCGAGCCCCACGTTGGGCGAGCTATCATTTTGGTTGGGAGATAACGCTGGCACTTCCCT	153	...................(((((..(((........))).((((((((((((........((((....((((((.......))))))....))))..((((......)))))))))........))))))).......))))).........	GCCCGGCTAGCTCAGTCGGTAGAGCATGAGACT	Other	33	ExactMatch	553	437	435	468	457	451	608	725	1144	662	806	1014	5657.346878	6568.169179	6007.37457	5824.445246	2780.600293	2778.61636	2458.413191	3693.270098	5130.80411	4142.445044	5262.264471	5013.820145	-2.053908782	8.7218E-05	0.001243317	1.669099511	0.00177493	0.098347276	-1.230549028	0.012755758	0.043636864
AS-tDR-001359	-	-	pre-chr10.trna13313-LysCTT	41	74	ACCTTGGTAATCATGATACTCAGCAAGTCAATCGCAGGACGCCCGGCTAGCTCAGTCGGTAGAGCATGAGACTCTTAATCTCAGGGTCGTGGGTTCGAGCCCCACGTTGGGCGAGCTATCATTTTGGTTGGGAGATAACGCTGGCACTTCCCT	153	...................(((((..(((........))).((((((((((((........((((....((((((.......))))))....))))..((((......)))))))))........))))))).......))))).........	GCCCGGCTAGCTCAGTCGGTAGAGCATGAGACTC	Other	34	ExactMatch	89	55	70	53	81	91	149	189	156	85	86	82	910.495248	826.6574482	966.7039538	659.6059788	492.8416275	560.6520815	602.4729696	962.7973082	699.6551059	531.8849376	561.4823133	405.4568559	-1.283936582	0.185883207	0.239340405	-1.190823492	0.419509723	0.679728425	-1.528941844	0.017882145	0.05161623
AS-tDR-013630	-	-	pre-chr10.trna13313-LysCTT	41	75	ACCTTGGTAATCATGATACTCAGCAAGTCAATCGCAGGACGCCCGGCTAGCTCAGTCGGTAGAGCATGAGACTCTTAATCTCAGGGTCGTGGGTTCGAGCCCCACGTTGGGCGAGCTATCATTTTGGTTGGGAGATAACGCTGGCACTTCCCT	153	...................(((((..(((........))).((((((((((((........((((....((((((.......))))))....))))..((((......)))))))))........))))))).......))))).........	GCCCGGCTAGCTCAGTCGGTAGAGCATGAGACTCA	Other	35	35T>A	60	81	77	105	70	157	402	332	117	64	52	55	613.8170211	1217.440969	1063.374349	1306.766562	425.9125176	967.2788659	1625.463985	1691.262996	524.7413294	400.4780707	339.5009336	271.9527692	1.120920625	0.718515628	0.738923411	-3.059648641	0.040100332	0.245845236	-2.72958546	0.006459651	0.027500518
AS-tDR-001360	-	-	pre-chr10.trna13313-LysCTT	41	75	ACCTTGGTAATCATGATACTCAGCAAGTCAATCGCAGGACGCCCGGCTAGCTCAGTCGGTAGAGCATGAGACTCTTAATCTCAGGGTCGTGGGTTCGAGCCCCACGTTGGGCGAGCTATCATTTTGGTTGGGAGATAACGCTGGCACTTCCCT	153	...................(((((..(((........))).((((((((((((........((((....((((((.......))))))....))))..((((......)))))))))........))))))).......))))).........	GCCCGGCTAGCTCAGTCGGTAGAGCATGAGACTCT	Other	35	ExactMatch	344	411	357	570	449	889	1985	1755	541	347	327	340	3519.217588	6177.385658	4930.190164	7093.875621	2731.924577	5477.139565	8026.233857	8940.260719	2426.368028	2171.34204	2134.938563	1681.162573	1.159030717	0.607992358	0.638182564	-2.991223978	0.024474402	0.245845236	-2.580797847	0.005663984	0.026275685
AS-tDR-000886	-	-	pre-chr10.trna13313-LysCTT	41	76	ACCTTGGTAATCATGATACTCAGCAAGTCAATCGCAGGACGCCCGGCTAGCTCAGTCGGTAGAGCATGAGACTCTTAATCTCAGGGTCGTGGGTTCGAGCCCCACGTTGGGCGAGCTATCATTTTGGTTGGGAGATAACGCTGGCACTTCCCT	153	...................(((((..(((........))).((((((((((((........((((....((((((.......))))))....))))..((((......)))))))))........))))))).......))))).........	GCCCGGCTAGCTCAGTCGGTAGAGCATGAGACTCTT	Other	36	ExactMatch	115	153	118	226	167	384	870	837	249	137	109	98	1176.482624	2299.610719	1629.586665	2812.659457	1016.105578	2365.828564	3517.795192	4263.816651	1116.757188	857.2733701	711.6461878	484.5703888	1.409627299	0.347096591	0.381027801	-3.518171557	0.032363857	0.245845236	-2.495816844	0.021477185	0.055664116
AS-tDR-011146	-	-	pre-chr10.trna13313-LysCTT	41	91	ACCTTGGTAATCATGATACTCAGCAAGTCAATCGCAGGACGCCCGGCTAGCTCAGTCGGTAGAGCATGAGACTCTTAATCTCAGGGTCGTGGGTTCGAGCCCCACGTTGGGCGAGCTATCATTTTGGTTGGGAGATAACGCTGGCACTTCCCT	153	...................(((((..(((........))).((((((((((((........((((....((((((.......))))))....))))..((((......)))))))))........))))))).......))))).........	GCCCGGCTAGCTCAGTCGGTAGAGCATGAGACTCTTAATCTCAGGGTCGTG	Other	51	ExactMatch	226	188	255	328	318	194	372	336	102	157	237	127	2312.044113	2825.665459	3521.564403	4082.089831	1934.859723	1195.236306	1504.160703	1711.639659	457.4668	982.4227672	1547.340794	627.9636671	-2.007176657	0.008796727	0.019874132	-1.754505655	0.055235871	0.290643998	-3.521602795	0.002467598	0.017940372
AS-tDR-013631	-	-	pre-chr10.trna13313-LysCTT	42	75	ACCTTGGTAATCATGATACTCAGCAAGTCAATCGCAGGACGCCCGGCTAGCTCAGTCGGTAGAGCATGAGACTCTTAATCTCAGGGTCGTGGGTTCGAGCCCCACGTTGGGCGAGCTATCATTTTGGTTGGGAGATAACGCTGGCACTTCCCT	153	...................(((((..(((........))).((((((((((((........((((....((((((.......))))))....))))..((((......)))))))))........))))))).......))))).........	CCCGGCTAGCTCAGTCGGTAGAGCATGAGACTCT	Other	34	ExactMatch	54	56	30	90	0	80	409	69	71	38	0	26	552.435319	841.6875836	414.3016945	1120.085624	0	492.8809508	1653.768084	351.49743	318.4327726	237.7838545	0	128.5594909	-1.171997828	0.792553831	0.810505974	-3.632742774	0.260539997	0.570535791	-4.257566639	0.017029021	0.051552259
AS-tDR-003992	-	-	pre-chr10.trna13313-LysCTT	43	75	ACCTTGGTAATCATGATACTCAGCAAGTCAATCGCAGGACGCCCGGCTAGCTCAGTCGGTAGAGCATGAGACTCTTAATCTCAGGGTCGTGGGTTCGAGCCCCACGTTGGGCGAGCTATCATTTTGGTTGGGAGATAACGCTGGCACTTCCCT	153	...................(((((..(((........))).((((((((((((........((((....((((((.......))))))....))))..((((......)))))))))........))))))).......))))).........	CCGGCTAGCTCAGTCGGTAGAGCATGAGACTCT	Other	33	ExactMatch	174	240	143	303	76	217	1497	210	231	110	102	109	1780.069361	3607.232501	1974.838077	3770.954935	462.4193048	1336.939579	6053.033795	1069.774787	1036.027753	688.321684	665.944139	538.9609426	-1.247690559	0.704727268	0.728842653	-3.0430934	0.290133855	0.596906186	-3.796838905	0.008711279	0.033081151
AS-tDR-010789	-	-	pre-chr10.trna13313-LysCTT	53	68	ACCTTGGTAATCATGATACTCAGCAAGTCAATCGCAGGACGCCCGGCTAGCTCAGTCGGTAGAGCATGAGACTCTTAATCTCAGGGTCGTGGGTTCGAGCCCCACGTTGGGCGAGCTATCATTTTGGTTGGGAGATAACGCTGGCACTTCCCT	153	...................(((((..(((........))).((((((((((((........((((....((((((.......))))))....))))..((((......)))))))))........))))))).......))))).........	CAGTCGGTAGAGCATT	Other	16	16G>T	121	89	110	57	34	76	115	34	114	128	100	66	1237.864326	1337.682053	1519.106213	709.3875621	206.8717942	468.2369032	464.9959161	173.2016322	511.2864236	800.9561414	652.8864108	326.3433231	-3.649903103	0.003860999	0.012824407	1.742550228	0.107069265	0.392336974	-2.09457555	0.020544217	0.054402753
AS-tDR-003930	-	-	pre-chr10.trna13313-LysCTT	54	72	ACCTTGGTAATCATGATACTCAGCAAGTCAATCGCAGGACGCCCGGCTAGCTCAGTCGGTAGAGCATGAGACTCTTAATCTCAGGGTCGTGGGTTCGAGCCCCACGTTGGGCGAGCTATCATTTTGGTTGGGAGATAACGCTGGCACTTCCCT	153	...................(((((..(((........))).((((((((((((........((((....((((((.......))))))....))))..((((......)))))))))........))))))).......))))).........	AGTCGGTAGAGCATGAGAC	Other	19	ExactMatch	89	86	83	63	37	94	114	94	172	106	184	143	910.495248	1292.591646	1146.234688	784.059937	225.1251879	579.1351172	460.9524734	478.8515713	771.414604	663.2918046	1201.310996	707.0772	-2.366835935	0.004738859	0.013091666	1.914743359	0.032793205	0.245845236	-1.236111317	0.285778441	0.354148343
AS-tDR-004117	-	-	pre-chr10.trna13313-LysCTT	56	71	ACCTTGGTAATCATGATACTCAGCAAGTCAATCGCAGGACGCCCGGCTAGCTCAGTCGGTAGAGCATGAGACTCTTAATCTCAGGGTCGTGGGTTCGAGCCCCACGTTGGGCGAGCTATCATTTTGGTTGGGAGATAACGCTGGCACTTCCCT	153	...................(((((..(((........))).((((((((((((........((((....((((((.......))))))....))))..((((......)))))))))........))))))).......))))).........	TCGGTAGAGCATGAGA	Other	16	ExactMatch	111	99	80	62	45	77	127	31	141	139	143	121	1135.561489	1487.983407	1104.804519	771.6145412	273.8009042	474.3979151	513.5172291	157.9191352	632.3805765	869.7883098	933.6275675	598.2960923	-3.16370655	0.003843856	0.012824407	2.134038679	0.01455677	0.245845236	-1.482497287	0.072915503	0.122824502
AS-tDR-004118	-	-	pre-chr10.trna13313-LysCTT	56	72	ACCTTGGTAATCATGATACTCAGCAAGTCAATCGCAGGACGCCCGGCTAGCTCAGTCGGTAGAGCATGAGACTCTTAATCTCAGGGTCGTGGGTTCGAGCCCCACGTTGGGCGAGCTATCATTTTGGTTGGGAGATAACGCTGGCACTTCCCT	153	...................(((((..(((........))).((((((((((((........((((....((((((.......))))))....))))..((((......)))))))))........))))))).......))))).........	TCGGTAGAGCATGAGAC	Other	17	ExactMatch	72	59	65	54	42	54	74	0	138	113	117	131	736.5804254	886.7779899	897.6536714	672.0513746	255.5475105	332.6946418	299.2147634	0	618.9256706	707.0940936	763.8771007	647.7420503	-3.586335363	0.000861108	0.005301465	3.075458687	0.001347164	0.098347276	-1.166113978	0.127927988	0.191186208
AS-tDR-007534	-	-	pre-chr10.trna465-LysCTT	41	73	GAACTCCAAGAGGCCTGTGGGGAACGGCTTATTTATCGCCGCCCGGCTAGCTCAGTCGGTAGAGCATGAGACTCTTAATCTCAGGGTCGTGGGTTCGAGCCCCACGTTGGGCGGATACTTTTGTGTAAAAGAACTTAACAGAAGTCTGAAAAC	153	((((.(((...((((.((.(((..((((.........))))))).))..((((........)))).(((((.......))))).)))).)))))))..((((......))))....((((((((.............))))))))........	GCCCGGCTAGCTCAGTCGGTAGAGCATGAGACA	Other	33	33T>A	99	61	59	79	70	71	106	112	195	114	123	124	1012.798085	916.8382607	814.7933325	983.1862702	425.9125176	437.4318438	428.6049314	570.546553	874.5688824	713.3515634	803.0502853	613.1298797	-1.999262927	0.000165713	0.002000045	1.611629952	0.005159066	0.131018769	-1.24052232	0.044908217	0.087312581
AS-tDR-001358	-	-	pre-chr10.trna465-LysCTT	41	73	GAACTCCAAGAGGCCTGTGGGGAACGGCTTATTTATCGCCGCCCGGCTAGCTCAGTCGGTAGAGCATGAGACTCTTAATCTCAGGGTCGTGGGTTCGAGCCCCACGTTGGGCGGATACTTTTGTGTAAAAGAACTTAACAGAAGTCTGAAAAC	153	((((.(((...((((.((.(((..((((.........))))))).))..((((........)))).(((((.......))))).)))).)))))))..((((......))))....((((((((.............))))))))........	GCCCGGCTAGCTCAGTCGGTAGAGCATGAGACT	Other	33	ExactMatch	553	437	435	468	457	451	608	725	1144	662	806	1014	5657.346878	6568.169179	6007.37457	5824.445246	2780.600293	2778.61636	2458.413191	3693.270098	5130.80411	4142.445044	5262.264471	5013.820145	-2.053908782	8.7218E-05	0.001243317	1.669099511	0.00177493	0.098347276	-1.230549028	0.012755758	0.043636864
AS-tDR-001359	-	-	pre-chr10.trna465-LysCTT	41	74	GAACTCCAAGAGGCCTGTGGGGAACGGCTTATTTATCGCCGCCCGGCTAGCTCAGTCGGTAGAGCATGAGACTCTTAATCTCAGGGTCGTGGGTTCGAGCCCCACGTTGGGCGGATACTTTTGTGTAAAAGAACTTAACAGAAGTCTGAAAAC	153	((((.(((...((((.((.(((..((((.........))))))).))..((((........)))).(((((.......))))).)))).)))))))..((((......))))....((((((((.............))))))))........	GCCCGGCTAGCTCAGTCGGTAGAGCATGAGACTC	Other	34	ExactMatch	89	55	70	53	81	91	149	189	156	85	86	82	910.495248	826.6574482	966.7039538	659.6059788	492.8416275	560.6520815	602.4729696	962.7973082	699.6551059	531.8849376	561.4823133	405.4568559	-1.283936582	0.185883207	0.239340405	-1.190823492	0.419509723	0.679728425	-1.528941844	0.017882145	0.05161623
AS-tDR-013630	-	-	pre-chr10.trna465-LysCTT	41	75	GAACTCCAAGAGGCCTGTGGGGAACGGCTTATTTATCGCCGCCCGGCTAGCTCAGTCGGTAGAGCATGAGACTCTTAATCTCAGGGTCGTGGGTTCGAGCCCCACGTTGGGCGGATACTTTTGTGTAAAAGAACTTAACAGAAGTCTGAAAAC	153	((((.(((...((((.((.(((..((((.........))))))).))..((((........)))).(((((.......))))).)))).)))))))..((((......))))....((((((((.............))))))))........	GCCCGGCTAGCTCAGTCGGTAGAGCATGAGACTCA	Other	35	35T>A	60	81	77	105	70	157	402	332	117	64	52	55	613.8170211	1217.440969	1063.374349	1306.766562	425.9125176	967.2788659	1625.463985	1691.262996	524.7413294	400.4780707	339.5009336	271.9527692	1.120920625	0.718515628	0.738923411	-3.059648641	0.040100332	0.245845236	-2.72958546	0.006459651	0.027500518
AS-tDR-001360	-	-	pre-chr10.trna465-LysCTT	41	75	GAACTCCAAGAGGCCTGTGGGGAACGGCTTATTTATCGCCGCCCGGCTAGCTCAGTCGGTAGAGCATGAGACTCTTAATCTCAGGGTCGTGGGTTCGAGCCCCACGTTGGGCGGATACTTTTGTGTAAAAGAACTTAACAGAAGTCTGAAAAC	153	((((.(((...((((.((.(((..((((.........))))))).))..((((........)))).(((((.......))))).)))).)))))))..((((......))))....((((((((.............))))))))........	GCCCGGCTAGCTCAGTCGGTAGAGCATGAGACTCT	Other	35	ExactMatch	344	411	357	570	449	889	1985	1755	541	347	327	340	3519.217588	6177.385658	4930.190164	7093.875621	2731.924577	5477.139565	8026.233857	8940.260719	2426.368028	2171.34204	2134.938563	1681.162573	1.159030717	0.607992358	0.638182564	-2.991223978	0.024474402	0.245845236	-2.580797847	0.005663984	0.026275685
AS-tDR-000886	-	-	pre-chr10.trna465-LysCTT	41	76	GAACTCCAAGAGGCCTGTGGGGAACGGCTTATTTATCGCCGCCCGGCTAGCTCAGTCGGTAGAGCATGAGACTCTTAATCTCAGGGTCGTGGGTTCGAGCCCCACGTTGGGCGGATACTTTTGTGTAAAAGAACTTAACAGAAGTCTGAAAAC	153	((((.(((...((((.((.(((..((((.........))))))).))..((((........)))).(((((.......))))).)))).)))))))..((((......))))....((((((((.............))))))))........	GCCCGGCTAGCTCAGTCGGTAGAGCATGAGACTCTT	Other	36	ExactMatch	115	153	118	226	167	384	870	837	249	137	109	98	1176.482624	2299.610719	1629.586665	2812.659457	1016.105578	2365.828564	3517.795192	4263.816651	1116.757188	857.2733701	711.6461878	484.5703888	1.409627299	0.347096591	0.381027801	-3.518171557	0.032363857	0.245845236	-2.495816844	0.021477185	0.055664116
AS-tDR-011146	-	-	pre-chr10.trna465-LysCTT	41	91	GAACTCCAAGAGGCCTGTGGGGAACGGCTTATTTATCGCCGCCCGGCTAGCTCAGTCGGTAGAGCATGAGACTCTTAATCTCAGGGTCGTGGGTTCGAGCCCCACGTTGGGCGGATACTTTTGTGTAAAAGAACTTAACAGAAGTCTGAAAAC	153	((((.(((...((((.((.(((..((((.........))))))).))..((((........)))).(((((.......))))).)))).)))))))..((((......))))....((((((((.............))))))))........	GCCCGGCTAGCTCAGTCGGTAGAGCATGAGACTCTTAATCTCAGGGTCGTG	Other	51	ExactMatch	226	188	255	328	318	194	372	336	102	157	237	127	2312.044113	2825.665459	3521.564403	4082.089831	1934.859723	1195.236306	1504.160703	1711.639659	457.4668	982.4227672	1547.340794	627.9636671	-2.007176657	0.008796727	0.019874132	-1.754505655	0.055235871	0.290643998	-3.521602795	0.002467598	0.017940372
AS-tDR-013631	-	-	pre-chr10.trna465-LysCTT	42	75	GAACTCCAAGAGGCCTGTGGGGAACGGCTTATTTATCGCCGCCCGGCTAGCTCAGTCGGTAGAGCATGAGACTCTTAATCTCAGGGTCGTGGGTTCGAGCCCCACGTTGGGCGGATACTTTTGTGTAAAAGAACTTAACAGAAGTCTGAAAAC	153	((((.(((...((((.((.(((..((((.........))))))).))..((((........)))).(((((.......))))).)))).)))))))..((((......))))....((((((((.............))))))))........	CCCGGCTAGCTCAGTCGGTAGAGCATGAGACTCT	Other	34	ExactMatch	54	56	30	90	0	80	409	69	71	38	0	26	552.435319	841.6875836	414.3016945	1120.085624	0	492.8809508	1653.768084	351.49743	318.4327726	237.7838545	0	128.5594909	-1.171997828	0.792553831	0.810505974	-3.632742774	0.260539997	0.570535791	-4.257566639	0.017029021	0.051552259
AS-tDR-003992	-	-	pre-chr10.trna465-LysCTT	43	75	GAACTCCAAGAGGCCTGTGGGGAACGGCTTATTTATCGCCGCCCGGCTAGCTCAGTCGGTAGAGCATGAGACTCTTAATCTCAGGGTCGTGGGTTCGAGCCCCACGTTGGGCGGATACTTTTGTGTAAAAGAACTTAACAGAAGTCTGAAAAC	153	((((.(((...((((.((.(((..((((.........))))))).))..((((........)))).(((((.......))))).)))).)))))))..((((......))))....((((((((.............))))))))........	CCGGCTAGCTCAGTCGGTAGAGCATGAGACTCT	Other	33	ExactMatch	174	240	143	303	76	217	1497	210	231	110	102	109	1780.069361	3607.232501	1974.838077	3770.954935	462.4193048	1336.939579	6053.033795	1069.774787	1036.027753	688.321684	665.944139	538.9609426	-1.247690559	0.704727268	0.728842653	-3.0430934	0.290133855	0.596906186	-3.796838905	0.008711279	0.033081151
AS-tDR-010789	-	-	pre-chr10.trna465-LysCTT	53	68	GAACTCCAAGAGGCCTGTGGGGAACGGCTTATTTATCGCCGCCCGGCTAGCTCAGTCGGTAGAGCATGAGACTCTTAATCTCAGGGTCGTGGGTTCGAGCCCCACGTTGGGCGGATACTTTTGTGTAAAAGAACTTAACAGAAGTCTGAAAAC	153	((((.(((...((((.((.(((..((((.........))))))).))..((((........)))).(((((.......))))).)))).)))))))..((((......))))....((((((((.............))))))))........	CAGTCGGTAGAGCATT	Other	16	16G>T	121	89	110	57	34	76	115	34	114	128	100	66	1237.864326	1337.682053	1519.106213	709.3875621	206.8717942	468.2369032	464.9959161	173.2016322	511.2864236	800.9561414	652.8864108	326.3433231	-3.649903103	0.003860999	0.012824407	1.742550228	0.107069265	0.392336974	-2.09457555	0.020544217	0.054402753
AS-tDR-003930	-	-	pre-chr10.trna465-LysCTT	54	72	GAACTCCAAGAGGCCTGTGGGGAACGGCTTATTTATCGCCGCCCGGCTAGCTCAGTCGGTAGAGCATGAGACTCTTAATCTCAGGGTCGTGGGTTCGAGCCCCACGTTGGGCGGATACTTTTGTGTAAAAGAACTTAACAGAAGTCTGAAAAC	153	((((.(((...((((.((.(((..((((.........))))))).))..((((........)))).(((((.......))))).)))).)))))))..((((......))))....((((((((.............))))))))........	AGTCGGTAGAGCATGAGAC	Other	19	ExactMatch	89	86	83	63	37	94	114	94	172	106	184	143	910.495248	1292.591646	1146.234688	784.059937	225.1251879	579.1351172	460.9524734	478.8515713	771.414604	663.2918046	1201.310996	707.0772	-2.366835935	0.004738859	0.013091666	1.914743359	0.032793205	0.245845236	-1.236111317	0.285778441	0.354148343
AS-tDR-004117	-	-	pre-chr10.trna465-LysCTT	56	71	GAACTCCAAGAGGCCTGTGGGGAACGGCTTATTTATCGCCGCCCGGCTAGCTCAGTCGGTAGAGCATGAGACTCTTAATCTCAGGGTCGTGGGTTCGAGCCCCACGTTGGGCGGATACTTTTGTGTAAAAGAACTTAACAGAAGTCTGAAAAC	153	((((.(((...((((.((.(((..((((.........))))))).))..((((........)))).(((((.......))))).)))).)))))))..((((......))))....((((((((.............))))))))........	TCGGTAGAGCATGAGA	Other	16	ExactMatch	111	99	80	62	45	77	127	31	141	139	143	121	1135.561489	1487.983407	1104.804519	771.6145412	273.8009042	474.3979151	513.5172291	157.9191352	632.3805765	869.7883098	933.6275675	598.2960923	-3.16370655	0.003843856	0.012824407	2.134038679	0.01455677	0.245845236	-1.482497287	0.072915503	0.122824502
AS-tDR-004118	-	-	pre-chr10.trna465-LysCTT	56	72	GAACTCCAAGAGGCCTGTGGGGAACGGCTTATTTATCGCCGCCCGGCTAGCTCAGTCGGTAGAGCATGAGACTCTTAATCTCAGGGTCGTGGGTTCGAGCCCCACGTTGGGCGGATACTTTTGTGTAAAAGAACTTAACAGAAGTCTGAAAAC	153	((((.(((...((((.((.(((..((((.........))))))).))..((((........)))).(((((.......))))).)))).)))))))..((((......))))....((((((((.............))))))))........	TCGGTAGAGCATGAGAC	Other	17	ExactMatch	72	59	65	54	42	54	74	0	138	113	117	131	736.5804254	886.7779899	897.6536714	672.0513746	255.5475105	332.6946418	299.2147634	0	618.9256706	707.0940936	763.8771007	647.7420503	-3.586335363	0.000861108	0.005301465	3.075458687	0.001347164	0.098347276	-1.166113978	0.127927988	0.191186208
AS-tDR-007534	-	-	pre-chr2.trna4376-LysCTT	41	73	CCGGTTTAAAGTGTTTCAGAAAAATGCAGCTCACAGGAGCGCCCGGCTAGCTCAGTCGGTAGAGCATGAGACTCTTAATCTCAGGGTCGTGGGTTCGAGCCCCACGTTGGGCGCATGCTTTTAATCCTGGAAAGATGGTTCTGTGACTAACAC	153	..........(((((.(((((..((.(...((.((((((((((((((..((((........))))....((((((.......))))))..((((....))))...)))))))))..........)))))))..)))..))))).....)))))	GCCCGGCTAGCTCAGTCGGTAGAGCATGAGACA	Other	33	33T>A	99	61	59	79	70	71	106	112	195	114	123	124	1012.798085	916.8382607	814.7933325	983.1862702	425.9125176	437.4318438	428.6049314	570.546553	874.5688824	713.3515634	803.0502853	613.1298797	-1.999262927	0.000165713	0.002000045	1.611629952	0.005159066	0.131018769	-1.24052232	0.044908217	0.087312581
AS-tDR-001358	-	-	pre-chr2.trna4376-LysCTT	41	73	CCGGTTTAAAGTGTTTCAGAAAAATGCAGCTCACAGGAGCGCCCGGCTAGCTCAGTCGGTAGAGCATGAGACTCTTAATCTCAGGGTCGTGGGTTCGAGCCCCACGTTGGGCGCATGCTTTTAATCCTGGAAAGATGGTTCTGTGACTAACAC	153	..........(((((.(((((..((.(...((.((((((((((((((..((((........))))....((((((.......))))))..((((....))))...)))))))))..........)))))))..)))..))))).....)))))	GCCCGGCTAGCTCAGTCGGTAGAGCATGAGACT	Other	33	ExactMatch	553	437	435	468	457	451	608	725	1144	662	806	1014	5657.346878	6568.169179	6007.37457	5824.445246	2780.600293	2778.61636	2458.413191	3693.270098	5130.80411	4142.445044	5262.264471	5013.820145	-2.053908782	8.7218E-05	0.001243317	1.669099511	0.00177493	0.098347276	-1.230549028	0.012755758	0.043636864
AS-tDR-001359	-	-	pre-chr2.trna4376-LysCTT	41	74	CCGGTTTAAAGTGTTTCAGAAAAATGCAGCTCACAGGAGCGCCCGGCTAGCTCAGTCGGTAGAGCATGAGACTCTTAATCTCAGGGTCGTGGGTTCGAGCCCCACGTTGGGCGCATGCTTTTAATCCTGGAAAGATGGTTCTGTGACTAACAC	153	..........(((((.(((((..((.(...((.((((((((((((((..((((........))))....((((((.......))))))..((((....))))...)))))))))..........)))))))..)))..))))).....)))))	GCCCGGCTAGCTCAGTCGGTAGAGCATGAGACTC	Other	34	ExactMatch	89	55	70	53	81	91	149	189	156	85	86	82	910.495248	826.6574482	966.7039538	659.6059788	492.8416275	560.6520815	602.4729696	962.7973082	699.6551059	531.8849376	561.4823133	405.4568559	-1.283936582	0.185883207	0.239340405	-1.190823492	0.419509723	0.679728425	-1.528941844	0.017882145	0.05161623
AS-tDR-013630	-	-	pre-chr2.trna4376-LysCTT	41	75	CCGGTTTAAAGTGTTTCAGAAAAATGCAGCTCACAGGAGCGCCCGGCTAGCTCAGTCGGTAGAGCATGAGACTCTTAATCTCAGGGTCGTGGGTTCGAGCCCCACGTTGGGCGCATGCTTTTAATCCTGGAAAGATGGTTCTGTGACTAACAC	153	..........(((((.(((((..((.(...((.((((((((((((((..((((........))))....((((((.......))))))..((((....))))...)))))))))..........)))))))..)))..))))).....)))))	GCCCGGCTAGCTCAGTCGGTAGAGCATGAGACTCA	Other	35	35T>A	60	81	77	105	70	157	402	332	117	64	52	55	613.8170211	1217.440969	1063.374349	1306.766562	425.9125176	967.2788659	1625.463985	1691.262996	524.7413294	400.4780707	339.5009336	271.9527692	1.120920625	0.718515628	0.738923411	-3.059648641	0.040100332	0.245845236	-2.72958546	0.006459651	0.027500518
AS-tDR-001360	-	-	pre-chr2.trna4376-LysCTT	41	75	CCGGTTTAAAGTGTTTCAGAAAAATGCAGCTCACAGGAGCGCCCGGCTAGCTCAGTCGGTAGAGCATGAGACTCTTAATCTCAGGGTCGTGGGTTCGAGCCCCACGTTGGGCGCATGCTTTTAATCCTGGAAAGATGGTTCTGTGACTAACAC	153	..........(((((.(((((..((.(...((.((((((((((((((..((((........))))....((((((.......))))))..((((....))))...)))))))))..........)))))))..)))..))))).....)))))	GCCCGGCTAGCTCAGTCGGTAGAGCATGAGACTCT	Other	35	ExactMatch	344	411	357	570	449	889	1985	1755	541	347	327	340	3519.217588	6177.385658	4930.190164	7093.875621	2731.924577	5477.139565	8026.233857	8940.260719	2426.368028	2171.34204	2134.938563	1681.162573	1.159030717	0.607992358	0.638182564	-2.991223978	0.024474402	0.245845236	-2.580797847	0.005663984	0.026275685
AS-tDR-000886	-	-	pre-chr2.trna4376-LysCTT	41	76	CCGGTTTAAAGTGTTTCAGAAAAATGCAGCTCACAGGAGCGCCCGGCTAGCTCAGTCGGTAGAGCATGAGACTCTTAATCTCAGGGTCGTGGGTTCGAGCCCCACGTTGGGCGCATGCTTTTAATCCTGGAAAGATGGTTCTGTGACTAACAC	153	..........(((((.(((((..((.(...((.((((((((((((((..((((........))))....((((((.......))))))..((((....))))...)))))))))..........)))))))..)))..))))).....)))))	GCCCGGCTAGCTCAGTCGGTAGAGCATGAGACTCTT	Other	36	ExactMatch	115	153	118	226	167	384	870	837	249	137	109	98	1176.482624	2299.610719	1629.586665	2812.659457	1016.105578	2365.828564	3517.795192	4263.816651	1116.757188	857.2733701	711.6461878	484.5703888	1.409627299	0.347096591	0.381027801	-3.518171557	0.032363857	0.245845236	-2.495816844	0.021477185	0.055664116
AS-tDR-011146	-	-	pre-chr2.trna4376-LysCTT	41	91	CCGGTTTAAAGTGTTTCAGAAAAATGCAGCTCACAGGAGCGCCCGGCTAGCTCAGTCGGTAGAGCATGAGACTCTTAATCTCAGGGTCGTGGGTTCGAGCCCCACGTTGGGCGCATGCTTTTAATCCTGGAAAGATGGTTCTGTGACTAACAC	153	..........(((((.(((((..((.(...((.((((((((((((((..((((........))))....((((((.......))))))..((((....))))...)))))))))..........)))))))..)))..))))).....)))))	GCCCGGCTAGCTCAGTCGGTAGAGCATGAGACTCTTAATCTCAGGGTCGTG	Other	51	ExactMatch	226	188	255	328	318	194	372	336	102	157	237	127	2312.044113	2825.665459	3521.564403	4082.089831	1934.859723	1195.236306	1504.160703	1711.639659	457.4668	982.4227672	1547.340794	627.9636671	-2.007176657	0.008796727	0.019874132	-1.754505655	0.055235871	0.290643998	-3.521602795	0.002467598	0.017940372
AS-tDR-013631	-	-	pre-chr2.trna4376-LysCTT	42	75	CCGGTTTAAAGTGTTTCAGAAAAATGCAGCTCACAGGAGCGCCCGGCTAGCTCAGTCGGTAGAGCATGAGACTCTTAATCTCAGGGTCGTGGGTTCGAGCCCCACGTTGGGCGCATGCTTTTAATCCTGGAAAGATGGTTCTGTGACTAACAC	153	..........(((((.(((((..((.(...((.((((((((((((((..((((........))))....((((((.......))))))..((((....))))...)))))))))..........)))))))..)))..))))).....)))))	CCCGGCTAGCTCAGTCGGTAGAGCATGAGACTCT	Other	34	ExactMatch	54	56	30	90	0	80	409	69	71	38	0	26	552.435319	841.6875836	414.3016945	1120.085624	0	492.8809508	1653.768084	351.49743	318.4327726	237.7838545	0	128.5594909	-1.171997828	0.792553831	0.810505974	-3.632742774	0.260539997	0.570535791	-4.257566639	0.017029021	0.051552259
AS-tDR-003992	-	-	pre-chr2.trna4376-LysCTT	43	75	CCGGTTTAAAGTGTTTCAGAAAAATGCAGCTCACAGGAGCGCCCGGCTAGCTCAGTCGGTAGAGCATGAGACTCTTAATCTCAGGGTCGTGGGTTCGAGCCCCACGTTGGGCGCATGCTTTTAATCCTGGAAAGATGGTTCTGTGACTAACAC	153	..........(((((.(((((..((.(...((.((((((((((((((..((((........))))....((((((.......))))))..((((....))))...)))))))))..........)))))))..)))..))))).....)))))	CCGGCTAGCTCAGTCGGTAGAGCATGAGACTCT	Other	33	ExactMatch	174	240	143	303	76	217	1497	210	231	110	102	109	1780.069361	3607.232501	1974.838077	3770.954935	462.4193048	1336.939579	6053.033795	1069.774787	1036.027753	688.321684	665.944139	538.9609426	-1.247690559	0.704727268	0.728842653	-3.0430934	0.290133855	0.596906186	-3.796838905	0.008711279	0.033081151
AS-tDR-010789	-	-	pre-chr2.trna4376-LysCTT	53	68	CCGGTTTAAAGTGTTTCAGAAAAATGCAGCTCACAGGAGCGCCCGGCTAGCTCAGTCGGTAGAGCATGAGACTCTTAATCTCAGGGTCGTGGGTTCGAGCCCCACGTTGGGCGCATGCTTTTAATCCTGGAAAGATGGTTCTGTGACTAACAC	153	..........(((((.(((((..((.(...((.((((((((((((((..((((........))))....((((((.......))))))..((((....))))...)))))))))..........)))))))..)))..))))).....)))))	CAGTCGGTAGAGCATT	Other	16	16G>T	121	89	110	57	34	76	115	34	114	128	100	66	1237.864326	1337.682053	1519.106213	709.3875621	206.8717942	468.2369032	464.9959161	173.2016322	511.2864236	800.9561414	652.8864108	326.3433231	-3.649903103	0.003860999	0.012824407	1.742550228	0.107069265	0.392336974	-2.09457555	0.020544217	0.054402753
AS-tDR-003930	-	-	pre-chr2.trna4376-LysCTT	54	72	CCGGTTTAAAGTGTTTCAGAAAAATGCAGCTCACAGGAGCGCCCGGCTAGCTCAGTCGGTAGAGCATGAGACTCTTAATCTCAGGGTCGTGGGTTCGAGCCCCACGTTGGGCGCATGCTTTTAATCCTGGAAAGATGGTTCTGTGACTAACAC	153	..........(((((.(((((..((.(...((.((((((((((((((..((((........))))....((((((.......))))))..((((....))))...)))))))))..........)))))))..)))..))))).....)))))	AGTCGGTAGAGCATGAGAC	Other	19	ExactMatch	89	86	83	63	37	94	114	94	172	106	184	143	910.495248	1292.591646	1146.234688	784.059937	225.1251879	579.1351172	460.9524734	478.8515713	771.414604	663.2918046	1201.310996	707.0772	-2.366835935	0.004738859	0.013091666	1.914743359	0.032793205	0.245845236	-1.236111317	0.285778441	0.354148343
AS-tDR-004117	-	-	pre-chr2.trna4376-LysCTT	56	71	CCGGTTTAAAGTGTTTCAGAAAAATGCAGCTCACAGGAGCGCCCGGCTAGCTCAGTCGGTAGAGCATGAGACTCTTAATCTCAGGGTCGTGGGTTCGAGCCCCACGTTGGGCGCATGCTTTTAATCCTGGAAAGATGGTTCTGTGACTAACAC	153	..........(((((.(((((..((.(...((.((((((((((((((..((((........))))....((((((.......))))))..((((....))))...)))))))))..........)))))))..)))..))))).....)))))	TCGGTAGAGCATGAGA	Other	16	ExactMatch	111	99	80	62	45	77	127	31	141	139	143	121	1135.561489	1487.983407	1104.804519	771.6145412	273.8009042	474.3979151	513.5172291	157.9191352	632.3805765	869.7883098	933.6275675	598.2960923	-3.16370655	0.003843856	0.012824407	2.134038679	0.01455677	0.245845236	-1.482497287	0.072915503	0.122824502
AS-tDR-004118	-	-	pre-chr2.trna4376-LysCTT	56	72	CCGGTTTAAAGTGTTTCAGAAAAATGCAGCTCACAGGAGCGCCCGGCTAGCTCAGTCGGTAGAGCATGAGACTCTTAATCTCAGGGTCGTGGGTTCGAGCCCCACGTTGGGCGCATGCTTTTAATCCTGGAAAGATGGTTCTGTGACTAACAC	153	..........(((((.(((((..((.(...((.((((((((((((((..((((........))))....((((((.......))))))..((((....))))...)))))))))..........)))))))..)))..))))).....)))))	TCGGTAGAGCATGAGAC	Other	17	ExactMatch	72	59	65	54	42	54	74	0	138	113	117	131	736.5804254	886.7779899	897.6536714	672.0513746	255.5475105	332.6946418	299.2147634	0	618.9256706	707.0940936	763.8771007	647.7420503	-3.586335363	0.000861108	0.005301465	3.075458687	0.001347164	0.098347276	-1.166113978	0.127927988	0.191186208
AS-tDR-007534	-	-	pre-chr2.trna7564-LysCTT	41	73	ACACATACTATAAACACCTAGGAAGAGCCAGACCTACAGAGCCCGGCTAGCTCAGTCGGTAGAGCATGAGACTCTTAATCTCAGGGTCGTGGGTTCGAGCCCCACGTTGGGCGCTTCCCTTTTACTATTTTTTTTTTTTTTTTAAAAACCCTA	153	....................(((((.(((.(((((.....((((((((.....))))))....))..((((.......)))).)))))(((((.......)))))....))).)))))...................................	GCCCGGCTAGCTCAGTCGGTAGAGCATGAGACA	Other	33	33T>A	99	61	59	79	70	71	106	112	195	114	123	124	1012.798085	916.8382607	814.7933325	983.1862702	425.9125176	437.4318438	428.6049314	570.546553	874.5688824	713.3515634	803.0502853	613.1298797	-1.999262927	0.000165713	0.002000045	1.611629952	0.005159066	0.131018769	-1.24052232	0.044908217	0.087312581
AS-tDR-001358	-	-	pre-chr2.trna7564-LysCTT	41	73	ACACATACTATAAACACCTAGGAAGAGCCAGACCTACAGAGCCCGGCTAGCTCAGTCGGTAGAGCATGAGACTCTTAATCTCAGGGTCGTGGGTTCGAGCCCCACGTTGGGCGCTTCCCTTTTACTATTTTTTTTTTTTTTTTAAAAACCCTA	153	....................(((((.(((.(((((.....((((((((.....))))))....))..((((.......)))).)))))(((((.......)))))....))).)))))...................................	GCCCGGCTAGCTCAGTCGGTAGAGCATGAGACT	Other	33	ExactMatch	553	437	435	468	457	451	608	725	1144	662	806	1014	5657.346878	6568.169179	6007.37457	5824.445246	2780.600293	2778.61636	2458.413191	3693.270098	5130.80411	4142.445044	5262.264471	5013.820145	-2.053908782	8.7218E-05	0.001243317	1.669099511	0.00177493	0.098347276	-1.230549028	0.012755758	0.043636864
AS-tDR-001359	-	-	pre-chr2.trna7564-LysCTT	41	74	ACACATACTATAAACACCTAGGAAGAGCCAGACCTACAGAGCCCGGCTAGCTCAGTCGGTAGAGCATGAGACTCTTAATCTCAGGGTCGTGGGTTCGAGCCCCACGTTGGGCGCTTCCCTTTTACTATTTTTTTTTTTTTTTTAAAAACCCTA	153	....................(((((.(((.(((((.....((((((((.....))))))....))..((((.......)))).)))))(((((.......)))))....))).)))))...................................	GCCCGGCTAGCTCAGTCGGTAGAGCATGAGACTC	Other	34	ExactMatch	89	55	70	53	81	91	149	189	156	85	86	82	910.495248	826.6574482	966.7039538	659.6059788	492.8416275	560.6520815	602.4729696	962.7973082	699.6551059	531.8849376	561.4823133	405.4568559	-1.283936582	0.185883207	0.239340405	-1.190823492	0.419509723	0.679728425	-1.528941844	0.017882145	0.05161623
AS-tDR-013630	-	-	pre-chr2.trna7564-LysCTT	41	75	ACACATACTATAAACACCTAGGAAGAGCCAGACCTACAGAGCCCGGCTAGCTCAGTCGGTAGAGCATGAGACTCTTAATCTCAGGGTCGTGGGTTCGAGCCCCACGTTGGGCGCTTCCCTTTTACTATTTTTTTTTTTTTTTTAAAAACCCTA	153	....................(((((.(((.(((((.....((((((((.....))))))....))..((((.......)))).)))))(((((.......)))))....))).)))))...................................	GCCCGGCTAGCTCAGTCGGTAGAGCATGAGACTCA	Other	35	35T>A	60	81	77	105	70	157	402	332	117	64	52	55	613.8170211	1217.440969	1063.374349	1306.766562	425.9125176	967.2788659	1625.463985	1691.262996	524.7413294	400.4780707	339.5009336	271.9527692	1.120920625	0.718515628	0.738923411	-3.059648641	0.040100332	0.245845236	-2.72958546	0.006459651	0.027500518
AS-tDR-001360	-	-	pre-chr2.trna7564-LysCTT	41	75	ACACATACTATAAACACCTAGGAAGAGCCAGACCTACAGAGCCCGGCTAGCTCAGTCGGTAGAGCATGAGACTCTTAATCTCAGGGTCGTGGGTTCGAGCCCCACGTTGGGCGCTTCCCTTTTACTATTTTTTTTTTTTTTTTAAAAACCCTA	153	....................(((((.(((.(((((.....((((((((.....))))))....))..((((.......)))).)))))(((((.......)))))....))).)))))...................................	GCCCGGCTAGCTCAGTCGGTAGAGCATGAGACTCT	Other	35	ExactMatch	344	411	357	570	449	889	1985	1755	541	347	327	340	3519.217588	6177.385658	4930.190164	7093.875621	2731.924577	5477.139565	8026.233857	8940.260719	2426.368028	2171.34204	2134.938563	1681.162573	1.159030717	0.607992358	0.638182564	-2.991223978	0.024474402	0.245845236	-2.580797847	0.005663984	0.026275685
AS-tDR-000886	-	-	pre-chr2.trna7564-LysCTT	41	76	ACACATACTATAAACACCTAGGAAGAGCCAGACCTACAGAGCCCGGCTAGCTCAGTCGGTAGAGCATGAGACTCTTAATCTCAGGGTCGTGGGTTCGAGCCCCACGTTGGGCGCTTCCCTTTTACTATTTTTTTTTTTTTTTTAAAAACCCTA	153	....................(((((.(((.(((((.....((((((((.....))))))....))..((((.......)))).)))))(((((.......)))))....))).)))))...................................	GCCCGGCTAGCTCAGTCGGTAGAGCATGAGACTCTT	Other	36	ExactMatch	115	153	118	226	167	384	870	837	249	137	109	98	1176.482624	2299.610719	1629.586665	2812.659457	1016.105578	2365.828564	3517.795192	4263.816651	1116.757188	857.2733701	711.6461878	484.5703888	1.409627299	0.347096591	0.381027801	-3.518171557	0.032363857	0.245845236	-2.495816844	0.021477185	0.055664116
AS-tDR-011146	-	-	pre-chr2.trna7564-LysCTT	41	91	ACACATACTATAAACACCTAGGAAGAGCCAGACCTACAGAGCCCGGCTAGCTCAGTCGGTAGAGCATGAGACTCTTAATCTCAGGGTCGTGGGTTCGAGCCCCACGTTGGGCGCTTCCCTTTTACTATTTTTTTTTTTTTTTTAAAAACCCTA	153	....................(((((.(((.(((((.....((((((((.....))))))....))..((((.......)))).)))))(((((.......)))))....))).)))))...................................	GCCCGGCTAGCTCAGTCGGTAGAGCATGAGACTCTTAATCTCAGGGTCGTG	Other	51	ExactMatch	226	188	255	328	318	194	372	336	102	157	237	127	2312.044113	2825.665459	3521.564403	4082.089831	1934.859723	1195.236306	1504.160703	1711.639659	457.4668	982.4227672	1547.340794	627.9636671	-2.007176657	0.008796727	0.019874132	-1.754505655	0.055235871	0.290643998	-3.521602795	0.002467598	0.017940372
AS-tDR-013631	-	-	pre-chr2.trna7564-LysCTT	42	75	ACACATACTATAAACACCTAGGAAGAGCCAGACCTACAGAGCCCGGCTAGCTCAGTCGGTAGAGCATGAGACTCTTAATCTCAGGGTCGTGGGTTCGAGCCCCACGTTGGGCGCTTCCCTTTTACTATTTTTTTTTTTTTTTTAAAAACCCTA	153	....................(((((.(((.(((((.....((((((((.....))))))....))..((((.......)))).)))))(((((.......)))))....))).)))))...................................	CCCGGCTAGCTCAGTCGGTAGAGCATGAGACTCT	Other	34	ExactMatch	54	56	30	90	0	80	409	69	71	38	0	26	552.435319	841.6875836	414.3016945	1120.085624	0	492.8809508	1653.768084	351.49743	318.4327726	237.7838545	0	128.5594909	-1.171997828	0.792553831	0.810505974	-3.632742774	0.260539997	0.570535791	-4.257566639	0.017029021	0.051552259
AS-tDR-003992	-	-	pre-chr2.trna7564-LysCTT	43	75	ACACATACTATAAACACCTAGGAAGAGCCAGACCTACAGAGCCCGGCTAGCTCAGTCGGTAGAGCATGAGACTCTTAATCTCAGGGTCGTGGGTTCGAGCCCCACGTTGGGCGCTTCCCTTTTACTATTTTTTTTTTTTTTTTAAAAACCCTA	153	....................(((((.(((.(((((.....((((((((.....))))))....))..((((.......)))).)))))(((((.......)))))....))).)))))...................................	CCGGCTAGCTCAGTCGGTAGAGCATGAGACTCT	Other	33	ExactMatch	174	240	143	303	76	217	1497	210	231	110	102	109	1780.069361	3607.232501	1974.838077	3770.954935	462.4193048	1336.939579	6053.033795	1069.774787	1036.027753	688.321684	665.944139	538.9609426	-1.247690559	0.704727268	0.728842653	-3.0430934	0.290133855	0.596906186	-3.796838905	0.008711279	0.033081151
AS-tDR-010789	-	-	pre-chr2.trna7564-LysCTT	53	68	ACACATACTATAAACACCTAGGAAGAGCCAGACCTACAGAGCCCGGCTAGCTCAGTCGGTAGAGCATGAGACTCTTAATCTCAGGGTCGTGGGTTCGAGCCCCACGTTGGGCGCTTCCCTTTTACTATTTTTTTTTTTTTTTTAAAAACCCTA	153	....................(((((.(((.(((((.....((((((((.....))))))....))..((((.......)))).)))))(((((.......)))))....))).)))))...................................	CAGTCGGTAGAGCATT	Other	16	16G>T	121	89	110	57	34	76	115	34	114	128	100	66	1237.864326	1337.682053	1519.106213	709.3875621	206.8717942	468.2369032	464.9959161	173.2016322	511.2864236	800.9561414	652.8864108	326.3433231	-3.649903103	0.003860999	0.012824407	1.742550228	0.107069265	0.392336974	-2.09457555	0.020544217	0.054402753
AS-tDR-003930	-	-	pre-chr2.trna7564-LysCTT	54	72	ACACATACTATAAACACCTAGGAAGAGCCAGACCTACAGAGCCCGGCTAGCTCAGTCGGTAGAGCATGAGACTCTTAATCTCAGGGTCGTGGGTTCGAGCCCCACGTTGGGCGCTTCCCTTTTACTATTTTTTTTTTTTTTTTAAAAACCCTA	153	....................(((((.(((.(((((.....((((((((.....))))))....))..((((.......)))).)))))(((((.......)))))....))).)))))...................................	AGTCGGTAGAGCATGAGAC	Other	19	ExactMatch	89	86	83	63	37	94	114	94	172	106	184	143	910.495248	1292.591646	1146.234688	784.059937	225.1251879	579.1351172	460.9524734	478.8515713	771.414604	663.2918046	1201.310996	707.0772	-2.366835935	0.004738859	0.013091666	1.914743359	0.032793205	0.245845236	-1.236111317	0.285778441	0.354148343
AS-tDR-004117	-	-	pre-chr2.trna7564-LysCTT	56	71	ACACATACTATAAACACCTAGGAAGAGCCAGACCTACAGAGCCCGGCTAGCTCAGTCGGTAGAGCATGAGACTCTTAATCTCAGGGTCGTGGGTTCGAGCCCCACGTTGGGCGCTTCCCTTTTACTATTTTTTTTTTTTTTTTAAAAACCCTA	153	....................(((((.(((.(((((.....((((((((.....))))))....))..((((.......)))).)))))(((((.......)))))....))).)))))...................................	TCGGTAGAGCATGAGA	Other	16	ExactMatch	111	99	80	62	45	77	127	31	141	139	143	121	1135.561489	1487.983407	1104.804519	771.6145412	273.8009042	474.3979151	513.5172291	157.9191352	632.3805765	869.7883098	933.6275675	598.2960923	-3.16370655	0.003843856	0.012824407	2.134038679	0.01455677	0.245845236	-1.482497287	0.072915503	0.122824502
AS-tDR-004118	-	-	pre-chr2.trna7564-LysCTT	56	72	ACACATACTATAAACACCTAGGAAGAGCCAGACCTACAGAGCCCGGCTAGCTCAGTCGGTAGAGCATGAGACTCTTAATCTCAGGGTCGTGGGTTCGAGCCCCACGTTGGGCGCTTCCCTTTTACTATTTTTTTTTTTTTTTTAAAAACCCTA	153	....................(((((.(((.(((((.....((((((((.....))))))....))..((((.......)))).)))))(((((.......)))))....))).)))))...................................	TCGGTAGAGCATGAGAC	Other	17	ExactMatch	72	59	65	54	42	54	74	0	138	113	117	131	736.5804254	886.7779899	897.6536714	672.0513746	255.5475105	332.6946418	299.2147634	0	618.9256706	707.0940936	763.8771007	647.7420503	-3.586335363	0.000861108	0.005301465	3.075458687	0.001347164	0.098347276	-1.166113978	0.127927988	0.191186208
AS-tDR-007534	-	-	pre-chr2.trna7568-LysCTT	41	73	ACACATACTATAAACACCTAGGAAGAGCCAGACCTACAGAGCCCGGCTAGCTCAGTCGGTAGAGCATGAGACTCTTAATCTCAGGGTCGTGGGTTCGAGCCCCACGTTGGGCGCTTCCCTTTTACTATTTTTTTTTTTTTTTTAAAAACCCTA	153	....................(((((.(((.(((((.....((((((((.....))))))....))..((((.......)))).)))))(((((.......)))))....))).)))))...................................	GCCCGGCTAGCTCAGTCGGTAGAGCATGAGACA	Other	33	33T>A	99	61	59	79	70	71	106	112	195	114	123	124	1012.798085	916.8382607	814.7933325	983.1862702	425.9125176	437.4318438	428.6049314	570.546553	874.5688824	713.3515634	803.0502853	613.1298797	-1.999262927	0.000165713	0.002000045	1.611629952	0.005159066	0.131018769	-1.24052232	0.044908217	0.087312581
AS-tDR-001358	-	-	pre-chr2.trna7568-LysCTT	41	73	ACACATACTATAAACACCTAGGAAGAGCCAGACCTACAGAGCCCGGCTAGCTCAGTCGGTAGAGCATGAGACTCTTAATCTCAGGGTCGTGGGTTCGAGCCCCACGTTGGGCGCTTCCCTTTTACTATTTTTTTTTTTTTTTTAAAAACCCTA	153	....................(((((.(((.(((((.....((((((((.....))))))....))..((((.......)))).)))))(((((.......)))))....))).)))))...................................	GCCCGGCTAGCTCAGTCGGTAGAGCATGAGACT	Other	33	ExactMatch	553	437	435	468	457	451	608	725	1144	662	806	1014	5657.346878	6568.169179	6007.37457	5824.445246	2780.600293	2778.61636	2458.413191	3693.270098	5130.80411	4142.445044	5262.264471	5013.820145	-2.053908782	8.7218E-05	0.001243317	1.669099511	0.00177493	0.098347276	-1.230549028	0.012755758	0.043636864
AS-tDR-001359	-	-	pre-chr2.trna7568-LysCTT	41	74	ACACATACTATAAACACCTAGGAAGAGCCAGACCTACAGAGCCCGGCTAGCTCAGTCGGTAGAGCATGAGACTCTTAATCTCAGGGTCGTGGGTTCGAGCCCCACGTTGGGCGCTTCCCTTTTACTATTTTTTTTTTTTTTTTAAAAACCCTA	153	....................(((((.(((.(((((.....((((((((.....))))))....))..((((.......)))).)))))(((((.......)))))....))).)))))...................................	GCCCGGCTAGCTCAGTCGGTAGAGCATGAGACTC	Other	34	ExactMatch	89	55	70	53	81	91	149	189	156	85	86	82	910.495248	826.6574482	966.7039538	659.6059788	492.8416275	560.6520815	602.4729696	962.7973082	699.6551059	531.8849376	561.4823133	405.4568559	-1.283936582	0.185883207	0.239340405	-1.190823492	0.419509723	0.679728425	-1.528941844	0.017882145	0.05161623
AS-tDR-013630	-	-	pre-chr2.trna7568-LysCTT	41	75	ACACATACTATAAACACCTAGGAAGAGCCAGACCTACAGAGCCCGGCTAGCTCAGTCGGTAGAGCATGAGACTCTTAATCTCAGGGTCGTGGGTTCGAGCCCCACGTTGGGCGCTTCCCTTTTACTATTTTTTTTTTTTTTTTAAAAACCCTA	153	....................(((((.(((.(((((.....((((((((.....))))))....))..((((.......)))).)))))(((((.......)))))....))).)))))...................................	GCCCGGCTAGCTCAGTCGGTAGAGCATGAGACTCA	Other	35	35T>A	60	81	77	105	70	157	402	332	117	64	52	55	613.8170211	1217.440969	1063.374349	1306.766562	425.9125176	967.2788659	1625.463985	1691.262996	524.7413294	400.4780707	339.5009336	271.9527692	1.120920625	0.718515628	0.738923411	-3.059648641	0.040100332	0.245845236	-2.72958546	0.006459651	0.027500518
AS-tDR-001360	-	-	pre-chr2.trna7568-LysCTT	41	75	ACACATACTATAAACACCTAGGAAGAGCCAGACCTACAGAGCCCGGCTAGCTCAGTCGGTAGAGCATGAGACTCTTAATCTCAGGGTCGTGGGTTCGAGCCCCACGTTGGGCGCTTCCCTTTTACTATTTTTTTTTTTTTTTTAAAAACCCTA	153	....................(((((.(((.(((((.....((((((((.....))))))....))..((((.......)))).)))))(((((.......)))))....))).)))))...................................	GCCCGGCTAGCTCAGTCGGTAGAGCATGAGACTCT	Other	35	ExactMatch	344	411	357	570	449	889	1985	1755	541	347	327	340	3519.217588	6177.385658	4930.190164	7093.875621	2731.924577	5477.139565	8026.233857	8940.260719	2426.368028	2171.34204	2134.938563	1681.162573	1.159030717	0.607992358	0.638182564	-2.991223978	0.024474402	0.245845236	-2.580797847	0.005663984	0.026275685
AS-tDR-000886	-	-	pre-chr2.trna7568-LysCTT	41	76	ACACATACTATAAACACCTAGGAAGAGCCAGACCTACAGAGCCCGGCTAGCTCAGTCGGTAGAGCATGAGACTCTTAATCTCAGGGTCGTGGGTTCGAGCCCCACGTTGGGCGCTTCCCTTTTACTATTTTTTTTTTTTTTTTAAAAACCCTA	153	....................(((((.(((.(((((.....((((((((.....))))))....))..((((.......)))).)))))(((((.......)))))....))).)))))...................................	GCCCGGCTAGCTCAGTCGGTAGAGCATGAGACTCTT	Other	36	ExactMatch	115	153	118	226	167	384	870	837	249	137	109	98	1176.482624	2299.610719	1629.586665	2812.659457	1016.105578	2365.828564	3517.795192	4263.816651	1116.757188	857.2733701	711.6461878	484.5703888	1.409627299	0.347096591	0.381027801	-3.518171557	0.032363857	0.245845236	-2.495816844	0.021477185	0.055664116
AS-tDR-011146	-	-	pre-chr2.trna7568-LysCTT	41	91	ACACATACTATAAACACCTAGGAAGAGCCAGACCTACAGAGCCCGGCTAGCTCAGTCGGTAGAGCATGAGACTCTTAATCTCAGGGTCGTGGGTTCGAGCCCCACGTTGGGCGCTTCCCTTTTACTATTTTTTTTTTTTTTTTAAAAACCCTA	153	....................(((((.(((.(((((.....((((((((.....))))))....))..((((.......)))).)))))(((((.......)))))....))).)))))...................................	GCCCGGCTAGCTCAGTCGGTAGAGCATGAGACTCTTAATCTCAGGGTCGTG	Other	51	ExactMatch	226	188	255	328	318	194	372	336	102	157	237	127	2312.044113	2825.665459	3521.564403	4082.089831	1934.859723	1195.236306	1504.160703	1711.639659	457.4668	982.4227672	1547.340794	627.9636671	-2.007176657	0.008796727	0.019874132	-1.754505655	0.055235871	0.290643998	-3.521602795	0.002467598	0.017940372
AS-tDR-013631	-	-	pre-chr2.trna7568-LysCTT	42	75	ACACATACTATAAACACCTAGGAAGAGCCAGACCTACAGAGCCCGGCTAGCTCAGTCGGTAGAGCATGAGACTCTTAATCTCAGGGTCGTGGGTTCGAGCCCCACGTTGGGCGCTTCCCTTTTACTATTTTTTTTTTTTTTTTAAAAACCCTA	153	....................(((((.(((.(((((.....((((((((.....))))))....))..((((.......)))).)))))(((((.......)))))....))).)))))...................................	CCCGGCTAGCTCAGTCGGTAGAGCATGAGACTCT	Other	34	ExactMatch	54	56	30	90	0	80	409	69	71	38	0	26	552.435319	841.6875836	414.3016945	1120.085624	0	492.8809508	1653.768084	351.49743	318.4327726	237.7838545	0	128.5594909	-1.171997828	0.792553831	0.810505974	-3.632742774	0.260539997	0.570535791	-4.257566639	0.017029021	0.051552259
AS-tDR-003992	-	-	pre-chr2.trna7568-LysCTT	43	75	ACACATACTATAAACACCTAGGAAGAGCCAGACCTACAGAGCCCGGCTAGCTCAGTCGGTAGAGCATGAGACTCTTAATCTCAGGGTCGTGGGTTCGAGCCCCACGTTGGGCGCTTCCCTTTTACTATTTTTTTTTTTTTTTTAAAAACCCTA	153	....................(((((.(((.(((((.....((((((((.....))))))....))..((((.......)))).)))))(((((.......)))))....))).)))))...................................	CCGGCTAGCTCAGTCGGTAGAGCATGAGACTCT	Other	33	ExactMatch	174	240	143	303	76	217	1497	210	231	110	102	109	1780.069361	3607.232501	1974.838077	3770.954935	462.4193048	1336.939579	6053.033795	1069.774787	1036.027753	688.321684	665.944139	538.9609426	-1.247690559	0.704727268	0.728842653	-3.0430934	0.290133855	0.596906186	-3.796838905	0.008711279	0.033081151
AS-tDR-010789	-	-	pre-chr2.trna7568-LysCTT	53	68	ACACATACTATAAACACCTAGGAAGAGCCAGACCTACAGAGCCCGGCTAGCTCAGTCGGTAGAGCATGAGACTCTTAATCTCAGGGTCGTGGGTTCGAGCCCCACGTTGGGCGCTTCCCTTTTACTATTTTTTTTTTTTTTTTAAAAACCCTA	153	....................(((((.(((.(((((.....((((((((.....))))))....))..((((.......)))).)))))(((((.......)))))....))).)))))...................................	CAGTCGGTAGAGCATT	Other	16	16G>T	121	89	110	57	34	76	115	34	114	128	100	66	1237.864326	1337.682053	1519.106213	709.3875621	206.8717942	468.2369032	464.9959161	173.2016322	511.2864236	800.9561414	652.8864108	326.3433231	-3.649903103	0.003860999	0.012824407	1.742550228	0.107069265	0.392336974	-2.09457555	0.020544217	0.054402753
AS-tDR-003930	-	-	pre-chr2.trna7568-LysCTT	54	72	ACACATACTATAAACACCTAGGAAGAGCCAGACCTACAGAGCCCGGCTAGCTCAGTCGGTAGAGCATGAGACTCTTAATCTCAGGGTCGTGGGTTCGAGCCCCACGTTGGGCGCTTCCCTTTTACTATTTTTTTTTTTTTTTTAAAAACCCTA	153	....................(((((.(((.(((((.....((((((((.....))))))....))..((((.......)))).)))))(((((.......)))))....))).)))))...................................	AGTCGGTAGAGCATGAGAC	Other	19	ExactMatch	89	86	83	63	37	94	114	94	172	106	184	143	910.495248	1292.591646	1146.234688	784.059937	225.1251879	579.1351172	460.9524734	478.8515713	771.414604	663.2918046	1201.310996	707.0772	-2.366835935	0.004738859	0.013091666	1.914743359	0.032793205	0.245845236	-1.236111317	0.285778441	0.354148343
AS-tDR-004117	-	-	pre-chr2.trna7568-LysCTT	56	71	ACACATACTATAAACACCTAGGAAGAGCCAGACCTACAGAGCCCGGCTAGCTCAGTCGGTAGAGCATGAGACTCTTAATCTCAGGGTCGTGGGTTCGAGCCCCACGTTGGGCGCTTCCCTTTTACTATTTTTTTTTTTTTTTTAAAAACCCTA	153	....................(((((.(((.(((((.....((((((((.....))))))....))..((((.......)))).)))))(((((.......)))))....))).)))))...................................	TCGGTAGAGCATGAGA	Other	16	ExactMatch	111	99	80	62	45	77	127	31	141	139	143	121	1135.561489	1487.983407	1104.804519	771.6145412	273.8009042	474.3979151	513.5172291	157.9191352	632.3805765	869.7883098	933.6275675	598.2960923	-3.16370655	0.003843856	0.012824407	2.134038679	0.01455677	0.245845236	-1.482497287	0.072915503	0.122824502
AS-tDR-004118	-	-	pre-chr2.trna7568-LysCTT	56	72	ACACATACTATAAACACCTAGGAAGAGCCAGACCTACAGAGCCCGGCTAGCTCAGTCGGTAGAGCATGAGACTCTTAATCTCAGGGTCGTGGGTTCGAGCCCCACGTTGGGCGCTTCCCTTTTACTATTTTTTTTTTTTTTTTAAAAACCCTA	153	....................(((((.(((.(((((.....((((((((.....))))))....))..((((.......)))).)))))(((((.......)))))....))).)))))...................................	TCGGTAGAGCATGAGAC	Other	17	ExactMatch	72	59	65	54	42	54	74	0	138	113	117	131	736.5804254	886.7779899	897.6536714	672.0513746	255.5475105	332.6946418	299.2147634	0	618.9256706	707.0940936	763.8771007	647.7420503	-3.586335363	0.000861108	0.005301465	3.075458687	0.001347164	0.098347276	-1.166113978	0.127927988	0.191186208
AS-tDR-007534	-	-	pre-chr7.trna2975-LysCTT	41	73	AGATCTACATTGGATTTTATTTTTTGAGAAAATAAACAGCGCCCGGCTAGCTCAGTCGGTAGAGCATGAGACTCTTAATCTCAGGGTCGTGGGTTCGAGCCCCACGTTGGGCGCAAGCAAATGTTTTGGGCTGGAGAGACGGCTCAGTGGTTA	153	.((((.(((((....(((((((((...)))))))))..(((((((((..((((........))))....((((((.......))))))..((((....))))...))))))))).....))))).((((((((......)))))))).)))).	GCCCGGCTAGCTCAGTCGGTAGAGCATGAGACA	Other	33	33T>A	99	61	59	79	70	71	106	112	195	114	123	124	1012.798085	916.8382607	814.7933325	983.1862702	425.9125176	437.4318438	428.6049314	570.546553	874.5688824	713.3515634	803.0502853	613.1298797	-1.999262927	0.000165713	0.002000045	1.611629952	0.005159066	0.131018769	-1.24052232	0.044908217	0.087312581
AS-tDR-001358	-	-	pre-chr7.trna2975-LysCTT	41	73	AGATCTACATTGGATTTTATTTTTTGAGAAAATAAACAGCGCCCGGCTAGCTCAGTCGGTAGAGCATGAGACTCTTAATCTCAGGGTCGTGGGTTCGAGCCCCACGTTGGGCGCAAGCAAATGTTTTGGGCTGGAGAGACGGCTCAGTGGTTA	153	.((((.(((((....(((((((((...)))))))))..(((((((((..((((........))))....((((((.......))))))..((((....))))...))))))))).....))))).((((((((......)))))))).)))).	GCCCGGCTAGCTCAGTCGGTAGAGCATGAGACT	Other	33	ExactMatch	553	437	435	468	457	451	608	725	1144	662	806	1014	5657.346878	6568.169179	6007.37457	5824.445246	2780.600293	2778.61636	2458.413191	3693.270098	5130.80411	4142.445044	5262.264471	5013.820145	-2.053908782	8.7218E-05	0.001243317	1.669099511	0.00177493	0.098347276	-1.230549028	0.012755758	0.043636864
AS-tDR-001359	-	-	pre-chr7.trna2975-LysCTT	41	74	AGATCTACATTGGATTTTATTTTTTGAGAAAATAAACAGCGCCCGGCTAGCTCAGTCGGTAGAGCATGAGACTCTTAATCTCAGGGTCGTGGGTTCGAGCCCCACGTTGGGCGCAAGCAAATGTTTTGGGCTGGAGAGACGGCTCAGTGGTTA	153	.((((.(((((....(((((((((...)))))))))..(((((((((..((((........))))....((((((.......))))))..((((....))))...))))))))).....))))).((((((((......)))))))).)))).	GCCCGGCTAGCTCAGTCGGTAGAGCATGAGACTC	Other	34	ExactMatch	89	55	70	53	81	91	149	189	156	85	86	82	910.495248	826.6574482	966.7039538	659.6059788	492.8416275	560.6520815	602.4729696	962.7973082	699.6551059	531.8849376	561.4823133	405.4568559	-1.283936582	0.185883207	0.239340405	-1.190823492	0.419509723	0.679728425	-1.528941844	0.017882145	0.05161623
AS-tDR-013630	-	-	pre-chr7.trna2975-LysCTT	41	75	AGATCTACATTGGATTTTATTTTTTGAGAAAATAAACAGCGCCCGGCTAGCTCAGTCGGTAGAGCATGAGACTCTTAATCTCAGGGTCGTGGGTTCGAGCCCCACGTTGGGCGCAAGCAAATGTTTTGGGCTGGAGAGACGGCTCAGTGGTTA	153	.((((.(((((....(((((((((...)))))))))..(((((((((..((((........))))....((((((.......))))))..((((....))))...))))))))).....))))).((((((((......)))))))).)))).	GCCCGGCTAGCTCAGTCGGTAGAGCATGAGACTCA	Other	35	35T>A	60	81	77	105	70	157	402	332	117	64	52	55	613.8170211	1217.440969	1063.374349	1306.766562	425.9125176	967.2788659	1625.463985	1691.262996	524.7413294	400.4780707	339.5009336	271.9527692	1.120920625	0.718515628	0.738923411	-3.059648641	0.040100332	0.245845236	-2.72958546	0.006459651	0.027500518
AS-tDR-001360	-	-	pre-chr7.trna2975-LysCTT	41	75	AGATCTACATTGGATTTTATTTTTTGAGAAAATAAACAGCGCCCGGCTAGCTCAGTCGGTAGAGCATGAGACTCTTAATCTCAGGGTCGTGGGTTCGAGCCCCACGTTGGGCGCAAGCAAATGTTTTGGGCTGGAGAGACGGCTCAGTGGTTA	153	.((((.(((((....(((((((((...)))))))))..(((((((((..((((........))))....((((((.......))))))..((((....))))...))))))))).....))))).((((((((......)))))))).)))).	GCCCGGCTAGCTCAGTCGGTAGAGCATGAGACTCT	Other	35	ExactMatch	344	411	357	570	449	889	1985	1755	541	347	327	340	3519.217588	6177.385658	4930.190164	7093.875621	2731.924577	5477.139565	8026.233857	8940.260719	2426.368028	2171.34204	2134.938563	1681.162573	1.159030717	0.607992358	0.638182564	-2.991223978	0.024474402	0.245845236	-2.580797847	0.005663984	0.026275685
AS-tDR-000886	-	-	pre-chr7.trna2975-LysCTT	41	76	AGATCTACATTGGATTTTATTTTTTGAGAAAATAAACAGCGCCCGGCTAGCTCAGTCGGTAGAGCATGAGACTCTTAATCTCAGGGTCGTGGGTTCGAGCCCCACGTTGGGCGCAAGCAAATGTTTTGGGCTGGAGAGACGGCTCAGTGGTTA	153	.((((.(((((....(((((((((...)))))))))..(((((((((..((((........))))....((((((.......))))))..((((....))))...))))))))).....))))).((((((((......)))))))).)))).	GCCCGGCTAGCTCAGTCGGTAGAGCATGAGACTCTT	Other	36	ExactMatch	115	153	118	226	167	384	870	837	249	137	109	98	1176.482624	2299.610719	1629.586665	2812.659457	1016.105578	2365.828564	3517.795192	4263.816651	1116.757188	857.2733701	711.6461878	484.5703888	1.409627299	0.347096591	0.381027801	-3.518171557	0.032363857	0.245845236	-2.495816844	0.021477185	0.055664116
AS-tDR-011146	-	-	pre-chr7.trna2975-LysCTT	41	91	AGATCTACATTGGATTTTATTTTTTGAGAAAATAAACAGCGCCCGGCTAGCTCAGTCGGTAGAGCATGAGACTCTTAATCTCAGGGTCGTGGGTTCGAGCCCCACGTTGGGCGCAAGCAAATGTTTTGGGCTGGAGAGACGGCTCAGTGGTTA	153	.((((.(((((....(((((((((...)))))))))..(((((((((..((((........))))....((((((.......))))))..((((....))))...))))))))).....))))).((((((((......)))))))).)))).	GCCCGGCTAGCTCAGTCGGTAGAGCATGAGACTCTTAATCTCAGGGTCGTG	Other	51	ExactMatch	226	188	255	328	318	194	372	336	102	157	237	127	2312.044113	2825.665459	3521.564403	4082.089831	1934.859723	1195.236306	1504.160703	1711.639659	457.4668	982.4227672	1547.340794	627.9636671	-2.007176657	0.008796727	0.019874132	-1.754505655	0.055235871	0.290643998	-3.521602795	0.002467598	0.017940372
AS-tDR-013631	-	-	pre-chr7.trna2975-LysCTT	42	75	AGATCTACATTGGATTTTATTTTTTGAGAAAATAAACAGCGCCCGGCTAGCTCAGTCGGTAGAGCATGAGACTCTTAATCTCAGGGTCGTGGGTTCGAGCCCCACGTTGGGCGCAAGCAAATGTTTTGGGCTGGAGAGACGGCTCAGTGGTTA	153	.((((.(((((....(((((((((...)))))))))..(((((((((..((((........))))....((((((.......))))))..((((....))))...))))))))).....))))).((((((((......)))))))).)))).	CCCGGCTAGCTCAGTCGGTAGAGCATGAGACTCT	Other	34	ExactMatch	54	56	30	90	0	80	409	69	71	38	0	26	552.435319	841.6875836	414.3016945	1120.085624	0	492.8809508	1653.768084	351.49743	318.4327726	237.7838545	0	128.5594909	-1.171997828	0.792553831	0.810505974	-3.632742774	0.260539997	0.570535791	-4.257566639	0.017029021	0.051552259
AS-tDR-003992	-	-	pre-chr7.trna2975-LysCTT	43	75	AGATCTACATTGGATTTTATTTTTTGAGAAAATAAACAGCGCCCGGCTAGCTCAGTCGGTAGAGCATGAGACTCTTAATCTCAGGGTCGTGGGTTCGAGCCCCACGTTGGGCGCAAGCAAATGTTTTGGGCTGGAGAGACGGCTCAGTGGTTA	153	.((((.(((((....(((((((((...)))))))))..(((((((((..((((........))))....((((((.......))))))..((((....))))...))))))))).....))))).((((((((......)))))))).)))).	CCGGCTAGCTCAGTCGGTAGAGCATGAGACTCT	Other	33	ExactMatch	174	240	143	303	76	217	1497	210	231	110	102	109	1780.069361	3607.232501	1974.838077	3770.954935	462.4193048	1336.939579	6053.033795	1069.774787	1036.027753	688.321684	665.944139	538.9609426	-1.247690559	0.704727268	0.728842653	-3.0430934	0.290133855	0.596906186	-3.796838905	0.008711279	0.033081151
AS-tDR-010789	-	-	pre-chr7.trna2975-LysCTT	53	68	AGATCTACATTGGATTTTATTTTTTGAGAAAATAAACAGCGCCCGGCTAGCTCAGTCGGTAGAGCATGAGACTCTTAATCTCAGGGTCGTGGGTTCGAGCCCCACGTTGGGCGCAAGCAAATGTTTTGGGCTGGAGAGACGGCTCAGTGGTTA	153	.((((.(((((....(((((((((...)))))))))..(((((((((..((((........))))....((((((.......))))))..((((....))))...))))))))).....))))).((((((((......)))))))).)))).	CAGTCGGTAGAGCATT	Other	16	16G>T	121	89	110	57	34	76	115	34	114	128	100	66	1237.864326	1337.682053	1519.106213	709.3875621	206.8717942	468.2369032	464.9959161	173.2016322	511.2864236	800.9561414	652.8864108	326.3433231	-3.649903103	0.003860999	0.012824407	1.742550228	0.107069265	0.392336974	-2.09457555	0.020544217	0.054402753
AS-tDR-003930	-	-	pre-chr7.trna2975-LysCTT	54	72	AGATCTACATTGGATTTTATTTTTTGAGAAAATAAACAGCGCCCGGCTAGCTCAGTCGGTAGAGCATGAGACTCTTAATCTCAGGGTCGTGGGTTCGAGCCCCACGTTGGGCGCAAGCAAATGTTTTGGGCTGGAGAGACGGCTCAGTGGTTA	153	.((((.(((((....(((((((((...)))))))))..(((((((((..((((........))))....((((((.......))))))..((((....))))...))))))))).....))))).((((((((......)))))))).)))).	AGTCGGTAGAGCATGAGAC	Other	19	ExactMatch	89	86	83	63	37	94	114	94	172	106	184	143	910.495248	1292.591646	1146.234688	784.059937	225.1251879	579.1351172	460.9524734	478.8515713	771.414604	663.2918046	1201.310996	707.0772	-2.366835935	0.004738859	0.013091666	1.914743359	0.032793205	0.245845236	-1.236111317	0.285778441	0.354148343
AS-tDR-004117	-	-	pre-chr7.trna2975-LysCTT	56	71	AGATCTACATTGGATTTTATTTTTTGAGAAAATAAACAGCGCCCGGCTAGCTCAGTCGGTAGAGCATGAGACTCTTAATCTCAGGGTCGTGGGTTCGAGCCCCACGTTGGGCGCAAGCAAATGTTTTGGGCTGGAGAGACGGCTCAGTGGTTA	153	.((((.(((((....(((((((((...)))))))))..(((((((((..((((........))))....((((((.......))))))..((((....))))...))))))))).....))))).((((((((......)))))))).)))).	TCGGTAGAGCATGAGA	Other	16	ExactMatch	111	99	80	62	45	77	127	31	141	139	143	121	1135.561489	1487.983407	1104.804519	771.6145412	273.8009042	474.3979151	513.5172291	157.9191352	632.3805765	869.7883098	933.6275675	598.2960923	-3.16370655	0.003843856	0.012824407	2.134038679	0.01455677	0.245845236	-1.482497287	0.072915503	0.122824502
AS-tDR-004118	-	-	pre-chr7.trna2975-LysCTT	56	72	AGATCTACATTGGATTTTATTTTTTGAGAAAATAAACAGCGCCCGGCTAGCTCAGTCGGTAGAGCATGAGACTCTTAATCTCAGGGTCGTGGGTTCGAGCCCCACGTTGGGCGCAAGCAAATGTTTTGGGCTGGAGAGACGGCTCAGTGGTTA	153	.((((.(((((....(((((((((...)))))))))..(((((((((..((((........))))....((((((.......))))))..((((....))))...))))))))).....))))).((((((((......)))))))).)))).	TCGGTAGAGCATGAGAC	Other	17	ExactMatch	72	59	65	54	42	54	74	0	138	113	117	131	736.5804254	886.7779899	897.6536714	672.0513746	255.5475105	332.6946418	299.2147634	0	618.9256706	707.0940936	763.8771007	647.7420503	-3.586335363	0.000861108	0.005301465	3.075458687	0.001347164	0.098347276	-1.166113978	0.127927988	0.191186208
AS-tDR-007910	-	-	chr10.trna1308-ValCAC	1	23	GTTTCCGTAGTGTAGTGGTTATCACGTTCGCCTCACACGCGAAAGGTCCCCGGTTCGAAACCGGGCGGAAACACCA	76	)))))))..)))..........(((.))))).......(((((.....))))).......((((((((((((.	GTTTCCGTAGTGTAGTGGTTATA	tRF-5	23	23C>A	350	128	171	150	93	128	161	135	142	151	159	174	3580.59929	1923.857334	2361.519659	1866.809374	565.8552019	788.6095212	650.9942826	687.712363	636.8655451	944.8779481	1038.089393	860.3596699	-3.609998893	0.004611689	0.013091666	1.291795025	0.089902317	0.351094993	-2.794560145	0.00857553	0.033081151
AS-tDR-000052	-	-	chr10.trna1308-ValCAC	1	23	GTTTCCGTAGTGTAGTGGTTATCACGTTCGCCTCACACGCGAAAGGTCCCCGGTTCGAAACCGGGCGGAAACACCA	76	)))))))..)))..........(((.))))).......(((((.....))))).......((((((((((((.	GTTTCCGTAGTGTAGTGGTTATC	tRF-5	23	ExactMatch	1719	577	783	672	543	569	733	591	700	802	728	973	17585.85766	8672.388138	10813.27423	8363.305995	3303.864243	3505.615762	2963.843535	3010.6519	3139.478039	5018.490823	4753.013071	4811.091717	-3.553246268	0.008999607	0.019874132	1.386151681	0.034266541	0.245845236	-2.563389215	0.01945792	0.053063097
AS-tDR-007919	-	-	chr10.trna1308-ValCAC	1	23	GTTTCCGTAGTGTAGTGGTTATCACGTTCGCCTCACACGCGAAAGGTCCCCGGTTCGAAACCGGGCGGAAACACCA	76	)))))))..)))..........(((.))))).......(((((.....))))).......((((((((((((.	GTTTCCGTAGTGTAGTGGTTATT	tRF-5	23	23C>T	1183	397	592	483	416	406	526	489	516	535	518	564	12102.4256	5966.963762	8175.553438	6011.126184	2531.137247	2501.370825	2126.850886	2491.047004	2314.243812	3347.746372	3381.951608	2788.752033	-3.341486686	0.007873686	0.018686499	1.226040615	0.091205973	0.351094993	-2.725429031	0.01300884	0.043645254
AS-tDR-001449	-	-	chr10.trna1308-ValCAC	1	32	GTTTCCGTAGTGTAGTGGTTATCACGTTCGCCTCACACGCGAAAGGTCCCCGGTTCGAAACCGGGCGGAAACACCA	76	)))))))..)))..........(((.))))).......(((((.....))))).......((((((((((((.	GTTTCCGTAGTGTAGTGGTTATCACGTTCGCC	tiRNA-5	32	ExactMatch	233	142	154	151	331	348	431	357	414	295	298	407	2383.656099	2134.27923	2126.748698	1879.25477	2013.957762	2144.032136	1742.723825	1818.617138	1856.777012	1845.953607	1945.601504	2012.450492	-1.104178877	0.194408167	0.247718003	-1.007638605	0.887924954	1	-1.112613263	0.098037333	0.154936269
AS-tDR-007276	-	-	chr10.trna1308-ValCAC	1	32	GTTTCCGTAGTGTAGTGGTTATCACGTTCGCCTCACACGCGAAAGGTCCCCGGTTCGAAACCGGGCGGAAACACCA	76	)))))))..)))..........(((.))))).......(((((.....))))).......((((((((((((.	GTTTCCGTAGTGTAGTGGTTATCACGTTCGCT	tiRNA-5	32	32C>T	260	179	184	206	408	402	510	415	567	338	343	485	2659.873758	2690.39424	2541.050393	2563.75154	2482.461531	2476.726778	2062.155802	2114.078746	2542.977212	2115.024811	2239.400389	2398.128965	-1.144390636	0.03248621	0.05280092	1.01751845	0.794364173	1	-1.124687848	0.027401791	0.064943842
AS-tDR-005435	-	-	chr10.trna1308-ValCAC	2	23	GTTTCCGTAGTGTAGTGGTTATCACGTTCGCCTCACACGCGAAAGGTCCCCGGTTCGAAACCGGGCGGAAACACCA	76	)))))))..)))..........(((.))))).......(((((.....))))).......((((((((((((.	TTTCCGTAGTGTAGTGGTTATC	tRF-5	22	ExactMatch	352	280	275	317	202	228	300	224	276	363	414	469	3601.059857	4208.437918	3797.765533	3945.190477	1229.061836	1404.71071	1213.032825	1141.093106	1237.851341	2271.461557	2702.949741	2319.015432	-3.116340177	1.41141E-06	0.000125891	1.709826053	0.031949951	0.245845236	-1.822606558	0.002048425	0.015803992
AS-tDR-010786	-	-	chr10.trna1308-ValCAC	2	23	GTTTCCGTAGTGTAGTGGTTATCACGTTCGCCTCACACGCGAAAGGTCCCCGGTTCGAAACCGGGCGGAAACACCA	76	)))))))..)))..........(((.))))).......(((((.....))))).......((((((((((((.	TTTCCGTAGTGTAGTGGTTATT	tRF-5	22	22C>T	245	169	181	210	204	171	206	182	209	260	257	274	2506.419503	2540.092886	2499.620223	2613.533123	1241.230765	1053.533032	832.9492063	927.1381487	937.3584432	1626.942162	1677.918076	1354.81925	-2.504074516	3.07076E-06	0.000172766	1.379956476	0.090241684	0.351094993	-1.814603982	0.000558268	0.005444227
AS-tDR-007910	-	-	chr13.trna2253-ValCAC	1	23	GTTTCCGTAGTGTAGTGGTTATCACGTTCGCCTCACACGCGAAAGGTCCCCGGTTCGAAACCGGGCGGAAACACCA	76	)))))))..)))..........(((.))))).......(((((.....))))).......((((((((((((.	GTTTCCGTAGTGTAGTGGTTATA	tRF-5	23	23C>A	350	128	171	150	93	128	161	135	142	151	159	174	3580.59929	1923.857334	2361.519659	1866.809374	565.8552019	788.6095212	650.9942826	687.712363	636.8655451	944.8779481	1038.089393	860.3596699	-3.609998893	0.004611689	0.013091666	1.291795025	0.089902317	0.351094993	-2.794560145	0.00857553	0.033081151
AS-tDR-000052	-	-	chr13.trna2253-ValCAC	1	23	GTTTCCGTAGTGTAGTGGTTATCACGTTCGCCTCACACGCGAAAGGTCCCCGGTTCGAAACCGGGCGGAAACACCA	76	)))))))..)))..........(((.))))).......(((((.....))))).......((((((((((((.	GTTTCCGTAGTGTAGTGGTTATC	tRF-5	23	ExactMatch	1719	577	783	672	543	569	733	591	700	802	728	973	17585.85766	8672.388138	10813.27423	8363.305995	3303.864243	3505.615762	2963.843535	3010.6519	3139.478039	5018.490823	4753.013071	4811.091717	-3.553246268	0.008999607	0.019874132	1.386151681	0.034266541	0.245845236	-2.563389215	0.01945792	0.053063097
AS-tDR-007919	-	-	chr13.trna2253-ValCAC	1	23	GTTTCCGTAGTGTAGTGGTTATCACGTTCGCCTCACACGCGAAAGGTCCCCGGTTCGAAACCGGGCGGAAACACCA	76	)))))))..)))..........(((.))))).......(((((.....))))).......((((((((((((.	GTTTCCGTAGTGTAGTGGTTATT	tRF-5	23	23C>T	1183	397	592	483	416	406	526	489	516	535	518	564	12102.4256	5966.963762	8175.553438	6011.126184	2531.137247	2501.370825	2126.850886	2491.047004	2314.243812	3347.746372	3381.951608	2788.752033	-3.341486686	0.007873686	0.018686499	1.226040615	0.091205973	0.351094993	-2.725429031	0.01300884	0.043645254
AS-tDR-001449	-	-	chr13.trna2253-ValCAC	1	32	GTTTCCGTAGTGTAGTGGTTATCACGTTCGCCTCACACGCGAAAGGTCCCCGGTTCGAAACCGGGCGGAAACACCA	76	)))))))..)))..........(((.))))).......(((((.....))))).......((((((((((((.	GTTTCCGTAGTGTAGTGGTTATCACGTTCGCC	tiRNA-5	32	ExactMatch	233	142	154	151	331	348	431	357	414	295	298	407	2383.656099	2134.27923	2126.748698	1879.25477	2013.957762	2144.032136	1742.723825	1818.617138	1856.777012	1845.953607	1945.601504	2012.450492	-1.104178877	0.194408167	0.247718003	-1.007638605	0.887924954	1	-1.112613263	0.098037333	0.154936269
AS-tDR-007276	-	-	chr13.trna2253-ValCAC	1	32	GTTTCCGTAGTGTAGTGGTTATCACGTTCGCCTCACACGCGAAAGGTCCCCGGTTCGAAACCGGGCGGAAACACCA	76	)))))))..)))..........(((.))))).......(((((.....))))).......((((((((((((.	GTTTCCGTAGTGTAGTGGTTATCACGTTCGCT	tiRNA-5	32	32C>T	260	179	184	206	408	402	510	415	567	338	343	485	2659.873758	2690.39424	2541.050393	2563.75154	2482.461531	2476.726778	2062.155802	2114.078746	2542.977212	2115.024811	2239.400389	2398.128965	-1.144390636	0.03248621	0.05280092	1.01751845	0.794364173	1	-1.124687848	0.027401791	0.064943842
AS-tDR-005435	-	-	chr13.trna2253-ValCAC	2	23	GTTTCCGTAGTGTAGTGGTTATCACGTTCGCCTCACACGCGAAAGGTCCCCGGTTCGAAACCGGGCGGAAACACCA	76	)))))))..)))..........(((.))))).......(((((.....))))).......((((((((((((.	TTTCCGTAGTGTAGTGGTTATC	tRF-5	22	ExactMatch	352	280	275	317	202	228	300	224	276	363	414	469	3601.059857	4208.437918	3797.765533	3945.190477	1229.061836	1404.71071	1213.032825	1141.093106	1237.851341	2271.461557	2702.949741	2319.015432	-3.116340177	1.41141E-06	0.000125891	1.709826053	0.031949951	0.245845236	-1.822606558	0.002048425	0.015803992
AS-tDR-010786	-	-	chr13.trna2253-ValCAC	2	23	GTTTCCGTAGTGTAGTGGTTATCACGTTCGCCTCACACGCGAAAGGTCCCCGGTTCGAAACCGGGCGGAAACACCA	76	)))))))..)))..........(((.))))).......(((((.....))))).......((((((((((((.	TTTCCGTAGTGTAGTGGTTATT	tRF-5	22	22C>T	245	169	181	210	204	171	206	182	209	260	257	274	2506.419503	2540.092886	2499.620223	2613.533123	1241.230765	1053.533032	832.9492063	927.1381487	937.3584432	1626.942162	1677.918076	1354.81925	-2.504074516	3.07076E-06	0.000172766	1.379956476	0.090241684	0.351094993	-1.814603982	0.000558268	0.005444227
AS-tDR-007910	-	-	chr2.trna4363-ValCAC	1	23	GTTTCCGTAGTGTAGTGGTTATCACGTTCGCCTCACACGCGAAAGGTCCCCGGTTCGAAACCGGGCGGAAACACCA	76	)))))))..)))..........(((.))))).......(((((.....))))).......((((((((((((.	GTTTCCGTAGTGTAGTGGTTATA	tRF-5	23	23C>A	350	128	171	150	93	128	161	135	142	151	159	174	3580.59929	1923.857334	2361.519659	1866.809374	565.8552019	788.6095212	650.9942826	687.712363	636.8655451	944.8779481	1038.089393	860.3596699	-3.609998893	0.004611689	0.013091666	1.291795025	0.089902317	0.351094993	-2.794560145	0.00857553	0.033081151
AS-tDR-000052	-	-	chr2.trna4363-ValCAC	1	23	GTTTCCGTAGTGTAGTGGTTATCACGTTCGCCTCACACGCGAAAGGTCCCCGGTTCGAAACCGGGCGGAAACACCA	76	)))))))..)))..........(((.))))).......(((((.....))))).......((((((((((((.	GTTTCCGTAGTGTAGTGGTTATC	tRF-5	23	ExactMatch	1719	577	783	672	543	569	733	591	700	802	728	973	17585.85766	8672.388138	10813.27423	8363.305995	3303.864243	3505.615762	2963.843535	3010.6519	3139.478039	5018.490823	4753.013071	4811.091717	-3.553246268	0.008999607	0.019874132	1.386151681	0.034266541	0.245845236	-2.563389215	0.01945792	0.053063097
AS-tDR-007919	-	-	chr2.trna4363-ValCAC	1	23	GTTTCCGTAGTGTAGTGGTTATCACGTTCGCCTCACACGCGAAAGGTCCCCGGTTCGAAACCGGGCGGAAACACCA	76	)))))))..)))..........(((.))))).......(((((.....))))).......((((((((((((.	GTTTCCGTAGTGTAGTGGTTATT	tRF-5	23	23C>T	1183	397	592	483	416	406	526	489	516	535	518	564	12102.4256	5966.963762	8175.553438	6011.126184	2531.137247	2501.370825	2126.850886	2491.047004	2314.243812	3347.746372	3381.951608	2788.752033	-3.341486686	0.007873686	0.018686499	1.226040615	0.091205973	0.351094993	-2.725429031	0.01300884	0.043645254
AS-tDR-001449	-	-	chr2.trna4363-ValCAC	1	32	GTTTCCGTAGTGTAGTGGTTATCACGTTCGCCTCACACGCGAAAGGTCCCCGGTTCGAAACCGGGCGGAAACACCA	76	)))))))..)))..........(((.))))).......(((((.....))))).......((((((((((((.	GTTTCCGTAGTGTAGTGGTTATCACGTTCGCC	tiRNA-5	32	ExactMatch	233	142	154	151	331	348	431	357	414	295	298	407	2383.656099	2134.27923	2126.748698	1879.25477	2013.957762	2144.032136	1742.723825	1818.617138	1856.777012	1845.953607	1945.601504	2012.450492	-1.104178877	0.194408167	0.247718003	-1.007638605	0.887924954	1	-1.112613263	0.098037333	0.154936269
AS-tDR-007276	-	-	chr2.trna4363-ValCAC	1	32	GTTTCCGTAGTGTAGTGGTTATCACGTTCGCCTCACACGCGAAAGGTCCCCGGTTCGAAACCGGGCGGAAACACCA	76	)))))))..)))..........(((.))))).......(((((.....))))).......((((((((((((.	GTTTCCGTAGTGTAGTGGTTATCACGTTCGCT	tiRNA-5	32	32C>T	260	179	184	206	408	402	510	415	567	338	343	485	2659.873758	2690.39424	2541.050393	2563.75154	2482.461531	2476.726778	2062.155802	2114.078746	2542.977212	2115.024811	2239.400389	2398.128965	-1.144390636	0.03248621	0.05280092	1.01751845	0.794364173	1	-1.124687848	0.027401791	0.064943842
AS-tDR-005435	-	-	chr2.trna4363-ValCAC	2	23	GTTTCCGTAGTGTAGTGGTTATCACGTTCGCCTCACACGCGAAAGGTCCCCGGTTCGAAACCGGGCGGAAACACCA	76	)))))))..)))..........(((.))))).......(((((.....))))).......((((((((((((.	TTTCCGTAGTGTAGTGGTTATC	tRF-5	22	ExactMatch	352	280	275	317	202	228	300	224	276	363	414	469	3601.059857	4208.437918	3797.765533	3945.190477	1229.061836	1404.71071	1213.032825	1141.093106	1237.851341	2271.461557	2702.949741	2319.015432	-3.116340177	1.41141E-06	0.000125891	1.709826053	0.031949951	0.245845236	-1.822606558	0.002048425	0.015803992
AS-tDR-010786	-	-	chr2.trna4363-ValCAC	2	23	GTTTCCGTAGTGTAGTGGTTATCACGTTCGCCTCACACGCGAAAGGTCCCCGGTTCGAAACCGGGCGGAAACACCA	76	)))))))..)))..........(((.))))).......(((((.....))))).......((((((((((((.	TTTCCGTAGTGTAGTGGTTATT	tRF-5	22	22C>T	245	169	181	210	204	171	206	182	209	260	257	274	2506.419503	2540.092886	2499.620223	2613.533123	1241.230765	1053.533032	832.9492063	927.1381487	937.3584432	1626.942162	1677.918076	1354.81925	-2.504074516	3.07076E-06	0.000172766	1.379956476	0.090241684	0.351094993	-1.814603982	0.000558268	0.005444227
AS-tDR-007910	-	-	chr10.trna1309-ValAAC	1	23	GTTTCCGTAGTGTAGTGGTTATCACGTTCGCCTAACACGCGAAAGGTCCCCGGTTCGAAACCGGGCGGAAACACCA	76	)))))))..)))..........(((.))))).......(((((.....))))).......((((((((((((.	GTTTCCGTAGTGTAGTGGTTATA	tRF-5	23	23C>A	350	128	171	150	93	128	161	135	142	151	159	174	3580.59929	1923.857334	2361.519659	1866.809374	565.8552019	788.6095212	650.9942826	687.712363	636.8655451	944.8779481	1038.089393	860.3596699	-3.609998893	0.004611689	0.013091666	1.291795025	0.089902317	0.351094993	-2.794560145	0.00857553	0.033081151
AS-tDR-000052	-	-	chr10.trna1309-ValAAC	1	23	GTTTCCGTAGTGTAGTGGTTATCACGTTCGCCTAACACGCGAAAGGTCCCCGGTTCGAAACCGGGCGGAAACACCA	76	)))))))..)))..........(((.))))).......(((((.....))))).......((((((((((((.	GTTTCCGTAGTGTAGTGGTTATC	tRF-5	23	ExactMatch	1719	577	783	672	543	569	733	591	700	802	728	973	17585.85766	8672.388138	10813.27423	8363.305995	3303.864243	3505.615762	2963.843535	3010.6519	3139.478039	5018.490823	4753.013071	4811.091717	-3.553246268	0.008999607	0.019874132	1.386151681	0.034266541	0.245845236	-2.563389215	0.01945792	0.053063097
AS-tDR-007919	-	-	chr10.trna1309-ValAAC	1	23	GTTTCCGTAGTGTAGTGGTTATCACGTTCGCCTAACACGCGAAAGGTCCCCGGTTCGAAACCGGGCGGAAACACCA	76	)))))))..)))..........(((.))))).......(((((.....))))).......((((((((((((.	GTTTCCGTAGTGTAGTGGTTATT	tRF-5	23	23C>T	1183	397	592	483	416	406	526	489	516	535	518	564	12102.4256	5966.963762	8175.553438	6011.126184	2531.137247	2501.370825	2126.850886	2491.047004	2314.243812	3347.746372	3381.951608	2788.752033	-3.341486686	0.007873686	0.018686499	1.226040615	0.091205973	0.351094993	-2.725429031	0.01300884	0.043645254
AS-tDR-001449	-	-	chr10.trna1309-ValAAC	1	32	GTTTCCGTAGTGTAGTGGTTATCACGTTCGCCTAACACGCGAAAGGTCCCCGGTTCGAAACCGGGCGGAAACACCA	76	)))))))..)))..........(((.))))).......(((((.....))))).......((((((((((((.	GTTTCCGTAGTGTAGTGGTTATCACGTTCGCC	tiRNA-5	32	ExactMatch	233	142	154	151	331	348	431	357	414	295	298	407	2383.656099	2134.27923	2126.748698	1879.25477	2013.957762	2144.032136	1742.723825	1818.617138	1856.777012	1845.953607	1945.601504	2012.450492	-1.104178877	0.194408167	0.247718003	-1.007638605	0.887924954	1	-1.112613263	0.098037333	0.154936269
AS-tDR-007276	-	-	chr10.trna1309-ValAAC	1	32	GTTTCCGTAGTGTAGTGGTTATCACGTTCGCCTAACACGCGAAAGGTCCCCGGTTCGAAACCGGGCGGAAACACCA	76	)))))))..)))..........(((.))))).......(((((.....))))).......((((((((((((.	GTTTCCGTAGTGTAGTGGTTATCACGTTCGCT	tiRNA-5	32	32C>T	260	179	184	206	408	402	510	415	567	338	343	485	2659.873758	2690.39424	2541.050393	2563.75154	2482.461531	2476.726778	2062.155802	2114.078746	2542.977212	2115.024811	2239.400389	2398.128965	-1.144390636	0.03248621	0.05280092	1.01751845	0.794364173	1	-1.124687848	0.027401791	0.064943842
AS-tDR-005435	-	-	chr10.trna1309-ValAAC	2	23	GTTTCCGTAGTGTAGTGGTTATCACGTTCGCCTAACACGCGAAAGGTCCCCGGTTCGAAACCGGGCGGAAACACCA	76	)))))))..)))..........(((.))))).......(((((.....))))).......((((((((((((.	TTTCCGTAGTGTAGTGGTTATC	tRF-5	22	ExactMatch	352	280	275	317	202	228	300	224	276	363	414	469	3601.059857	4208.437918	3797.765533	3945.190477	1229.061836	1404.71071	1213.032825	1141.093106	1237.851341	2271.461557	2702.949741	2319.015432	-3.116340177	1.41141E-06	0.000125891	1.709826053	0.031949951	0.245845236	-1.822606558	0.002048425	0.015803992
AS-tDR-010786	-	-	chr10.trna1309-ValAAC	2	23	GTTTCCGTAGTGTAGTGGTTATCACGTTCGCCTAACACGCGAAAGGTCCCCGGTTCGAAACCGGGCGGAAACACCA	76	)))))))..)))..........(((.))))).......(((((.....))))).......((((((((((((.	TTTCCGTAGTGTAGTGGTTATT	tRF-5	22	22C>T	245	169	181	210	204	171	206	182	209	260	257	274	2506.419503	2540.092886	2499.620223	2613.533123	1241.230765	1053.533032	832.9492063	927.1381487	937.3584432	1626.942162	1677.918076	1354.81925	-2.504074516	3.07076E-06	0.000172766	1.379956476	0.090241684	0.351094993	-1.814603982	0.000558268	0.005444227
AS-tDR-007910	-	-	chr10.trna1315-ValAAC	1	23	GTTTCCGTAGTGTAGTGGTTATCACGTTCGCCTAACACGCGAAAGGTCCCCGGTTCGAAACCGGGCGGAAACACCA	76	)))))))..)))..........(((.))))).......(((((.....))))).......((((((((((((.	GTTTCCGTAGTGTAGTGGTTATA	tRF-5	23	23C>A	350	128	171	150	93	128	161	135	142	151	159	174	3580.59929	1923.857334	2361.519659	1866.809374	565.8552019	788.6095212	650.9942826	687.712363	636.8655451	944.8779481	1038.089393	860.3596699	-3.609998893	0.004611689	0.013091666	1.291795025	0.089902317	0.351094993	-2.794560145	0.00857553	0.033081151
AS-tDR-000052	-	-	chr10.trna1315-ValAAC	1	23	GTTTCCGTAGTGTAGTGGTTATCACGTTCGCCTAACACGCGAAAGGTCCCCGGTTCGAAACCGGGCGGAAACACCA	76	)))))))..)))..........(((.))))).......(((((.....))))).......((((((((((((.	GTTTCCGTAGTGTAGTGGTTATC	tRF-5	23	ExactMatch	1719	577	783	672	543	569	733	591	700	802	728	973	17585.85766	8672.388138	10813.27423	8363.305995	3303.864243	3505.615762	2963.843535	3010.6519	3139.478039	5018.490823	4753.013071	4811.091717	-3.553246268	0.008999607	0.019874132	1.386151681	0.034266541	0.245845236	-2.563389215	0.01945792	0.053063097
AS-tDR-007919	-	-	chr10.trna1315-ValAAC	1	23	GTTTCCGTAGTGTAGTGGTTATCACGTTCGCCTAACACGCGAAAGGTCCCCGGTTCGAAACCGGGCGGAAACACCA	76	)))))))..)))..........(((.))))).......(((((.....))))).......((((((((((((.	GTTTCCGTAGTGTAGTGGTTATT	tRF-5	23	23C>T	1183	397	592	483	416	406	526	489	516	535	518	564	12102.4256	5966.963762	8175.553438	6011.126184	2531.137247	2501.370825	2126.850886	2491.047004	2314.243812	3347.746372	3381.951608	2788.752033	-3.341486686	0.007873686	0.018686499	1.226040615	0.091205973	0.351094993	-2.725429031	0.01300884	0.043645254
AS-tDR-001449	-	-	chr10.trna1315-ValAAC	1	32	GTTTCCGTAGTGTAGTGGTTATCACGTTCGCCTAACACGCGAAAGGTCCCCGGTTCGAAACCGGGCGGAAACACCA	76	)))))))..)))..........(((.))))).......(((((.....))))).......((((((((((((.	GTTTCCGTAGTGTAGTGGTTATCACGTTCGCC	tiRNA-5	32	ExactMatch	233	142	154	151	331	348	431	357	414	295	298	407	2383.656099	2134.27923	2126.748698	1879.25477	2013.957762	2144.032136	1742.723825	1818.617138	1856.777012	1845.953607	1945.601504	2012.450492	-1.104178877	0.194408167	0.247718003	-1.007638605	0.887924954	1	-1.112613263	0.098037333	0.154936269
AS-tDR-007276	-	-	chr10.trna1315-ValAAC	1	32	GTTTCCGTAGTGTAGTGGTTATCACGTTCGCCTAACACGCGAAAGGTCCCCGGTTCGAAACCGGGCGGAAACACCA	76	)))))))..)))..........(((.))))).......(((((.....))))).......((((((((((((.	GTTTCCGTAGTGTAGTGGTTATCACGTTCGCT	tiRNA-5	32	32C>T	260	179	184	206	408	402	510	415	567	338	343	485	2659.873758	2690.39424	2541.050393	2563.75154	2482.461531	2476.726778	2062.155802	2114.078746	2542.977212	2115.024811	2239.400389	2398.128965	-1.144390636	0.03248621	0.05280092	1.01751845	0.794364173	1	-1.124687848	0.027401791	0.064943842
AS-tDR-005435	-	-	chr10.trna1315-ValAAC	2	23	GTTTCCGTAGTGTAGTGGTTATCACGTTCGCCTAACACGCGAAAGGTCCCCGGTTCGAAACCGGGCGGAAACACCA	76	)))))))..)))..........(((.))))).......(((((.....))))).......((((((((((((.	TTTCCGTAGTGTAGTGGTTATC	tRF-5	22	ExactMatch	352	280	275	317	202	228	300	224	276	363	414	469	3601.059857	4208.437918	3797.765533	3945.190477	1229.061836	1404.71071	1213.032825	1141.093106	1237.851341	2271.461557	2702.949741	2319.015432	-3.116340177	1.41141E-06	0.000125891	1.709826053	0.031949951	0.245845236	-1.822606558	0.002048425	0.015803992
AS-tDR-010786	-	-	chr10.trna1315-ValAAC	2	23	GTTTCCGTAGTGTAGTGGTTATCACGTTCGCCTAACACGCGAAAGGTCCCCGGTTCGAAACCGGGCGGAAACACCA	76	)))))))..)))..........(((.))))).......(((((.....))))).......((((((((((((.	TTTCCGTAGTGTAGTGGTTATT	tRF-5	22	22C>T	245	169	181	210	204	171	206	182	209	260	257	274	2506.419503	2540.092886	2499.620223	2613.533123	1241.230765	1053.533032	832.9492063	927.1381487	937.3584432	1626.942162	1677.918076	1354.81925	-2.504074516	3.07076E-06	0.000172766	1.379956476	0.090241684	0.351094993	-1.814603982	0.000558268	0.005444227
AS-tDR-007910	-	-	chr2.trna9605-ValAAC	1	23	GTTTCCGTAGTGTAGTGGTTATCACGTTCGCCTAACACGCGAAAGGTCCCCGGTTCGAAACCGGGCGGAAACACCA	76	)))))))..)))..........(((.))))).......(((((.....))))).......((((((((((((.	GTTTCCGTAGTGTAGTGGTTATA	tRF-5	23	23C>A	350	128	171	150	93	128	161	135	142	151	159	174	3580.59929	1923.857334	2361.519659	1866.809374	565.8552019	788.6095212	650.9942826	687.712363	636.8655451	944.8779481	1038.089393	860.3596699	-3.609998893	0.004611689	0.013091666	1.291795025	0.089902317	0.351094993	-2.794560145	0.00857553	0.033081151
AS-tDR-000052	-	-	chr2.trna9605-ValAAC	1	23	GTTTCCGTAGTGTAGTGGTTATCACGTTCGCCTAACACGCGAAAGGTCCCCGGTTCGAAACCGGGCGGAAACACCA	76	)))))))..)))..........(((.))))).......(((((.....))))).......((((((((((((.	GTTTCCGTAGTGTAGTGGTTATC	tRF-5	23	ExactMatch	1719	577	783	672	543	569	733	591	700	802	728	973	17585.85766	8672.388138	10813.27423	8363.305995	3303.864243	3505.615762	2963.843535	3010.6519	3139.478039	5018.490823	4753.013071	4811.091717	-3.553246268	0.008999607	0.019874132	1.386151681	0.034266541	0.245845236	-2.563389215	0.01945792	0.053063097
AS-tDR-007919	-	-	chr2.trna9605-ValAAC	1	23	GTTTCCGTAGTGTAGTGGTTATCACGTTCGCCTAACACGCGAAAGGTCCCCGGTTCGAAACCGGGCGGAAACACCA	76	)))))))..)))..........(((.))))).......(((((.....))))).......((((((((((((.	GTTTCCGTAGTGTAGTGGTTATT	tRF-5	23	23C>T	1183	397	592	483	416	406	526	489	516	535	518	564	12102.4256	5966.963762	8175.553438	6011.126184	2531.137247	2501.370825	2126.850886	2491.047004	2314.243812	3347.746372	3381.951608	2788.752033	-3.341486686	0.007873686	0.018686499	1.226040615	0.091205973	0.351094993	-2.725429031	0.01300884	0.043645254
AS-tDR-001449	-	-	chr2.trna9605-ValAAC	1	32	GTTTCCGTAGTGTAGTGGTTATCACGTTCGCCTAACACGCGAAAGGTCCCCGGTTCGAAACCGGGCGGAAACACCA	76	)))))))..)))..........(((.))))).......(((((.....))))).......((((((((((((.	GTTTCCGTAGTGTAGTGGTTATCACGTTCGCC	tiRNA-5	32	ExactMatch	233	142	154	151	331	348	431	357	414	295	298	407	2383.656099	2134.27923	2126.748698	1879.25477	2013.957762	2144.032136	1742.723825	1818.617138	1856.777012	1845.953607	1945.601504	2012.450492	-1.104178877	0.194408167	0.247718003	-1.007638605	0.887924954	1	-1.112613263	0.098037333	0.154936269
AS-tDR-007276	-	-	chr2.trna9605-ValAAC	1	32	GTTTCCGTAGTGTAGTGGTTATCACGTTCGCCTAACACGCGAAAGGTCCCCGGTTCGAAACCGGGCGGAAACACCA	76	)))))))..)))..........(((.))))).......(((((.....))))).......((((((((((((.	GTTTCCGTAGTGTAGTGGTTATCACGTTCGCT	tiRNA-5	32	32C>T	260	179	184	206	408	402	510	415	567	338	343	485	2659.873758	2690.39424	2541.050393	2563.75154	2482.461531	2476.726778	2062.155802	2114.078746	2542.977212	2115.024811	2239.400389	2398.128965	-1.144390636	0.03248621	0.05280092	1.01751845	0.794364173	1	-1.124687848	0.027401791	0.064943842
AS-tDR-005435	-	-	chr2.trna9605-ValAAC	2	23	GTTTCCGTAGTGTAGTGGTTATCACGTTCGCCTAACACGCGAAAGGTCCCCGGTTCGAAACCGGGCGGAAACACCA	76	)))))))..)))..........(((.))))).......(((((.....))))).......((((((((((((.	TTTCCGTAGTGTAGTGGTTATC	tRF-5	22	ExactMatch	352	280	275	317	202	228	300	224	276	363	414	469	3601.059857	4208.437918	3797.765533	3945.190477	1229.061836	1404.71071	1213.032825	1141.093106	1237.851341	2271.461557	2702.949741	2319.015432	-3.116340177	1.41141E-06	0.000125891	1.709826053	0.031949951	0.245845236	-1.822606558	0.002048425	0.015803992
AS-tDR-010786	-	-	chr2.trna9605-ValAAC	2	23	GTTTCCGTAGTGTAGTGGTTATCACGTTCGCCTAACACGCGAAAGGTCCCCGGTTCGAAACCGGGCGGAAACACCA	76	)))))))..)))..........(((.))))).......(((((.....))))).......((((((((((((.	TTTCCGTAGTGTAGTGGTTATT	tRF-5	22	22C>T	245	169	181	210	204	171	206	182	209	260	257	274	2506.419503	2540.092886	2499.620223	2613.533123	1241.230765	1053.533032	832.9492063	927.1381487	937.3584432	1626.942162	1677.918076	1354.81925	-2.504074516	3.07076E-06	0.000172766	1.379956476	0.090241684	0.351094993	-1.814603982	0.000558268	0.005444227
AS-tDR-007910	-	-	chr3.trna11056-ValAAC	1	23	GTTTCCGTAGTGTAGTGGTTATCACGTTCGCCTAACACGCGAAAGGTCCCCGGTTCGAAACCGGGCGGAAACACCA	76	)))))))..)))..........(((.))))).......(((((.....))))).......((((((((((((.	GTTTCCGTAGTGTAGTGGTTATA	tRF-5	23	23C>A	350	128	171	150	93	128	161	135	142	151	159	174	3580.59929	1923.857334	2361.519659	1866.809374	565.8552019	788.6095212	650.9942826	687.712363	636.8655451	944.8779481	1038.089393	860.3596699	-3.609998893	0.004611689	0.013091666	1.291795025	0.089902317	0.351094993	-2.794560145	0.00857553	0.033081151
AS-tDR-000052	-	-	chr3.trna11056-ValAAC	1	23	GTTTCCGTAGTGTAGTGGTTATCACGTTCGCCTAACACGCGAAAGGTCCCCGGTTCGAAACCGGGCGGAAACACCA	76	)))))))..)))..........(((.))))).......(((((.....))))).......((((((((((((.	GTTTCCGTAGTGTAGTGGTTATC	tRF-5	23	ExactMatch	1719	577	783	672	543	569	733	591	700	802	728	973	17585.85766	8672.388138	10813.27423	8363.305995	3303.864243	3505.615762	2963.843535	3010.6519	3139.478039	5018.490823	4753.013071	4811.091717	-3.553246268	0.008999607	0.019874132	1.386151681	0.034266541	0.245845236	-2.563389215	0.01945792	0.053063097
AS-tDR-007919	-	-	chr3.trna11056-ValAAC	1	23	GTTTCCGTAGTGTAGTGGTTATCACGTTCGCCTAACACGCGAAAGGTCCCCGGTTCGAAACCGGGCGGAAACACCA	76	)))))))..)))..........(((.))))).......(((((.....))))).......((((((((((((.	GTTTCCGTAGTGTAGTGGTTATT	tRF-5	23	23C>T	1183	397	592	483	416	406	526	489	516	535	518	564	12102.4256	5966.963762	8175.553438	6011.126184	2531.137247	2501.370825	2126.850886	2491.047004	2314.243812	3347.746372	3381.951608	2788.752033	-3.341486686	0.007873686	0.018686499	1.226040615	0.091205973	0.351094993	-2.725429031	0.01300884	0.043645254
AS-tDR-001449	-	-	chr3.trna11056-ValAAC	1	32	GTTTCCGTAGTGTAGTGGTTATCACGTTCGCCTAACACGCGAAAGGTCCCCGGTTCGAAACCGGGCGGAAACACCA	76	)))))))..)))..........(((.))))).......(((((.....))))).......((((((((((((.	GTTTCCGTAGTGTAGTGGTTATCACGTTCGCC	tiRNA-5	32	ExactMatch	233	142	154	151	331	348	431	357	414	295	298	407	2383.656099	2134.27923	2126.748698	1879.25477	2013.957762	2144.032136	1742.723825	1818.617138	1856.777012	1845.953607	1945.601504	2012.450492	-1.104178877	0.194408167	0.247718003	-1.007638605	0.887924954	1	-1.112613263	0.098037333	0.154936269
AS-tDR-007276	-	-	chr3.trna11056-ValAAC	1	32	GTTTCCGTAGTGTAGTGGTTATCACGTTCGCCTAACACGCGAAAGGTCCCCGGTTCGAAACCGGGCGGAAACACCA	76	)))))))..)))..........(((.))))).......(((((.....))))).......((((((((((((.	GTTTCCGTAGTGTAGTGGTTATCACGTTCGCT	tiRNA-5	32	32C>T	260	179	184	206	408	402	510	415	567	338	343	485	2659.873758	2690.39424	2541.050393	2563.75154	2482.461531	2476.726778	2062.155802	2114.078746	2542.977212	2115.024811	2239.400389	2398.128965	-1.144390636	0.03248621	0.05280092	1.01751845	0.794364173	1	-1.124687848	0.027401791	0.064943842
AS-tDR-005435	-	-	chr3.trna11056-ValAAC	2	23	GTTTCCGTAGTGTAGTGGTTATCACGTTCGCCTAACACGCGAAAGGTCCCCGGTTCGAAACCGGGCGGAAACACCA	76	)))))))..)))..........(((.))))).......(((((.....))))).......((((((((((((.	TTTCCGTAGTGTAGTGGTTATC	tRF-5	22	ExactMatch	352	280	275	317	202	228	300	224	276	363	414	469	3601.059857	4208.437918	3797.765533	3945.190477	1229.061836	1404.71071	1213.032825	1141.093106	1237.851341	2271.461557	2702.949741	2319.015432	-3.116340177	1.41141E-06	0.000125891	1.709826053	0.031949951	0.245845236	-1.822606558	0.002048425	0.015803992
AS-tDR-010786	-	-	chr3.trna11056-ValAAC	2	23	GTTTCCGTAGTGTAGTGGTTATCACGTTCGCCTAACACGCGAAAGGTCCCCGGTTCGAAACCGGGCGGAAACACCA	76	)))))))..)))..........(((.))))).......(((((.....))))).......((((((((((((.	TTTCCGTAGTGTAGTGGTTATT	tRF-5	22	22C>T	245	169	181	210	204	171	206	182	209	260	257	274	2506.419503	2540.092886	2499.620223	2613.533123	1241.230765	1053.533032	832.9492063	927.1381487	937.3584432	1626.942162	1677.918076	1354.81925	-2.504074516	3.07076E-06	0.000172766	1.379956476	0.090241684	0.351094993	-1.814603982	0.000558268	0.005444227
AS-tDR-007910	-	-	chr17.trna1601-ValCAC	1	23	GTTTCCGTAGTGTAGTGGTTATCACGTTCGCCTCACACGCGAAAGGTCCCCGGTTCGAGACCGGGCGGAAACACCA	76	)))))))..)))..........(((.))))).......(((((.....))))).......((((((((((((.	GTTTCCGTAGTGTAGTGGTTATA	tRF-5	23	23C>A	350	128	171	150	93	128	161	135	142	151	159	174	3580.59929	1923.857334	2361.519659	1866.809374	565.8552019	788.6095212	650.9942826	687.712363	636.8655451	944.8779481	1038.089393	860.3596699	-3.609998893	0.004611689	0.013091666	1.291795025	0.089902317	0.351094993	-2.794560145	0.00857553	0.033081151
AS-tDR-000052	-	-	chr17.trna1601-ValCAC	1	23	GTTTCCGTAGTGTAGTGGTTATCACGTTCGCCTCACACGCGAAAGGTCCCCGGTTCGAGACCGGGCGGAAACACCA	76	)))))))..)))..........(((.))))).......(((((.....))))).......((((((((((((.	GTTTCCGTAGTGTAGTGGTTATC	tRF-5	23	ExactMatch	1719	577	783	672	543	569	733	591	700	802	728	973	17585.85766	8672.388138	10813.27423	8363.305995	3303.864243	3505.615762	2963.843535	3010.6519	3139.478039	5018.490823	4753.013071	4811.091717	-3.553246268	0.008999607	0.019874132	1.386151681	0.034266541	0.245845236	-2.563389215	0.01945792	0.053063097
AS-tDR-007919	-	-	chr17.trna1601-ValCAC	1	23	GTTTCCGTAGTGTAGTGGTTATCACGTTCGCCTCACACGCGAAAGGTCCCCGGTTCGAGACCGGGCGGAAACACCA	76	)))))))..)))..........(((.))))).......(((((.....))))).......((((((((((((.	GTTTCCGTAGTGTAGTGGTTATT	tRF-5	23	23C>T	1183	397	592	483	416	406	526	489	516	535	518	564	12102.4256	5966.963762	8175.553438	6011.126184	2531.137247	2501.370825	2126.850886	2491.047004	2314.243812	3347.746372	3381.951608	2788.752033	-3.341486686	0.007873686	0.018686499	1.226040615	0.091205973	0.351094993	-2.725429031	0.01300884	0.043645254
AS-tDR-001449	-	-	chr17.trna1601-ValCAC	1	32	GTTTCCGTAGTGTAGTGGTTATCACGTTCGCCTCACACGCGAAAGGTCCCCGGTTCGAGACCGGGCGGAAACACCA	76	)))))))..)))..........(((.))))).......(((((.....))))).......((((((((((((.	GTTTCCGTAGTGTAGTGGTTATCACGTTCGCC	tiRNA-5	32	ExactMatch	233	142	154	151	331	348	431	357	414	295	298	407	2383.656099	2134.27923	2126.748698	1879.25477	2013.957762	2144.032136	1742.723825	1818.617138	1856.777012	1845.953607	1945.601504	2012.450492	-1.104178877	0.194408167	0.247718003	-1.007638605	0.887924954	1	-1.112613263	0.098037333	0.154936269
AS-tDR-007276	-	-	chr17.trna1601-ValCAC	1	32	GTTTCCGTAGTGTAGTGGTTATCACGTTCGCCTCACACGCGAAAGGTCCCCGGTTCGAGACCGGGCGGAAACACCA	76	)))))))..)))..........(((.))))).......(((((.....))))).......((((((((((((.	GTTTCCGTAGTGTAGTGGTTATCACGTTCGCT	tiRNA-5	32	32C>T	260	179	184	206	408	402	510	415	567	338	343	485	2659.873758	2690.39424	2541.050393	2563.75154	2482.461531	2476.726778	2062.155802	2114.078746	2542.977212	2115.024811	2239.400389	2398.128965	-1.144390636	0.03248621	0.05280092	1.01751845	0.794364173	1	-1.124687848	0.027401791	0.064943842
AS-tDR-005435	-	-	chr17.trna1601-ValCAC	2	23	GTTTCCGTAGTGTAGTGGTTATCACGTTCGCCTCACACGCGAAAGGTCCCCGGTTCGAGACCGGGCGGAAACACCA	76	)))))))..)))..........(((.))))).......(((((.....))))).......((((((((((((.	TTTCCGTAGTGTAGTGGTTATC	tRF-5	22	ExactMatch	352	280	275	317	202	228	300	224	276	363	414	469	3601.059857	4208.437918	3797.765533	3945.190477	1229.061836	1404.71071	1213.032825	1141.093106	1237.851341	2271.461557	2702.949741	2319.015432	-3.116340177	1.41141E-06	0.000125891	1.709826053	0.031949951	0.245845236	-1.822606558	0.002048425	0.015803992
AS-tDR-010786	-	-	chr17.trna1601-ValCAC	2	23	GTTTCCGTAGTGTAGTGGTTATCACGTTCGCCTCACACGCGAAAGGTCCCCGGTTCGAGACCGGGCGGAAACACCA	76	)))))))..)))..........(((.))))).......(((((.....))))).......((((((((((((.	TTTCCGTAGTGTAGTGGTTATT	tRF-5	22	22C>T	245	169	181	210	204	171	206	182	209	260	257	274	2506.419503	2540.092886	2499.620223	2613.533123	1241.230765	1053.533032	832.9492063	927.1381487	937.3584432	1626.942162	1677.918076	1354.81925	-2.504074516	3.07076E-06	0.000172766	1.379956476	0.090241684	0.351094993	-1.814603982	0.000558268	0.005444227
AS-tDR-007910	-	-	pre-chr2.trna4363-ValCAC	41	63	ATTCTTATGTAATCTCTCAGAGGCGCTCTTCCAACAGGCAGTTTCCGTAGTGTAGTGGTTATCACGTTCGCCTCACACGCGAAAGGTCCCCGGTTCGAAACCGGGCGGAAACACTTGGTCTCCTTTTAACCAATTTATGGTTACCACAATGGG	153	...(((((((.........(((((......((....))..(((((((..((((.(.(((.(......).))).))))).(....)...((((((.....))))))))))))).....)))))....((((((.....))))))..)).)))))	GTTTCCGTAGTGTAGTGGTTATA	Other	23	23C>A	350	128	171	150	93	128	161	135	142	151	159	174	3580.59929	1923.857334	2361.519659	1866.809374	565.8552019	788.6095212	650.9942826	687.712363	636.8655451	944.8779481	1038.089393	860.3596699	-3.609998893	0.004611689	0.013091666	1.291795025	0.089902317	0.351094993	-2.794560145	0.00857553	0.033081151
AS-tDR-000052	-	-	pre-chr2.trna4363-ValCAC	41	63	ATTCTTATGTAATCTCTCAGAGGCGCTCTTCCAACAGGCAGTTTCCGTAGTGTAGTGGTTATCACGTTCGCCTCACACGCGAAAGGTCCCCGGTTCGAAACCGGGCGGAAACACTTGGTCTCCTTTTAACCAATTTATGGTTACCACAATGGG	153	...(((((((.........(((((......((....))..(((((((..((((.(.(((.(......).))).))))).(....)...((((((.....))))))))))))).....)))))....((((((.....))))))..)).)))))	GTTTCCGTAGTGTAGTGGTTATC	Other	23	ExactMatch	1719	577	783	672	543	569	733	591	700	802	728	973	17585.85766	8672.388138	10813.27423	8363.305995	3303.864243	3505.615762	2963.843535	3010.6519	3139.478039	5018.490823	4753.013071	4811.091717	-3.553246268	0.008999607	0.019874132	1.386151681	0.034266541	0.245845236	-2.563389215	0.01945792	0.053063097
AS-tDR-007919	-	-	pre-chr2.trna4363-ValCAC	41	63	ATTCTTATGTAATCTCTCAGAGGCGCTCTTCCAACAGGCAGTTTCCGTAGTGTAGTGGTTATCACGTTCGCCTCACACGCGAAAGGTCCCCGGTTCGAAACCGGGCGGAAACACTTGGTCTCCTTTTAACCAATTTATGGTTACCACAATGGG	153	...(((((((.........(((((......((....))..(((((((..((((.(.(((.(......).))).))))).(....)...((((((.....))))))))))))).....)))))....((((((.....))))))..)).)))))	GTTTCCGTAGTGTAGTGGTTATT	Other	23	23C>T	1183	397	592	483	416	406	526	489	516	535	518	564	12102.4256	5966.963762	8175.553438	6011.126184	2531.137247	2501.370825	2126.850886	2491.047004	2314.243812	3347.746372	3381.951608	2788.752033	-3.341486686	0.007873686	0.018686499	1.226040615	0.091205973	0.351094993	-2.725429031	0.01300884	0.043645254
AS-tDR-001449	-	-	pre-chr2.trna4363-ValCAC	41	72	ATTCTTATGTAATCTCTCAGAGGCGCTCTTCCAACAGGCAGTTTCCGTAGTGTAGTGGTTATCACGTTCGCCTCACACGCGAAAGGTCCCCGGTTCGAAACCGGGCGGAAACACTTGGTCTCCTTTTAACCAATTTATGGTTACCACAATGGG	153	...(((((((.........(((((......((....))..(((((((..((((.(.(((.(......).))).))))).(....)...((((((.....))))))))))))).....)))))....((((((.....))))))..)).)))))	GTTTCCGTAGTGTAGTGGTTATCACGTTCGCC	Other	32	ExactMatch	233	142	154	151	331	348	431	357	414	295	298	407	2383.656099	2134.27923	2126.748698	1879.25477	2013.957762	2144.032136	1742.723825	1818.617138	1856.777012	1845.953607	1945.601504	2012.450492	-1.104178877	0.194408167	0.247718003	-1.007638605	0.887924954	1	-1.112613263	0.098037333	0.154936269
AS-tDR-007276	-	-	pre-chr2.trna4363-ValCAC	41	72	ATTCTTATGTAATCTCTCAGAGGCGCTCTTCCAACAGGCAGTTTCCGTAGTGTAGTGGTTATCACGTTCGCCTCACACGCGAAAGGTCCCCGGTTCGAAACCGGGCGGAAACACTTGGTCTCCTTTTAACCAATTTATGGTTACCACAATGGG	153	...(((((((.........(((((......((....))..(((((((..((((.(.(((.(......).))).))))).(....)...((((((.....))))))))))))).....)))))....((((((.....))))))..)).)))))	GTTTCCGTAGTGTAGTGGTTATCACGTTCGCT	Other	32	32C>T	260	179	184	206	408	402	510	415	567	338	343	485	2659.873758	2690.39424	2541.050393	2563.75154	2482.461531	2476.726778	2062.155802	2114.078746	2542.977212	2115.024811	2239.400389	2398.128965	-1.144390636	0.03248621	0.05280092	1.01751845	0.794364173	1	-1.124687848	0.027401791	0.064943842
AS-tDR-005435	-	-	pre-chr2.trna4363-ValCAC	42	63	ATTCTTATGTAATCTCTCAGAGGCGCTCTTCCAACAGGCAGTTTCCGTAGTGTAGTGGTTATCACGTTCGCCTCACACGCGAAAGGTCCCCGGTTCGAAACCGGGCGGAAACACTTGGTCTCCTTTTAACCAATTTATGGTTACCACAATGGG	153	...(((((((.........(((((......((....))..(((((((..((((.(.(((.(......).))).))))).(....)...((((((.....))))))))))))).....)))))....((((((.....))))))..)).)))))	TTTCCGTAGTGTAGTGGTTATC	Other	22	ExactMatch	352	280	275	317	202	228	300	224	276	363	414	469	3601.059857	4208.437918	3797.765533	3945.190477	1229.061836	1404.71071	1213.032825	1141.093106	1237.851341	2271.461557	2702.949741	2319.015432	-3.116340177	1.41141E-06	0.000125891	1.709826053	0.031949951	0.245845236	-1.822606558	0.002048425	0.015803992
AS-tDR-010786	-	-	pre-chr2.trna4363-ValCAC	42	63	ATTCTTATGTAATCTCTCAGAGGCGCTCTTCCAACAGGCAGTTTCCGTAGTGTAGTGGTTATCACGTTCGCCTCACACGCGAAAGGTCCCCGGTTCGAAACCGGGCGGAAACACTTGGTCTCCTTTTAACCAATTTATGGTTACCACAATGGG	153	...(((((((.........(((((......((....))..(((((((..((((.(.(((.(......).))).))))).(....)...((((((.....))))))))))))).....)))))....((((((.....))))))..)).)))))	TTTCCGTAGTGTAGTGGTTATT	Other	22	22C>T	245	169	181	210	204	171	206	182	209	260	257	274	2506.419503	2540.092886	2499.620223	2613.533123	1241.230765	1053.533032	832.9492063	927.1381487	937.3584432	1626.942162	1677.918076	1354.81925	-2.504074516	3.07076E-06	0.000172766	1.379956476	0.090241684	0.351094993	-1.814603982	0.000558268	0.005444227
AS-tDR-007910	-	-	pre-chr13.trna2253-ValCAC	41	63	TCACTTTAAGTACAGTTTATATAAGCGCAGTAGACAGCTAGTTTCCGTAGTGTAGTGGTTATCACGTTCGCCTCACACGCGAAAGGTCCCCGGTTCGAAACCGGGCGGAAACAGCTACTTCCTACTTTTTGTAGGAGGTACCTATTATTATAC	153	..............((((....))))..(((((..((((.(((((((..((((.(.(((.(......).))).))))).(....)...((((((.....)))))))))))))))))(((((((((.....)))))))))..))))).......	GTTTCCGTAGTGTAGTGGTTATA	Other	23	23C>A	350	128	171	150	93	128	161	135	142	151	159	174	3580.59929	1923.857334	2361.519659	1866.809374	565.8552019	788.6095212	650.9942826	687.712363	636.8655451	944.8779481	1038.089393	860.3596699	-3.609998893	0.004611689	0.013091666	1.291795025	0.089902317	0.351094993	-2.794560145	0.00857553	0.033081151
AS-tDR-000052	-	-	pre-chr13.trna2253-ValCAC	41	63	TCACTTTAAGTACAGTTTATATAAGCGCAGTAGACAGCTAGTTTCCGTAGTGTAGTGGTTATCACGTTCGCCTCACACGCGAAAGGTCCCCGGTTCGAAACCGGGCGGAAACAGCTACTTCCTACTTTTTGTAGGAGGTACCTATTATTATAC	153	..............((((....))))..(((((..((((.(((((((..((((.(.(((.(......).))).))))).(....)...((((((.....)))))))))))))))))(((((((((.....)))))))))..))))).......	GTTTCCGTAGTGTAGTGGTTATC	Other	23	ExactMatch	1719	577	783	672	543	569	733	591	700	802	728	973	17585.85766	8672.388138	10813.27423	8363.305995	3303.864243	3505.615762	2963.843535	3010.6519	3139.478039	5018.490823	4753.013071	4811.091717	-3.553246268	0.008999607	0.019874132	1.386151681	0.034266541	0.245845236	-2.563389215	0.01945792	0.053063097
AS-tDR-007919	-	-	pre-chr13.trna2253-ValCAC	41	63	TCACTTTAAGTACAGTTTATATAAGCGCAGTAGACAGCTAGTTTCCGTAGTGTAGTGGTTATCACGTTCGCCTCACACGCGAAAGGTCCCCGGTTCGAAACCGGGCGGAAACAGCTACTTCCTACTTTTTGTAGGAGGTACCTATTATTATAC	153	..............((((....))))..(((((..((((.(((((((..((((.(.(((.(......).))).))))).(....)...((((((.....)))))))))))))))))(((((((((.....)))))))))..))))).......	GTTTCCGTAGTGTAGTGGTTATT	Other	23	23C>T	1183	397	592	483	416	406	526	489	516	535	518	564	12102.4256	5966.963762	8175.553438	6011.126184	2531.137247	2501.370825	2126.850886	2491.047004	2314.243812	3347.746372	3381.951608	2788.752033	-3.341486686	0.007873686	0.018686499	1.226040615	0.091205973	0.351094993	-2.725429031	0.01300884	0.043645254
AS-tDR-001449	-	-	pre-chr13.trna2253-ValCAC	41	72	TCACTTTAAGTACAGTTTATATAAGCGCAGTAGACAGCTAGTTTCCGTAGTGTAGTGGTTATCACGTTCGCCTCACACGCGAAAGGTCCCCGGTTCGAAACCGGGCGGAAACAGCTACTTCCTACTTTTTGTAGGAGGTACCTATTATTATAC	153	..............((((....))))..(((((..((((.(((((((..((((.(.(((.(......).))).))))).(....)...((((((.....)))))))))))))))))(((((((((.....)))))))))..))))).......	GTTTCCGTAGTGTAGTGGTTATCACGTTCGCC	Other	32	ExactMatch	233	142	154	151	331	348	431	357	414	295	298	407	2383.656099	2134.27923	2126.748698	1879.25477	2013.957762	2144.032136	1742.723825	1818.617138	1856.777012	1845.953607	1945.601504	2012.450492	-1.104178877	0.194408167	0.247718003	-1.007638605	0.887924954	1	-1.112613263	0.098037333	0.154936269
AS-tDR-007276	-	-	pre-chr13.trna2253-ValCAC	41	72	TCACTTTAAGTACAGTTTATATAAGCGCAGTAGACAGCTAGTTTCCGTAGTGTAGTGGTTATCACGTTCGCCTCACACGCGAAAGGTCCCCGGTTCGAAACCGGGCGGAAACAGCTACTTCCTACTTTTTGTAGGAGGTACCTATTATTATAC	153	..............((((....))))..(((((..((((.(((((((..((((.(.(((.(......).))).))))).(....)...((((((.....)))))))))))))))))(((((((((.....)))))))))..))))).......	GTTTCCGTAGTGTAGTGGTTATCACGTTCGCT	Other	32	32C>T	260	179	184	206	408	402	510	415	567	338	343	485	2659.873758	2690.39424	2541.050393	2563.75154	2482.461531	2476.726778	2062.155802	2114.078746	2542.977212	2115.024811	2239.400389	2398.128965	-1.144390636	0.03248621	0.05280092	1.01751845	0.794364173	1	-1.124687848	0.027401791	0.064943842
AS-tDR-005435	-	-	pre-chr13.trna2253-ValCAC	42	63	TCACTTTAAGTACAGTTTATATAAGCGCAGTAGACAGCTAGTTTCCGTAGTGTAGTGGTTATCACGTTCGCCTCACACGCGAAAGGTCCCCGGTTCGAAACCGGGCGGAAACAGCTACTTCCTACTTTTTGTAGGAGGTACCTATTATTATAC	153	..............((((....))))..(((((..((((.(((((((..((((.(.(((.(......).))).))))).(....)...((((((.....)))))))))))))))))(((((((((.....)))))))))..))))).......	TTTCCGTAGTGTAGTGGTTATC	Other	22	ExactMatch	352	280	275	317	202	228	300	224	276	363	414	469	3601.059857	4208.437918	3797.765533	3945.190477	1229.061836	1404.71071	1213.032825	1141.093106	1237.851341	2271.461557	2702.949741	2319.015432	-3.116340177	1.41141E-06	0.000125891	1.709826053	0.031949951	0.245845236	-1.822606558	0.002048425	0.015803992
AS-tDR-010786	-	-	pre-chr13.trna2253-ValCAC	42	63	TCACTTTAAGTACAGTTTATATAAGCGCAGTAGACAGCTAGTTTCCGTAGTGTAGTGGTTATCACGTTCGCCTCACACGCGAAAGGTCCCCGGTTCGAAACCGGGCGGAAACAGCTACTTCCTACTTTTTGTAGGAGGTACCTATTATTATAC	153	..............((((....))))..(((((..((((.(((((((..((((.(.(((.(......).))).))))).(....)...((((((.....)))))))))))))))))(((((((((.....)))))))))..))))).......	TTTCCGTAGTGTAGTGGTTATT	Other	22	22C>T	245	169	181	210	204	171	206	182	209	260	257	274	2506.419503	2540.092886	2499.620223	2613.533123	1241.230765	1053.533032	832.9492063	927.1381487	937.3584432	1626.942162	1677.918076	1354.81925	-2.504074516	3.07076E-06	0.000172766	1.379956476	0.090241684	0.351094993	-1.814603982	0.000558268	0.005444227
AS-tDR-007910	-	-	pre-chr10.trna1308-ValCAC	41	63	TAGCTTTAGGAGCTTGCCGAGCAGCGCTGTAAACAGTGCGGTTTCCGTAGTGTAGTGGTTATCACGTTCGCCTCACACGCGAAAGGTCCCCGGTTCGAAACCGGGCGGAAACAGTTTTAGACCGCTTTGCAAATTCGCTTTCACAAAAATGCT	153	.(((....(((((((((.((((.((((((....)))))).(((((((..((((.(.(((.(......).))).))))).(....)...((((((.....)))))))))))))...........)))).))))....))))).........)))	GTTTCCGTAGTGTAGTGGTTATA	Other	23	23C>A	350	128	171	150	93	128	161	135	142	151	159	174	3580.59929	1923.857334	2361.519659	1866.809374	565.8552019	788.6095212	650.9942826	687.712363	636.8655451	944.8779481	1038.089393	860.3596699	-3.609998893	0.004611689	0.013091666	1.291795025	0.089902317	0.351094993	-2.794560145	0.00857553	0.033081151
AS-tDR-000052	-	-	pre-chr10.trna1308-ValCAC	41	63	TAGCTTTAGGAGCTTGCCGAGCAGCGCTGTAAACAGTGCGGTTTCCGTAGTGTAGTGGTTATCACGTTCGCCTCACACGCGAAAGGTCCCCGGTTCGAAACCGGGCGGAAACAGTTTTAGACCGCTTTGCAAATTCGCTTTCACAAAAATGCT	153	.(((....(((((((((.((((.((((((....)))))).(((((((..((((.(.(((.(......).))).))))).(....)...((((((.....)))))))))))))...........)))).))))....))))).........)))	GTTTCCGTAGTGTAGTGGTTATC	Other	23	ExactMatch	1719	577	783	672	543	569	733	591	700	802	728	973	17585.85766	8672.388138	10813.27423	8363.305995	3303.864243	3505.615762	2963.843535	3010.6519	3139.478039	5018.490823	4753.013071	4811.091717	-3.553246268	0.008999607	0.019874132	1.386151681	0.034266541	0.245845236	-2.563389215	0.01945792	0.053063097
AS-tDR-007919	-	-	pre-chr10.trna1308-ValCAC	41	63	TAGCTTTAGGAGCTTGCCGAGCAGCGCTGTAAACAGTGCGGTTTCCGTAGTGTAGTGGTTATCACGTTCGCCTCACACGCGAAAGGTCCCCGGTTCGAAACCGGGCGGAAACAGTTTTAGACCGCTTTGCAAATTCGCTTTCACAAAAATGCT	153	.(((....(((((((((.((((.((((((....)))))).(((((((..((((.(.(((.(......).))).))))).(....)...((((((.....)))))))))))))...........)))).))))....))))).........)))	GTTTCCGTAGTGTAGTGGTTATT	Other	23	23C>T	1183	397	592	483	416	406	526	489	516	535	518	564	12102.4256	5966.963762	8175.553438	6011.126184	2531.137247	2501.370825	2126.850886	2491.047004	2314.243812	3347.746372	3381.951608	2788.752033	-3.341486686	0.007873686	0.018686499	1.226040615	0.091205973	0.351094993	-2.725429031	0.01300884	0.043645254
AS-tDR-001449	-	-	pre-chr10.trna1308-ValCAC	41	72	TAGCTTTAGGAGCTTGCCGAGCAGCGCTGTAAACAGTGCGGTTTCCGTAGTGTAGTGGTTATCACGTTCGCCTCACACGCGAAAGGTCCCCGGTTCGAAACCGGGCGGAAACAGTTTTAGACCGCTTTGCAAATTCGCTTTCACAAAAATGCT	153	.(((....(((((((((.((((.((((((....)))))).(((((((..((((.(.(((.(......).))).))))).(....)...((((((.....)))))))))))))...........)))).))))....))))).........)))	GTTTCCGTAGTGTAGTGGTTATCACGTTCGCC	Other	32	ExactMatch	233	142	154	151	331	348	431	357	414	295	298	407	2383.656099	2134.27923	2126.748698	1879.25477	2013.957762	2144.032136	1742.723825	1818.617138	1856.777012	1845.953607	1945.601504	2012.450492	-1.104178877	0.194408167	0.247718003	-1.007638605	0.887924954	1	-1.112613263	0.098037333	0.154936269
AS-tDR-007276	-	-	pre-chr10.trna1308-ValCAC	41	72	TAGCTTTAGGAGCTTGCCGAGCAGCGCTGTAAACAGTGCGGTTTCCGTAGTGTAGTGGTTATCACGTTCGCCTCACACGCGAAAGGTCCCCGGTTCGAAACCGGGCGGAAACAGTTTTAGACCGCTTTGCAAATTCGCTTTCACAAAAATGCT	153	.(((....(((((((((.((((.((((((....)))))).(((((((..((((.(.(((.(......).))).))))).(....)...((((((.....)))))))))))))...........)))).))))....))))).........)))	GTTTCCGTAGTGTAGTGGTTATCACGTTCGCT	Other	32	32C>T	260	179	184	206	408	402	510	415	567	338	343	485	2659.873758	2690.39424	2541.050393	2563.75154	2482.461531	2476.726778	2062.155802	2114.078746	2542.977212	2115.024811	2239.400389	2398.128965	-1.144390636	0.03248621	0.05280092	1.01751845	0.794364173	1	-1.124687848	0.027401791	0.064943842
AS-tDR-005435	-	-	pre-chr10.trna1308-ValCAC	42	63	TAGCTTTAGGAGCTTGCCGAGCAGCGCTGTAAACAGTGCGGTTTCCGTAGTGTAGTGGTTATCACGTTCGCCTCACACGCGAAAGGTCCCCGGTTCGAAACCGGGCGGAAACAGTTTTAGACCGCTTTGCAAATTCGCTTTCACAAAAATGCT	153	.(((....(((((((((.((((.((((((....)))))).(((((((..((((.(.(((.(......).))).))))).(....)...((((((.....)))))))))))))...........)))).))))....))))).........)))	TTTCCGTAGTGTAGTGGTTATC	Other	22	ExactMatch	352	280	275	317	202	228	300	224	276	363	414	469	3601.059857	4208.437918	3797.765533	3945.190477	1229.061836	1404.71071	1213.032825	1141.093106	1237.851341	2271.461557	2702.949741	2319.015432	-3.116340177	1.41141E-06	0.000125891	1.709826053	0.031949951	0.245845236	-1.822606558	0.002048425	0.015803992
AS-tDR-010786	-	-	pre-chr10.trna1308-ValCAC	42	63	TAGCTTTAGGAGCTTGCCGAGCAGCGCTGTAAACAGTGCGGTTTCCGTAGTGTAGTGGTTATCACGTTCGCCTCACACGCGAAAGGTCCCCGGTTCGAAACCGGGCGGAAACAGTTTTAGACCGCTTTGCAAATTCGCTTTCACAAAAATGCT	153	.(((....(((((((((.((((.((((((....)))))).(((((((..((((.(.(((.(......).))).))))).(....)...((((((.....)))))))))))))...........)))).))))....))))).........)))	TTTCCGTAGTGTAGTGGTTATT	Other	22	22C>T	245	169	181	210	204	171	206	182	209	260	257	274	2506.419503	2540.092886	2499.620223	2613.533123	1241.230765	1053.533032	832.9492063	927.1381487	937.3584432	1626.942162	1677.918076	1354.81925	-2.504074516	3.07076E-06	0.000172766	1.379956476	0.090241684	0.351094993	-1.814603982	0.000558268	0.005444227
AS-tDR-007910	-	-	pre-chr17.trna1601-ValCAC	41	63	CGAGAGATGGCTTAATACAAAGCGATAGCACCAGTAGCTAGTTTCCGTAGTGTAGTGGTTATCACGTTCGCCTCACACGCGAAAGGTCCCCGGTTCGAGACCGGGCGGAAACAGCGGTGGTTTCCATTTTGTTCTTGTGAAGGCGGAATCTGG	153	(.((((((((((...((((..(((.((((.......)))).....)))..))))..)))))))...(((((((((((.((((((....(((((((...))))))).((((((.......)))))).))))))...)))).))))))).))).)	GTTTCCGTAGTGTAGTGGTTATA	Other	23	23C>A	350	128	171	150	93	128	161	135	142	151	159	174	3580.59929	1923.857334	2361.519659	1866.809374	565.8552019	788.6095212	650.9942826	687.712363	636.8655451	944.8779481	1038.089393	860.3596699	-3.609998893	0.004611689	0.013091666	1.291795025	0.089902317	0.351094993	-2.794560145	0.00857553	0.033081151
AS-tDR-000052	-	-	pre-chr17.trna1601-ValCAC	41	63	CGAGAGATGGCTTAATACAAAGCGATAGCACCAGTAGCTAGTTTCCGTAGTGTAGTGGTTATCACGTTCGCCTCACACGCGAAAGGTCCCCGGTTCGAGACCGGGCGGAAACAGCGGTGGTTTCCATTTTGTTCTTGTGAAGGCGGAATCTGG	153	(.((((((((((...((((..(((.((((.......)))).....)))..))))..)))))))...(((((((((((.((((((....(((((((...))))))).((((((.......)))))).))))))...)))).))))))).))).)	GTTTCCGTAGTGTAGTGGTTATC	Other	23	ExactMatch	1719	577	783	672	543	569	733	591	700	802	728	973	17585.85766	8672.388138	10813.27423	8363.305995	3303.864243	3505.615762	2963.843535	3010.6519	3139.478039	5018.490823	4753.013071	4811.091717	-3.553246268	0.008999607	0.019874132	1.386151681	0.034266541	0.245845236	-2.563389215	0.01945792	0.053063097
AS-tDR-007919	-	-	pre-chr17.trna1601-ValCAC	41	63	CGAGAGATGGCTTAATACAAAGCGATAGCACCAGTAGCTAGTTTCCGTAGTGTAGTGGTTATCACGTTCGCCTCACACGCGAAAGGTCCCCGGTTCGAGACCGGGCGGAAACAGCGGTGGTTTCCATTTTGTTCTTGTGAAGGCGGAATCTGG	153	(.((((((((((...((((..(((.((((.......)))).....)))..))))..)))))))...(((((((((((.((((((....(((((((...))))))).((((((.......)))))).))))))...)))).))))))).))).)	GTTTCCGTAGTGTAGTGGTTATT	Other	23	23C>T	1183	397	592	483	416	406	526	489	516	535	518	564	12102.4256	5966.963762	8175.553438	6011.126184	2531.137247	2501.370825	2126.850886	2491.047004	2314.243812	3347.746372	3381.951608	2788.752033	-3.341486686	0.007873686	0.018686499	1.226040615	0.091205973	0.351094993	-2.725429031	0.01300884	0.043645254
AS-tDR-001449	-	-	pre-chr17.trna1601-ValCAC	41	72	CGAGAGATGGCTTAATACAAAGCGATAGCACCAGTAGCTAGTTTCCGTAGTGTAGTGGTTATCACGTTCGCCTCACACGCGAAAGGTCCCCGGTTCGAGACCGGGCGGAAACAGCGGTGGTTTCCATTTTGTTCTTGTGAAGGCGGAATCTGG	153	(.((((((((((...((((..(((.((((.......)))).....)))..))))..)))))))...(((((((((((.((((((....(((((((...))))))).((((((.......)))))).))))))...)))).))))))).))).)	GTTTCCGTAGTGTAGTGGTTATCACGTTCGCC	Other	32	ExactMatch	233	142	154	151	331	348	431	357	414	295	298	407	2383.656099	2134.27923	2126.748698	1879.25477	2013.957762	2144.032136	1742.723825	1818.617138	1856.777012	1845.953607	1945.601504	2012.450492	-1.104178877	0.194408167	0.247718003	-1.007638605	0.887924954	1	-1.112613263	0.098037333	0.154936269
AS-tDR-007276	-	-	pre-chr17.trna1601-ValCAC	41	72	CGAGAGATGGCTTAATACAAAGCGATAGCACCAGTAGCTAGTTTCCGTAGTGTAGTGGTTATCACGTTCGCCTCACACGCGAAAGGTCCCCGGTTCGAGACCGGGCGGAAACAGCGGTGGTTTCCATTTTGTTCTTGTGAAGGCGGAATCTGG	153	(.((((((((((...((((..(((.((((.......)))).....)))..))))..)))))))...(((((((((((.((((((....(((((((...))))))).((((((.......)))))).))))))...)))).))))))).))).)	GTTTCCGTAGTGTAGTGGTTATCACGTTCGCT	Other	32	32C>T	260	179	184	206	408	402	510	415	567	338	343	485	2659.873758	2690.39424	2541.050393	2563.75154	2482.461531	2476.726778	2062.155802	2114.078746	2542.977212	2115.024811	2239.400389	2398.128965	-1.144390636	0.03248621	0.05280092	1.01751845	0.794364173	1	-1.124687848	0.027401791	0.064943842
AS-tDR-005435	-	-	pre-chr17.trna1601-ValCAC	42	63	CGAGAGATGGCTTAATACAAAGCGATAGCACCAGTAGCTAGTTTCCGTAGTGTAGTGGTTATCACGTTCGCCTCACACGCGAAAGGTCCCCGGTTCGAGACCGGGCGGAAACAGCGGTGGTTTCCATTTTGTTCTTGTGAAGGCGGAATCTGG	153	(.((((((((((...((((..(((.((((.......)))).....)))..))))..)))))))...(((((((((((.((((((....(((((((...))))))).((((((.......)))))).))))))...)))).))))))).))).)	TTTCCGTAGTGTAGTGGTTATC	Other	22	ExactMatch	352	280	275	317	202	228	300	224	276	363	414	469	3601.059857	4208.437918	3797.765533	3945.190477	1229.061836	1404.71071	1213.032825	1141.093106	1237.851341	2271.461557	2702.949741	2319.015432	-3.116340177	1.41141E-06	0.000125891	1.709826053	0.031949951	0.245845236	-1.822606558	0.002048425	0.015803992
AS-tDR-010786	-	-	pre-chr17.trna1601-ValCAC	42	63	CGAGAGATGGCTTAATACAAAGCGATAGCACCAGTAGCTAGTTTCCGTAGTGTAGTGGTTATCACGTTCGCCTCACACGCGAAAGGTCCCCGGTTCGAGACCGGGCGGAAACAGCGGTGGTTTCCATTTTGTTCTTGTGAAGGCGGAATCTGG	153	(.((((((((((...((((..(((.((((.......)))).....)))..))))..)))))))...(((((((((((.((((((....(((((((...))))))).((((((.......)))))).))))))...)))).))))))).))).)	TTTCCGTAGTGTAGTGGTTATT	Other	22	22C>T	245	169	181	210	204	171	206	182	209	260	257	274	2506.419503	2540.092886	2499.620223	2613.533123	1241.230765	1053.533032	832.9492063	927.1381487	937.3584432	1626.942162	1677.918076	1354.81925	-2.504074516	3.07076E-06	0.000172766	1.379956476	0.090241684	0.351094993	-1.814603982	0.000558268	0.005444227
AS-tDR-007910	-	-	pre-chr2.trna9605-ValAAC	41	63	GAACATAAGAGGAACTATTTCAGCAAGAGGAGGCAGCCAGGTTTCCGTAGTGTAGTGGTTATCACGTTCGCCTAACACGCGAAAGGTCCCCGGTTCGAAACCGGGCGGAAACACGATTTTTATAACCAATAACAGACAGGAAAACACCAAACA	153	..........((..((.((((.....)))).))...)).(((((((((..(((..(((((((..(.(((((.......))))).)...((((((.....)))))).(....).........)))))))...))).)).))))...))).....	GTTTCCGTAGTGTAGTGGTTATA	Other	23	23C>A	350	128	171	150	93	128	161	135	142	151	159	174	3580.59929	1923.857334	2361.519659	1866.809374	565.8552019	788.6095212	650.9942826	687.712363	636.8655451	944.8779481	1038.089393	860.3596699	-3.609998893	0.004611689	0.013091666	1.291795025	0.089902317	0.351094993	-2.794560145	0.00857553	0.033081151
AS-tDR-000052	-	-	pre-chr2.trna9605-ValAAC	41	63	GAACATAAGAGGAACTATTTCAGCAAGAGGAGGCAGCCAGGTTTCCGTAGTGTAGTGGTTATCACGTTCGCCTAACACGCGAAAGGTCCCCGGTTCGAAACCGGGCGGAAACACGATTTTTATAACCAATAACAGACAGGAAAACACCAAACA	153	..........((..((.((((.....)))).))...)).(((((((((..(((..(((((((..(.(((((.......))))).)...((((((.....)))))).(....).........)))))))...))).)).))))...))).....	GTTTCCGTAGTGTAGTGGTTATC	Other	23	ExactMatch	1719	577	783	672	543	569	733	591	700	802	728	973	17585.85766	8672.388138	10813.27423	8363.305995	3303.864243	3505.615762	2963.843535	3010.6519	3139.478039	5018.490823	4753.013071	4811.091717	-3.553246268	0.008999607	0.019874132	1.386151681	0.034266541	0.245845236	-2.563389215	0.01945792	0.053063097
AS-tDR-007919	-	-	pre-chr2.trna9605-ValAAC	41	63	GAACATAAGAGGAACTATTTCAGCAAGAGGAGGCAGCCAGGTTTCCGTAGTGTAGTGGTTATCACGTTCGCCTAACACGCGAAAGGTCCCCGGTTCGAAACCGGGCGGAAACACGATTTTTATAACCAATAACAGACAGGAAAACACCAAACA	153	..........((..((.((((.....)))).))...)).(((((((((..(((..(((((((..(.(((((.......))))).)...((((((.....)))))).(....).........)))))))...))).)).))))...))).....	GTTTCCGTAGTGTAGTGGTTATT	Other	23	23C>T	1183	397	592	483	416	406	526	489	516	535	518	564	12102.4256	5966.963762	8175.553438	6011.126184	2531.137247	2501.370825	2126.850886	2491.047004	2314.243812	3347.746372	3381.951608	2788.752033	-3.341486686	0.007873686	0.018686499	1.226040615	0.091205973	0.351094993	-2.725429031	0.01300884	0.043645254
AS-tDR-001449	-	-	pre-chr2.trna9605-ValAAC	41	72	GAACATAAGAGGAACTATTTCAGCAAGAGGAGGCAGCCAGGTTTCCGTAGTGTAGTGGTTATCACGTTCGCCTAACACGCGAAAGGTCCCCGGTTCGAAACCGGGCGGAAACACGATTTTTATAACCAATAACAGACAGGAAAACACCAAACA	153	..........((..((.((((.....)))).))...)).(((((((((..(((..(((((((..(.(((((.......))))).)...((((((.....)))))).(....).........)))))))...))).)).))))...))).....	GTTTCCGTAGTGTAGTGGTTATCACGTTCGCC	Other	32	ExactMatch	233	142	154	151	331	348	431	357	414	295	298	407	2383.656099	2134.27923	2126.748698	1879.25477	2013.957762	2144.032136	1742.723825	1818.617138	1856.777012	1845.953607	1945.601504	2012.450492	-1.104178877	0.194408167	0.247718003	-1.007638605	0.887924954	1	-1.112613263	0.098037333	0.154936269
AS-tDR-007276	-	-	pre-chr2.trna9605-ValAAC	41	72	GAACATAAGAGGAACTATTTCAGCAAGAGGAGGCAGCCAGGTTTCCGTAGTGTAGTGGTTATCACGTTCGCCTAACACGCGAAAGGTCCCCGGTTCGAAACCGGGCGGAAACACGATTTTTATAACCAATAACAGACAGGAAAACACCAAACA	153	..........((..((.((((.....)))).))...)).(((((((((..(((..(((((((..(.(((((.......))))).)...((((((.....)))))).(....).........)))))))...))).)).))))...))).....	GTTTCCGTAGTGTAGTGGTTATCACGTTCGCT	Other	32	32C>T	260	179	184	206	408	402	510	415	567	338	343	485	2659.873758	2690.39424	2541.050393	2563.75154	2482.461531	2476.726778	2062.155802	2114.078746	2542.977212	2115.024811	2239.400389	2398.128965	-1.144390636	0.03248621	0.05280092	1.01751845	0.794364173	1	-1.124687848	0.027401791	0.064943842
AS-tDR-005435	-	-	pre-chr2.trna9605-ValAAC	42	63	GAACATAAGAGGAACTATTTCAGCAAGAGGAGGCAGCCAGGTTTCCGTAGTGTAGTGGTTATCACGTTCGCCTAACACGCGAAAGGTCCCCGGTTCGAAACCGGGCGGAAACACGATTTTTATAACCAATAACAGACAGGAAAACACCAAACA	153	..........((..((.((((.....)))).))...)).(((((((((..(((..(((((((..(.(((((.......))))).)...((((((.....)))))).(....).........)))))))...))).)).))))...))).....	TTTCCGTAGTGTAGTGGTTATC	Other	22	ExactMatch	352	280	275	317	202	228	300	224	276	363	414	469	3601.059857	4208.437918	3797.765533	3945.190477	1229.061836	1404.71071	1213.032825	1141.093106	1237.851341	2271.461557	2702.949741	2319.015432	-3.116340177	1.41141E-06	0.000125891	1.709826053	0.031949951	0.245845236	-1.822606558	0.002048425	0.015803992
AS-tDR-010786	-	-	pre-chr2.trna9605-ValAAC	42	63	GAACATAAGAGGAACTATTTCAGCAAGAGGAGGCAGCCAGGTTTCCGTAGTGTAGTGGTTATCACGTTCGCCTAACACGCGAAAGGTCCCCGGTTCGAAACCGGGCGGAAACACGATTTTTATAACCAATAACAGACAGGAAAACACCAAACA	153	..........((..((.((((.....)))).))...)).(((((((((..(((..(((((((..(.(((((.......))))).)...((((((.....)))))).(....).........)))))))...))).)).))))...))).....	TTTCCGTAGTGTAGTGGTTATT	Other	22	22C>T	245	169	181	210	204	171	206	182	209	260	257	274	2506.419503	2540.092886	2499.620223	2613.533123	1241.230765	1053.533032	832.9492063	927.1381487	937.3584432	1626.942162	1677.918076	1354.81925	-2.504074516	3.07076E-06	0.000172766	1.379956476	0.090241684	0.351094993	-1.814603982	0.000558268	0.005444227
AS-tDR-007910	-	-	pre-chr3.trna11056-ValAAC	41	63	GGAATAACACTCGAAATGTATATAAGAAATACTCGCGTGGGTTTCCGTAGTGTAGTGGTTATCACGTTCGCCTAACACGCGAAAGGTCCCCGGTTCGAAACCGGGCGGAAACAGCGCTTAAATTTTGGGGCTGGGGATTTAGCTCAGTGGTAG	153	((((...(((.(((...((((.......))))))).)))...)))).............((((((..((((.......)))).(((((((((((((.(((..(((((.......)))))....))).)))))))))))))......)))))).	GTTTCCGTAGTGTAGTGGTTATA	Other	23	23C>A	350	128	171	150	93	128	161	135	142	151	159	174	3580.59929	1923.857334	2361.519659	1866.809374	565.8552019	788.6095212	650.9942826	687.712363	636.8655451	944.8779481	1038.089393	860.3596699	-3.609998893	0.004611689	0.013091666	1.291795025	0.089902317	0.351094993	-2.794560145	0.00857553	0.033081151
AS-tDR-000052	-	-	pre-chr3.trna11056-ValAAC	41	63	GGAATAACACTCGAAATGTATATAAGAAATACTCGCGTGGGTTTCCGTAGTGTAGTGGTTATCACGTTCGCCTAACACGCGAAAGGTCCCCGGTTCGAAACCGGGCGGAAACAGCGCTTAAATTTTGGGGCTGGGGATTTAGCTCAGTGGTAG	153	((((...(((.(((...((((.......))))))).)))...)))).............((((((..((((.......)))).(((((((((((((.(((..(((((.......)))))....))).)))))))))))))......)))))).	GTTTCCGTAGTGTAGTGGTTATC	Other	23	ExactMatch	1719	577	783	672	543	569	733	591	700	802	728	973	17585.85766	8672.388138	10813.27423	8363.305995	3303.864243	3505.615762	2963.843535	3010.6519	3139.478039	5018.490823	4753.013071	4811.091717	-3.553246268	0.008999607	0.019874132	1.386151681	0.034266541	0.245845236	-2.563389215	0.01945792	0.053063097
[truncated: 3,026 more rows]
