# Supplementary material for: Systematic Analysis of tRNA-Derived Small RNAs Reveals the Effects of Xuefu-Zhuyu Decoction on the Hippocampi of Rats after Traumatic Brain Injury
Source: Evid Based Complement Alternat Med. 2022 Sep 17;2022:5748719. doi: 10.1155/2022/5748719 (PMC9509243; doi:10.1155/2022/5748719)
Supplement: Supplementary Materials — Supplementary File 1. Statistical analysis for properly annotated tRFS. Supplementary File 2. The total precisely matched tsRNAs identified from tsRNA-Seq. (A) indicates the sham group; (B) indicates the TBI group; (C) indicates the XFZYD group. Supplementary File 3. The significantly dysregulated tsRNAs from tsRNA-Seq. (A) indicates the sham group; (B) indicates the TBI group; (C) indicates the XFZYD group (FC > 1.3 and p < 0.05). Supplementary File 4.Target genes of AS-tDR-002004 and AS-tDR-002583. Supplementary File 5. All target genes of 11 tsRNAs were identified and analyzed. Supplementary File 6. Top 10 enriched terms ranked by p value. [file 5748719.f1.zip › Supplemental file 4.txt]

Predicted target genes for AS-tDR-002004
# Column A: Seqname, the name the sequence.
# Column B: GeneSymbol, the official gene symbol of the sequence.
# Column C: Type, the type of the transcipt.
# Column D: Diagrams, the diagrams illustrate key features for miRNA binding. See Ref [1,2] for details.
# Column E: Total, the total number of the binding sites on the targets.
# Column F: Context+, the sum of the context+ scores used in TargetScan after version 6.0. More negative is better. See Ref [3] for details.
# Column G: Structure, the sum of the structure scores used in miRanda (Ref [4]). The higher the better.
# Column H: Energy, the sum of the free energy predicted by miRanda (Ref [4]). More negative is better.
# Column I ~ Column L: Counting numbers for different seed match types
# Reference:
[1] Grimson A., et al. MicroRNA Targeting Specificity in Mammals: Determinants beyond Seed Pairing. Molecular Cell, Volume 27, Issue 1, 91-105, 6 July 2007.
[2] Amy E. Pasquinelli. MicroRNAs and their targets: recognition, regulation and an emerging reciprocal relationship. Nature Reviews Genetics, Volume 13, 271-282, 1 April 2012.
[3] David M Garcia., et al. Weak Seed-Pairing Stability and High Target-Site Abundance Decrease the Proficiency of lsy-6 and Other miRNAs. Nat. Struct. Mol. Biol., Volume 18, 1139-1146, 2011.
[4] Enright AJ., el al. miRanda algorithm: MicroRNA targets in Drosophila. Genome Biology, Volume 5, R1, 2003.
Target genes for AS-tDR-002004
Target			Sites		TargetScan	miranda		Seed match types				Annotations
Seqname	GeneSymbol	Type	Diagrams	Total	Context+	Structure	Energy	8mer-1a	7mer-m8	7mer-1a	Imperfect	UTR Length
ENSRNOT00000001198	Kctd7	Coding	Click Me	1	-0.335	160	-20.58	1	0	0	0	457
ENSRNOT00000001664	Ddt	Coding	Click Me	1	-0.305	147	-18.17	1	0	0	0	180
ENSRNOT00000068214	Efr3b	Coding	Click Me	1	-0.388	140	-13.39	1	0	0	0	1411
ENSRNOT00000044805	Dnajb12	Coding	Click Me	1	-0.345	144	-14.95	1	0	0	0	1713
ENSRNOT00000004083	Tiprl	Coding	Click Me	1	-0.395	152	-13.94	1	0	0	0	828
ENSRNOT00000002533	Mapk1	Coding	Click Me	1	-0.426	155	-19.15	1	0	0	0	217
ENSRNOT00000064305	PVR	Coding	Click Me	1	-0.359	144	-13.72	1	0	0	0	857
ENSRNOT00000091193	Wap	Coding	Click Me	1	-0.424	148	-13.4	1	0	0	0	126
ENSRNOT00000085887	Klrb1a	Coding	Click Me	1	-0.318	144	-13.05	0	1	0	0	50
ENSRNOT00000008478	Sulf2	Coding	Click Me	1	-0.315	140	-13.56	1	0	0	0	891
ENSRNOT00000078320	Fam227a	Coding	Click Me	1	-0.402	151	-23.24	1	0	0	0	1001
ENSRNOT00000077201	Trim26	Coding	Click Me	1	-0.355	142	-13.52	1	0	0	0	2873
ENSRNOT00000085255	Gdf2	Coding	Click Me	1	-0.335	142	-11.9	1	0	0	0	1243
ENSRNOT00000059424	LOC688389	Coding	Click Me	1	-0.339	140	-11.33	0	1	0	0	50
ENSRNOT00000019190	Extl2	Coding	Click Me	1	-0.321	141	-13.68	1	0	0	0	819
ENSRNOT00000014964	Plac9	Coding	Click Me	1	-0.414	152	-16.049999	1	0	0	0	563
ENSRNOT00000092189	Glra1	Coding	Click Me	1	-0.39	143	-12.48	1	0	0	0	1033
ENSRNOT00000005523	Mgat4c	Coding	Click Me	1	-0.426	140	-12.29	1	0	0	0	1160
ENSRNOT00000084259	Rab29	Coding	Click Me	1	-0.372	143	-12.19	1	0	0	0	830
ENSRNOT00000028178	Arl4d	Coding	Click Me	1	-0.305	145	-15.74	1	0	0	0	593
ENSRNOT00000079290	Il9r	Coding	Click Me	1	-0.312	140	-11.01	1	0	0	0	4011
ENSRNOT00000008003	Foxm1	Coding	Click Me	1	-0.323	146	-12.57	1	0	0	0	987
ENSRNOT00000009435	Hyal6	Coding	Click Me	1	-0.304	140	-13.14	0	1	0	0	812
ENSRNOT00000088589	Gpd2	Coding	Click Me	1	-0.315	142	-15.81	1	0	0	0	1257
ENSRNOT00000006141	F11r	Coding	Click Me	1	-0.302	148	-21.219999	0	1	0	0	1383
ENSRNOT00000073052	1700092M07Rik	Coding	Click Me	1	-0.428	141	-11.71	1	0	0	0	50
ENSRNOT00000089458	Fndc1	Coding	Click Me	1	-0.368	149	-12.49	1	0	0	0	658
ENSRNOT00000011768	Myo5c	Coding	Click Me	1	-0.339	150	-16.66	1	0	0	0	702
ENSRNOT00000016037	Perp	Coding	Click Me	1	-0.379	140	-11.04	1	0	0	0	1191
ENSRNOT00000019652	Cpt1a	Coding	Click Me	1	-0.311	140	-11.71	1	0	0	0	1954
ENSRNOT00000006246	Il10	Coding	Click Me	1	-0.402	150	-14.69	1	0	0	0	141
ENSRNOT00000081806	AABR07017617.1	Coding	Click Me	1	-0.345	152	-16.459999	1	0	0	0	480
ENSRNOT00000052130	Lexm	Coding	Click Me	1	-0.354	140	-15.43	1	0	0	0	694
ENSRNOT00000052131	Fam98a	Coding	Click Me	1	-0.327	145	-17.57	1	0	0	0	1066
ENSRNOT00000009665	Laptm4a	Coding	Click Me	1	-0.379	145	-15	1	0	0	0	497
ENSRNOT00000067664	Phf21a	Coding	Click Me	1	-0.397	146	-14.76	1	0	0	0	468
ENSRNOT00000057738	Pik3ip1	Coding	Click Me	1	-0.3	140	-16.540001	1	0	0	0	1359
ENSRNOT00000075948	Atp1b1	Coding	Click Me	1	-0.364	140	-15.13	1	0	0	0	50
ENSRNOT00000008645	Borcs5	Coding	Click Me	1	-0.418	162	-18.940001	1	0	0	0	1210
ENSRNOT00000082242	Patz1	Coding	Click Me	1	-0.345	152	-14.99	1	0	0	0	1376
ENSRNOT00000031748	Pkn2	Coding	Click Me	1	-0.323	145	-14.22	1	0	0	0	2281
ENSRNOT00000026355	Cyp8b1	Coding	Click Me	1	-0.461	172	-24.49	1	0	0	0	435
ENSRNOT00000078851	Alpl	Coding	Click Me	1	-0.311	143	-14.93	1	0	0	0	581
ENSRNOT00000016856	Stk17b	Coding	Click Me	1	-0.362	156	-12.5	1	0	0	0	1966
ENSRNOT00000046937	Slc5a12	Coding	Click Me	1	-0.385	148	-14.22	1	0	0	0	1802
ENSRNOT00000036454	Lrrn4cl	Coding	Click Me	1	-0.339	153	-21.27	1	0	0	0	2024
ENSRNOT00000017859	Ccdc150	Coding	Click Me	1	-0.326	140	-16.440001	1	0	0	0	50
ENSRNOT00000023628	Hspa4	Coding	Click Me	1	-0.383	154	-16.559999	1	0	0	0	1769
ENSRNOT00000017604	Olr376	Coding	Click Me	1	-0.308	159	-18.65	0	1	0	0	50
ENSRNOT00000087242	Scn2a	Coding	Click Me	1	-0.418	158	-15.33	1	0	0	0	2822
ENSRNOT00000023256	Slc2a4	Coding	Click Me	1	-0.33	140	-11.71	1	0	0	0	833
ENSRNOT00000087240	Myog	Coding	Click Me	1	-0.338	157	-21.57	1	0	0	0	547
ENSRNOT00000061619	Nifk	Coding	Click Me	1	-0.335	146	-11.71	1	0	0	0	870
ENSRNOT00000012462	Tbkbp1	Coding	Click Me	1	-0.324	148	-15.39	1	0	0	0	1341
ENSRNOT00000037576	Pdyn	Coding	Click Me	1	-0.301	153	-15.86	1	0	0	0	1454
ENSRNOT00000007219	Egln3	Coding	Click Me	1	-0.315	140	-11.71	1	0	0	0	1560
NM_001004233	Mkrn1	Coding	Click Me	1	-0.3	149	-12.51	0	1	0	0	449
ENSRNOT00000072261	Rin1	Coding	Click Me	1	-0.338	140	-11.01	1	0	0	0	2345
ENSRNOT00000063839	AABR07002774.2	Coding	Click Me	1	-0.407	145	-16.889999	1	0	0	0	195
ENSRNOT00000013116	Cyp7b1	Coding	Click Me	1	-0.324	143	-15.27	1	0	0	0	981
ENSRNOT00000006067	Coro7	Coding	Click Me	1	-0.31	144	-15.91	1	0	0	0	195
NM_001108638	Slc25a26	Coding	Click Me	1	-0.373	149	-15.05	1	0	0	0	1776
ENSRNOT00000054939	Slc16a3	Coding	Click Me	1	-0.339	151	-21.709999	1	0	0	0	610
ENSRNOT00000027773	Actn4	Coding	Click Me	1	-0.421	143	-11.04	1	0	0	0	1023
ENSRNOT00000054931	Sectm1a	Coding	Click Me	1	-0.378	147	-16.91	1	0	0	0	866
ENSRNOT00000064828	Hltf	Coding	Click Me	1	-0.32	156	-13.65	1	0	0	0	1672
ENSRNOT00000082348	Rab34	Coding	Click Me	1	-0.382	148	-19.059999	1	0	0	0	50
ENSRNOT00000044129	Ptchd1	Coding	Click Me	1	-0.302	146	-13.11	1	0	0	0	3809
ENSRNOT00000026536	Haghl	Coding	Click Me	1	-0.358	155	-18.190001	1	0	0	0	196
ENSRNOT00000075241	Tcta	Coding	Click Me	2	-0.683	287	-31.640001	2	0	0	0	1229
ENSRNOT00000034449	Ermn	Coding	Click Me	1	-0.375	141	-12.09	1	0	0	0	774
ENSRNOT00000026953	Gdap2	Coding	Click Me	1	-0.401	154	-18.280001	1	0	0	0	974
ENSRNOT00000009963	Gli2	Coding	Click Me	1	-0.369	156	-12.61	1	0	0	0	1534
ENSRNOT00000067566	Mob3c	Coding	Click Me	1	-0.315	140	-11.04	1	0	0	0	2042
ENSRNOT00000002550	Snap29	Coding	Click Me	1	-0.315	140	-12.01	1	0	0	0	2528
ENSRNOT00000011383	Stoml1	Coding	Click Me	1	-0.321	147	-14.54	1	0	0	0	714
ENSRNOT00000000212	Cyp19a1	Coding	Click Me	1	-0.308	140	-11.83	1	0	0	0	736
ENSRNOT00000086082	Rab11fip1	Coding	Click Me	1	-0.336	140	-13.52	1	0	0	0	1352
ENSRNOT00000010007	Fhl3	Coding	Click Me	1	-0.363	141	-12	1	0	0	0	656
ENSRNOT00000048875	Pknox2	Coding	Click Me	1	-0.306	147	-13.34	1	0	0	0	1462
NM_013188	Pygb	Coding	Click Me	1	-0.333	140	-11.17	1	0	0	0	1217
ENSRNOT00000006729	Prkch	Coding	Click Me	1	-0.462	140	-16.280001	1	0	0	0	50
ENSRNOT00000083446	Glud1	Coding	Click Me	1	-0.307	151	-16.309999	1	0	0	0	1127
ENSRNOT00000067314	Pole4	Coding	Click Me	1	-0.315	142	-14.03	0	1	0	0	1320
ENSRNOT00000078668	Axl	Coding	Click Me	1	-0.315	140	-11.98	1	0	0	0	1469
ENSRNOT00000057218	Naglt1	Coding	Click Me	1	-0.309	146	-12.8	1	0	0	0	1046
ENSRNOT00000060810	Dtnb	Coding	Click Me	1	-0.391	156	-15.22	1	0	0	0	1085
ENSRNOT00000087449	Rasl11a	Coding	Click Me	1	-0.314	143	-13.14	0	1	0	0	306
ENSRNOT00000021804	Polr3g	Coding	Click Me	1	-0.376	140	-12.04	1	0	0	0	2200
ENSRNOT00000025993	Atp5f1c	Coding	Click Me	1	-0.396	148	-13.25	1	0	0	0	2700
NM_001007719	Hsd3b3	Coding	Click Me	1	-0.327	148	-14.57	1	0	0	0	340
ENSRNOT00000023268	Zfp322a	Coding	Click Me	1	-0.372	158	-20.34	1	0	0	0	1383
ENSRNOT00000035049	Atp13a5	Coding	Click Me	1	-0.361	149	-14.66	1	0	0	0	690
ENSRNOT00000040754	Olr1765	Coding	Click Me	1	-0.407	140	-11.23	1	0	0	0	50
ENSRNOT00000040056	Cish	Coding	Click Me	1	-0.36	151	-16.51	1	0	0	0	2195
ENSRNOT00000040505	Cop1	Coding	Click Me	1	-0.398	147	-14.21	1	0	0	0	612
ENSRNOT00000026312	Sh3bp4	Coding	Click Me	1	-0.386	146	-16.139999	1	0	0	0	1757
ENSRNOT00000084809	Ambra1	Coding	Click Me	1	-0.348	153	-21.610001	1	0	0	0	307
ENSRNOT00000076400	Gpc6	Coding	Click Me	1	-0.415	142	-11.95	1	0	0	0	313
ENSRNOT00000028347	Cd6	Coding	Click Me	1	-0.411	151	-16.41	1	0	0	0	843
ENSRNOT00000005078	Zdhhc17	Coding	Click Me	1	-0.336	145	-18.809999	1	0	0	0	1006
ENSRNOT00000017736	Setd7	Coding	Click Me	1	-0.328	145	-15.94	1	0	0	0	777
ENSRNOT00000030425	AC141969.1	Coding	Click Me	1	-0.327	142	-12.55	1	0	0	0	1768
ENSRNOT00000012217	RGD1561795	Coding	Click Me	1	-0.419	145	-14.45	1	0	0	0	272
ENSRNOT00000066617	Fndc11	Coding	Click Me	1	-0.32	156	-21.110001	1	0	0	0	1253
ENSRNOT00000000522	RT1-Db1	Coding	Click Me	1	-0.389	140	-12.27	1	0	0	0	310
ENSRNOT00000006095	Pou6f1	Coding	Click Me	1	-0.379	148	-15.21	1	0	0	0	522
ENSRNOT00000066856	RGD1304770	Coding	Click Me	1	-0.347	154	-17.200001	1	0	0	0	755
ENSRNOT00000019011	Ift46	Coding	Click Me	1	-0.409	149	-17.040001	1	0	0	0	289
NM_001107201	Prox1	Coding	Click Me	1	-0.345	155	-15.62	1	0	0	0	1900
ENSRNOT00000003600	Ddx52	Coding	Click Me	1	-0.442	140	-11.01	1	0	0	0	1233
ENSRNOT00000018303	Atp6v1b1	Coding	Click Me	1	-0.306	141	-11.62	1	0	0	0	2333
ENSRNOT00000086029	AABR07001905.2	Coding	Click Me	1	-0.402	146	-16.290001	1	0	0	0	195
NM_031083	Pi4kb	Coding	Click Me	1	-0.3	140	-11.3	1	0	0	0	388
ENSRNOT00000049831	Sft2d1	Coding	Click Me	1	-0.327	142	-13.16	1	0	0	0	443
ENSRNOT00000006979	Tfap4	Coding	Click Me	1	-0.341	151	-12.64	1	0	0	0	1309
ENSRNOT00000007870	Hsd11b1	Coding	Click Me	1	-0.384	140	-12.04	1	0	0	0	320
ENSRNOT00000028974	Adamdec1	Coding	Click Me	1	-0.36	150	-16.190001	1	0	0	0	995
ENSRNOT00000004173	Spryd4	Coding	Click Me	1	-0.354	154	-14.31	1	0	0	0	845
ENSRNOT00000072819	LOC108348122	Coding	Click Me	1	-0.314	160	-15.21	1	0	0	0	1731
ENSRNOT00000074847	Nup62	Coding	Click Me	1	-0.308	145	-13.52	1	0	0	0	648
ENSRNOT00000089014	Hikeshi	Coding	Click Me	1	-0.348	140	-11.04	1	0	0	0	460
ENSRNOT00000019346	A2m	Coding	Click Me	1	-0.502	147	-11.04	1	0	0	0	110
ENSRNOT00000019778	Csgalnact2	Coding	Click Me	1	-0.367	140	-11.04	1	0	0	0	1625
ENSRNOT00000082901	AABR07017634.1	Coding	Click Me	1	-0.38	146	-15.24	1	0	0	0	1399
ENSRNOT00000014541	Dennd3	Coding	Click Me	1	-0.337	151	-13.56	1	0	0	0	1567
ENSRNOT00000023414	Atrnl1	Coding	Click Me	1	-0.38	152	-18.110001	1	0	0	0	3282
ENSRNOT00000000639	Ccdc167	Coding	Click Me	1	-0.356	140	-11.91	1	0	0	0	578
ENSRNOT00000004676	Fundc1	Coding	Click Me	1	-0.35	144	-13.51	1	0	0	0	1360
ENSRNOT00000086531	Bicdl1	Coding	Click Me	1	-0.304	146	-15.24	1	0	0	0	1281
ENSRNOT00000025928	Fas	Coding	Click Me	1	-0.364	155	-18.92	1	0	0	0	1521
ENSRNOT00000004386	Myoc	Coding	Click Me	1	-0.378	155	-19.43	1	0	0	0	465
ENSRNOT00000033396	Faap24	Coding	Click Me	1	-0.36	140	-15.9	1	0	0	0	676
ENSRNOT00000031904	Fitm2	Coding	Click Me	1	-0.38	146	-11.93	1	0	0	0	3543
ENSRNOT00000041908	Fmo1	Coding	Click Me	1	-0.33	145	-14.22	1	0	0	0	401
ENSRNOT00000001738	Atp2a2	Coding	Click Me	1	-0.3	140	-15.27	1	0	0	0	780
ENSRNOT00000013342	Spry2	Coding	Click Me	1	-0.38	140	-11.01	1	0	0	0	645
ENSRNOT00000016242	Pomt2	Coding	Click Me	1	-0.459	151	-13.43	1	0	0	0	2340
ENSRNOT00000005423	Ccdc42	Coding	Click Me	2	-0.654	285	-28.02	2	0	0	0	2130
ENSRNOT00000040650	Hibch	Coding	Click Me	1	-0.373	163	-18.450001	1	0	0	0	663
ENSRNOT00000017363	Spsb4	Coding	Click Me	1	-0.401	143	-12.24	1	0	0	0	1241
ENSRNOT00000083787	Thoc7	Coding	Click Me	1	-0.324	140	-11.04	1	0	0	0	602
ENSRNOT00000091129	Sdk2	Coding	Click Me	1	-0.394	140	-11.61	1	0	0	0	683
ENSRNOT00000001583	Rrp1b	Coding	Click Me	1	-0.353	153	-13.25	1	0	0	0	2156
ENSRNOT00000025564	Mchr1	Coding	Click Me	1	-0.365	143	-13.93	1	0	0	0	763
ENSRNOT00000033493	Mlh3	Coding	Click Me	1	-0.359	140	-12.32	1	0	0	0	1012
ENSRNOT00000072271	Znrf2	Coding	Click Me	1	-0.32	154	-19.18	1	0	0	0	5014
ENSRNOT00000013423	Akr1b7	Coding	Click Me	1	-0.374	155	-19.120001	1	0	0	0	301
ENSRNOT00000033420	Ccdc14	Coding	Click Me	1	-0.342	147	-16.16	1	0	0	0	2113
NM_001108600	Actr5	Coding	Click Me	1	-0.376	156	-21.35	1	0	0	0	1390
ENSRNOT00000083702	Akap12	Coding	Click Me	1	-0.336	148	-17.040001	1	0	0	0	1005
NM_001191688	Pcdh9	Coding	Click Me	1	-0.39	140	-13	1	0	0	0	1805
ENSRNOT00000077616	Wdyhv1	Coding	Click Me	1	-0.369	142	-11.04	1	0	0	0	661
ENSRNOT00000011308	LOC100360940	Coding	Click Me	1	-0.36	140	-11.71	1	0	0	0	680
ENSRNOT00000083979	Tmem169	Coding	Click Me	1	-0.461	140	-14.14	1	0	0	0	1772
ENSRNOT00000036413	Lair1	Coding	Click Me	1	-0.376	141	-12.98	1	0	0	0	322
ENSRNOT00000084018	Tbx3	Coding	Click Me	1	-0.309	142	-14.87	1	0	0	0	589
ENSRNOT00000001764	Specc1l	Coding	Click Me	1	-0.324	140	-12.69	1	0	0	0	2467
ENSRNOT00000068236	Daw1	Coding	Click Me	1	-0.34	143	-11.01	1	0	0	0	384
ENSRNOT00000016389	Alkbh1	Coding	Click Me	1	-0.353	145	-15.72	1	0	0	0	2609
ENSRNOT00000012963	Ripk2	Coding	Click Me	1	-0.394	159	-19.83	1	0	0	0	1555
ENSRNOT00000066893	Sik2	Coding	Click Me	1	-0.303	150	-16.299999	1	0	0	0	4202
ENSRNOT00000011474	Snx11	Coding	Click Me	1	-0.345	140	-15.61	1	0	0	0	1516
ENSRNOT00000064776	Gga3	Coding	Click Me	1	-0.368	147	-16.59	1	0	0	0	1529
ENSRNOT00000042156	Slc39a11	Coding	Click Me	1	-0.357	143	-12.36	1	0	0	0	1528
ENSRNOT00000018233	Pglyrp1	Coding	Click Me	1	-0.32	145	-11.51	1	0	0	0	103
ENSRNOT00000022425	Tm2d2	Coding	Click Me	1	-0.38	140	-11.71	1	0	0	0	536
ENSRNOT00000022631	Cbx7	Coding	Click Me	1	-0.362	142	-14.95	1	0	0	0	2507
ENSRNOT00000017948	Mrgprf	Coding	Click Me	1	-0.323	145	-15.24	1	0	0	0	824
ENSRNOT00000027439	Rab11fip3	Coding	Click Me	1	-0.49	140	-11.04	1	0	0	0	1493
ENSRNOT00000090152	Fnip2	Coding	Click Me	1	-0.342	142	-14.75	1	0	0	0	877
ENSRNOT00000055408	Defb24	Coding	Click Me	1	-0.35	148	-17.379999	1	0	0	0	175
ENSRNOT00000027957	Psme3	Coding	Click Me	1	-0.327	140	-11.9	1	0	0	0	1649
ENSRNOT00000014763	Twist1	Coding	Click Me	1	-0.399	142	-14.49	1	0	0	0	684
ENSRNOT00000041119	Stxbp4	Coding	Click Me	1	-0.361	152	-21.09	1	0	0	0	524
ENSRNOT00000022511	Trmu	Coding	Click Me	1	-0.309	157	-20.84	1	0	0	0	240
ENSRNOT00000090387	Ggps1	Coding	Click Me	1	-0.319	140	-12.94	1	0	0	0	1789
ENSRNOT00000006542	Sec14l2	Coding	Click Me	1	-0.304	143	-15.11	1	0	0	0	1326
ENSRNOT00000086609	Napepld	Coding	Click Me	1	-0.366	145	-14.78	1	0	0	0	158
ENSRNOT00000026437	Tm4sf5	Coding	Click Me	1	-0.329	142	-15.29	1	0	0	0	305
ENSRNOT00000086117	Aifm3	Coding	Click Me	1	-0.311	140	-12.35	1	0	0	0	739
ENSRNOT00000004740	Rufy1	Coding	Click Me	1	-0.33	146	-14.37	1	0	0	0	509
ENSRNOT00000017247	Dnajc16	Coding	Click Me	1	-0.403	144	-20.879999	1	0	0	0	196
ENSRNOT00000055960	RGD1309110	Coding	Click Me	1	-0.493	150	-12.79	1	0	0	0	50
ENSRNOT00000029660	Id1	Coding	Click Me	1	-0.361	159	-17.48	1	0	0	0	400
ENSRNOT00000007491	Cpa6	Coding	Click Me	1	-0.388	142	-11.71	1	0	0	0	406
ENSRNOT00000055286	Krtap31-1	Coding	Click Me	1	-0.376	140	-12.27	1	0	0	0	338
ENSRNOT00000051525	Clec4a2	Coding	Click Me	1	-0.412	151	-20.370001	1	0	0	0	340
ENSRNOT00000019361	Edn1	Coding	Click Me	1	-0.304	141	-13.52	1	0	0	0	589
ENSRNOT00000004842	Tnfrsf12a	Coding	Click Me	1	-0.339	140	-11.42	1	0	0	0	541
ENSRNOT00000000013	Tcf15	Coding	Click Me	1	-0.344	148	-14.47	1	0	0	0	339
ENSRNOT00000007261	Snupn	Coding	Click Me	1	-0.436	156	-18.290001	1	0	0	0	234
ENSRNOT00000018386	Wfdc5	Coding	Click Me	1	-0.374	140	-13.47	1	0	0	0	680
ENSRNOT00000027053	Kxd1	Coding	Click Me	1	-0.312	142	-13.3	1	0	0	0	536
ENSRNOT00000056436	Tuft1	Coding	Click Me	1	-0.306	156	-18.620001	1	0	0	0	1512
ENSRNOT00000009280	Rab7b	Coding	Click Me	1	-0.302	145	-13.6	1	0	0	0	1581
ENSRNOT00000030583	Sh2b3	Coding	Click Me	1	-0.364	140	-11.01	1	0	0	0	2339
ENSRNOT00000017339	Msr1	Coding	Click Me	1	-0.383	142	-16.51	1	0	0	0	4291
ENSRNOT00000076098	Fam174b	Coding	Click Me	1	-0.339	146	-13.77	1	0	0	0	854
ENSRNOT00000016757	Kcnv2	Coding	Click Me	1	-0.322	143	-11.04	1	0	0	0	3402
ENSRNOT00000013461	Rpl4	Coding	Click Me	1	-0.483	150	-11.04	1	0	0	0	67
ENSRNOT00000031893	AABR07069466.1	Coding	Click Me	1	-0.368	140	-11.63	1	0	0	0	560
ENSRNOT00000029021	Wipf2	Coding	Click Me	1	-0.343	140	-11.2	1	0	0	0	590
ENSRNOT00000085525	Art3	Coding	Click Me	1	-0.381	148	-19.639999	1	0	0	0	254
ENSRNOT00000039447	LOC691551	Coding	Click Me	1	-0.329	160	-12.76	0	1	0	0	146
ENSRNOT00000072327	Dzip1-ps1	Coding	Click Me	1	-0.321	148	-16.77	1	0	0	0	691
ENSRNOT00000082167	AABR07017635.2	Coding	Click Me	1	-0.378	146	-15.24	1	0	0	0	1667
ENSRNOT00000075072	Dennd1b	Coding	Click Me	1	-0.39	140	-13.57	1	0	0	0	50
ENSRNOT00000027690	Fndc7	Coding	Click Me	1	-0.3	148	-18.5	1	0	0	0	1056
ENSRNOT00000018071	LOC102549712	Coding	Click Me	1	-0.313	143	-13.12	1	0	0	0	367
ENSRNOT00000021073	Tpm4	Coding	Click Me	1	-0.358	142	-11.01	1	0	0	0	196
ENSRNOT00000023899	Pi15	Coding	Click Me	1	-0.375	145	-13.48	1	0	0	0	800
ENSRNOT00000039221	Tnfsf18	Coding	Click Me	1	-0.39	154	-16.639999	1	0	0	0	1499
ENSRNOT00000084698	Micu2	Coding	Click Me	1	-0.319	158	-20.940001	1	0	0	0	981
ENSRNOT00000066447	Kif13a	Coding	Click Me	1	-0.333	140	-11.16	1	0	0	0	1539
ENSRNOT00000013639	Sarm1	Coding	Click Me	1	-0.364	141	-12.5	1	0	0	0	1734
ENSRNOT00000014496	RGD1309534	Coding	Click Me	1	-0.317	156	-19.75	1	0	0	0	1326
ENSRNOT00000025382	Sgsm3	Coding	Click Me	1	-0.336	140	-11.04	1	0	0	0	431
ENSRNOT00000083145	Serpinb12	Coding	Click Me	1	-0.447	147	-12.89	1	0	0	0	557
ENSRNOT00000083146	Bcl11a	Coding	Click Me	1	-0.335	145	-16.23	1	0	0	0	875
ENSRNOT00000015420	Scp2	Coding	Click Me	1	-0.431	140	-11.82	1	0	0	0	906
ENSRNOT00000089716	Mtg2	Coding	Click Me	1	-0.421	151	-11.12	1	0	0	0	133
ENSRNOT00000014153	Igfbp4	Coding	Click Me	1	-0.457	144	-13.54	1	0	0	0	1169
ENSRNOT00000022410	Rnmt	Coding	Click Me	1	-0.398	144	-19.17	1	0	0	0	1822
ENSRNOT00000043737	Lrrc2	Coding	Click Me	1	-0.308	145	-15.15	1	0	0	0	1318
ENSRNOT00000049993	Ccdc159	Coding	Click Me	1	-0.378	140	-12.34	1	0	0	0	177
ENSRNOT00000020297	Lrrc39	Coding	Click Me	1	-0.403	148	-12.41	1	0	0	0	1636
ENSRNOT00000084766	Lmod1	Coding	Click Me	1	-0.313	145	-12.53	1	0	0	0	2492
ENSRNOT00000084768	Tnk2	Coding	Click Me	1	-0.459	140	-11.24	1	0	0	0	811
ENSRNOT00000072786	Arhgef16	Coding	Click Me	1	-0.367	140	-13.13	1	0	0	0	2100
ENSRNOT00000004713	Adamts4	Coding	Click Me	1	-0.329	140	-12.36	1	0	0	0	2714
ENSRNOT00000015678	C1rl	Coding	Click Me	1	-0.319	146	-15.84	1	0	0	0	754
ENSRNOT00000064569	Slc5a9	Coding	Click Me	1	-0.325	150	-15.17	1	0	0	0	1599
ENSRNOT00000022259	Utp15	Coding	Click Me	1	-0.306	140	-11.71	1	0	0	0	854
ENSRNOT00000020751	Zfp418	Coding	Click Me	1	-0.378	140	-12.38	1	0	0	0	2076
ENSRNOT00000018854	Nat1	Coding	Click Me	1	-0.442	140	-11.59	1	0	0	0	748
ENSRNOT00000082869	AABR07021704.1	Coding	Click Me	1	-0.332	140	-11.71	1	0	0	0	1843
ENSRNOT00000093708	Mpl	Coding	Click Me	1	-0.321	146	-13.51	1	0	0	0	292
ENSRNOT00000008360	Tle6	Coding	Click Me	1	-0.38	140	-12.29	1	0	0	0	137
ENSRNOT00000093701	AABR07037451.2	Coding	Click Me	1	-0.323	140	-11.04	1	0	0	0	2812
ENSRNOT00000093706	Robo2	Coding	Click Me	1	-0.407	148	-16.91	1	0	0	0	50
ENSRNOT00000009496	Neo1	Coding	Click Me	1	-0.337	160	-19.51	1	0	0	0	765
NM_001190346	Ces2h	Coding	Click Me	1	-0.334	140	-11.04	1	0	0	0	455
ENSRNOT00000011223	Nfrkb	Coding	Click Me	1	-0.35	156	-15.86	1	0	0	0	1151
ENSRNOT00000058334	Pla2g4c	Coding	Click Me	1	-0.333	149	-16.9	1	0	0	0	1642
ENSRNOT00000022749	Chst4	Coding	Click Me	1	-0.319	145	-14.07	1	0	0	0	957
ENSRNOT00000061630	Evi5	Coding	Click Me	1	-0.354	140	-11.04	1	0	0	0	3354
ENSRNOT00000039375	Spast	Coding	Click Me	1	-0.361	143	-14.51	1	0	0	0	2736
ENSRNOT00000016713	Dynlrb2	Coding	Click Me	1	-0.386	157	-20.73	1	0	0	0	191
ENSRNOT00000015104	Lgi3	Coding	Click Me	1	-0.303	149	-14.78	1	0	0	0	1290
ENSRNOT00000076748	Pdgfd	Coding	Click Me	1	-0.379	140	-11.71	1	0	0	0	2013
ENSRNOT00000026793	Cadm4	Coding	Click Me	1	-0.302	157	-23.32	1	0	0	0	265
ENSRNOT00000016020	Rem2	Coding	Click Me	1	-0.351	140	-13.57	1	0	0	0	697
ENSRNOT00000027834	Fads1	Coding	Click Me	1	-0.322	164	-20.940001	1	0	0	0	1954
ENSRNOT00000037133	Stk39	Coding	Click Me	1	-0.418	140	-13.55	1	0	0	0	1470
ENSRNOT00000058414	Tbc1d14	Coding	Click Me	1	-0.334	140	-13.44	1	0	0	0	2437
ENSRNOT00000001712	Hvcn1	Coding	Click Me	1	-0.319	149	-17.68	1	0	0	0	196
ENSRNOT00000021729	Zadh2	Coding	Click Me	1	-0.42	141	-11.21	1	0	0	0	2152
NM_001047893	Shroom2	Coding	Click Me	1	-0.39	146	-17.27	1	0	0	0	2510
ENSRNOT00000016327	Rasa2	Coding	Click Me	1	-0.315	156	-14.79	1	0	0	0	3259
ENSRNOT00000079517	Clic5	Coding	Click Me	1	-0.41	143	-13.35	1	0	0	0	3159
ENSRNOT00000024975	Cnppd1	Coding	Click Me	1	-0.313	146	-13.43	1	0	0	0	670
ENSRNOT00000038023	Cd27	Coding	Click Me	1	-0.323	145	-16.42	1	0	0	0	754
ENSRNOT00000051058	Dntt	Coding	Click Me	1	-0.334	141	-14.94	1	0	0	0	419
ENSRNOT00000031462	Rdh13	Coding	Click Me	1	-0.314	159	-21.139999	1	0	0	0	2023
ENSRNOT00000057471	Pars2	Coding	Click Me	1	-0.341	149	-14.4	1	0	0	0	1638
ENSRNOT00000027520	Slc25a20	Coding	Click Me	1	-0.392	142	-13.51	1	0	0	0	717
ENSRNOT00000019140	Elof1	Coding	Click Me	1	-0.349	145	-13.94	1	0	0	0	536
ENSRNOT00000055200	Snhg11	Coding	Click Me	1	-0.379	159	-18.690001	1	0	0	0	1514
ENSRNOT00000082422	Rcsd1	Coding	Click Me	1	-0.403	153	-17.450001	1	0	0	0	495
ENSRNOT00000015200	Pex5l	Coding	Click Me	1	-0.338	149	-18.6	1	0	0	0	247
ENSRNOT00000019787	Lbp	Coding	Click Me	1	-0.39	140	-12.22	1	0	0	0	941
ENSRNOT00000018163	Crisp3	Coding	Click Me	1	-0.43	140	-11.01	1	0	0	0	643
ENSRNOT00000083109	Ppard	Coding	Click Me	1	-0.36	142	-12.77	1	0	0	0	3553
ENSRNOT00000065614	Pald1	Coding	Click Me	1	-0.36	140	-24.15	1	0	0	0	1359
ENSRNOT00000066128	AABR07018323.1	Coding	Click Me	1	-0.4	145	-14.81	1	0	0	0	557
ENSRNOT00000090780	Mcam	Coding	Click Me	1	-0.317	151	-19.370001	1	0	0	0	943
ENSRNOT00000039002	Slc38a2	Coding	Click Me	1	-0.396	150	-12.87	1	0	0	0	2711
ENSRNOT00000085352	Rcn3	Coding	Click Me	1	-0.328	140	-11.73	1	0	0	0	396
ENSRNOT00000020365	Ist1	Coding	Click Me	1	-0.331	142	-15.36	1	0	0	0	1046
ENSRNOT00000067616	Ece1	Coding	Click Me	1	-0.302	140	-11.01	1	0	0	0	2128
ENSRNOT00000015332	Pkm	Coding	Click Me	1	-0.461	140	-12.81	1	0	0	0	290
ENSRNOT00000068337	Egfl6	Coding	Click Me	1	-0.342	148	-11.21	1	0	0	0	789
ENSRNOT00000030224	Rundc3b	Coding	Click Me	2	-0.74	300	-33.570001	2	0	0	0	2131
NM_001309364	Hoxa1	Coding	Click Me	1	-0.419	140	-12.17	1	0	0	0	704
ENSRNOT00000026996	Pla2g15	Coding	Click Me	1	-0.301	152	-19.43	1	0	0	0	1372
ENSRNOT00000005273	Ergic1	Coding	Click Me	1	-0.319	145	-14.57	1	0	0	0	1387
NM_001135709	Epha10	Coding	Click Me	1	-0.338	140	-11.87	1	0	0	0	662
ENSRNOT00000037710	Ttll12	Coding	Click Me	1	-0.352	146	-13.84	1	0	0	0	476
ENSRNOT00000081845	Nr1d2	Coding	Click Me	1	-0.41	155	-21.17	1	0	0	0	2662
ENSRNOT00000083886	Dmrtc2	Coding	Click Me	1	-0.39	142	-12.3	1	0	0	0	723
ENSRNOT00000070925	AABR07044711.1	Coding	Click Me	1	-0.347	140	-12.81	1	0	0	0	520
NM_147206	Cyp3a9	Coding	Click Me	1	-0.421	147	-12.56	1	0	0	0	295
ENSRNOT00000072411	Sulf1	Coding	Click Me	1	-0.331	155	-19.92	1	0	0	0	2336
ENSRNOT00000012170	Pou2f3	Coding	Click Me	1	-0.327	159	-24.02	1	0	0	0	2879
NM_001013870	Trmt1	Coding	Click Me	1	-0.35	152	-19.6	1	0	0	0	1058
ENSRNOT00000016749	Cpne4	Coding	Click Me	1	-0.311	144	-13.9	0	1	0	0	1649
ENSRNOT00000030035	Zfp879	Coding	Click Me	1	-0.459	148	-14.58	1	0	0	0	465
ENSRNOT00000027116	Mlx	Coding	Click Me	1	-0.31	143	-13.9	0	1	0	0	989
ENSRNOT00000091323	RGD1561730	Coding	Click Me	1	-0.306	144	-14.34	1	0	0	0	4119
ENSRNOT00000008364	Emc7	Coding	Click Me	1	-0.486	146	-14	1	0	0	0	341
ENSRNOT00000025467	Tcerg1	Coding	Click Me	1	-0.419	140	-19.34	1	0	0	0	1077
ENSRNOT00000001322	Stxbp2	Coding	Click Me	1	-0.41	142	-11.25	1	0	0	0	324
ENSRNOT00000084594	Fhl1	Coding	Click Me	1	-0.322	148	-17.01	1	0	0	0	1332
ENSRNOT00000009573	Havcr1	Coding	Click Me	1	-0.321	140	-12.3	1	0	0	0	2516
ENSRNOT00000012138	Yipf2	Coding	Click Me	1	-0.396	143	-13.85	1	0	0	0	872
ENSRNOT00000077528	Kdm5c	Coding	Click Me	1	-0.31	142	-12.63	1	0	0	0	788
ENSRNOT00000012913	Prokr1	Coding	Click Me	1	-0.309	140	-15.46	1	0	0	0	1474
ENSRNOT00000059869	Rnf20	Coding	Click Me	1	-0.4	148	-19.48	1	0	0	0	881
ENSRNOT00000011326	Washc4	Coding	Click Me	1	-0.39	140	-12.3	1	0	0	0	196
Predicted target genes for AS-tDR-002583
# Column A: Seqname, the name the sequence.
# Column B: GeneSymbol, the official gene symbol of the sequence.
# Column C: Type, the type of the transcipt.
# Column D: Diagrams, the diagrams illustrate key features for miRNA binding. See Ref [1,2] for details.
# Column E: Total, the total number of the binding sites on the targets.
# Column F: Context+, the sum of the context+ scores used in TargetScan after version 6.0. More negative is better. See Ref [3] for details.
# Column G: Structure, the sum of the structure scores used in miRanda (Ref [4]). The higher the better.
# Column H: Energy, the sum of the free energy predicted by miRanda (Ref [4]). More negative is better.
# Column I ~ Column L: Counting numbers for different seed match types
# Reference:
[1] Grimson A., et al. MicroRNA Targeting Specificity in Mammals: Determinants beyond Seed Pairing. Molecular Cell, Volume 27, Issue 1, 91-105, 6 July 2007.
[2] Amy E. Pasquinelli. MicroRNAs and their targets: recognition, regulation and an emerging reciprocal relationship. Nature Reviews Genetics, Volume 13, 271-282, 1 April 2012.
[3] David M Garcia., et al. Weak Seed-Pairing Stability and High Target-Site Abundance Decrease the Proficiency of lsy-6 and Other miRNAs. Nat. Struct. Mol. Biol., Volume 18, 1139-1146, 2011.
[4] Enright AJ., el al. miRanda algorithm: MicroRNA targets in Drosophila. Genome Biology, Volume 5, R1, 2003.
Target genes for AS-tDR-002583
Target			Sites		TargetScan	miranda		Seed match types				Annotations
Seqname	GeneSymbol	Type	Diagrams	Total	Context+	Structure	Energy	8mer-1a	7mer-m8	7mer-1a	Imperfect	UTR Length
ENSRNOT00000067881	Fam19a4	Coding	Click Me	1	-0.385	149	-21.08	1	0	0	0	1352
ENSRNOT00000025472	Ttc9b	Coding	Click Me	1	-0.349	144	-15.19	1	0	0	0	93
ENSRNOT00000014865	Ccl5	Coding	Click Me	1	-0.349	154	-18.219999	1	0	0	0	209
ENSRNOT00000002844	Rest	Coding	Click Me	1	-0.354	146	-14.07	1	0	0	0	940
ENSRNOT00000046215	Rai14	Coding	Click Me	1	-0.363	147	-13.81	1	0	0	0	1671
ENSRNOT00000036914	Vom2r75	Coding	Click Me	1	-0.318	140	-13.86	1	0	0	0	891
ENSRNOT00000014657	Tbx18	Coding	Click Me	1	-0.35	144	-14.13	1	0	0	0	2351
ENSRNOT00000006548	Tex35	Coding	Click Me	1	-0.322	144	-16.15	1	0	0	0	187
ENSRNOT00000002043	Kptn	Coding	Click Me	1	-0.322	143	-14.54	1	0	0	0	541
ENSRNOT00000005304	Ttc1	Coding	Click Me	1	-0.324	140	-14.98	1	0	0	0	461
ENSRNOT00000001059	Hsf2	Coding	Click Me	1	-0.375	140	-12.87	1	0	0	0	823
ENSRNOT00000077581	Snai1	Coding	Click Me	1	-0.398	140	-17.76	1	0	0	0	900
ENSRNOT00000091057	Fstl1	Coding	Click Me	1	-0.326	148	-16.27	1	0	0	0	1247
ENSRNOT00000018506	Lrrc41	Coding	Click Me	1	-0.343	145	-17.5	1	0	0	0	485
NM_001013177	LOC100910526	Coding	Click Me	1	-0.408	146	-24.190001	1	0	0	0	2056
NM_001034935	Ppef1	Coding	Click Me	1	-0.329	145	-15.22	1	0	0	0	413
ENSRNOT00000061242	LOC100912008	Coding	Click Me	1	-0.486	150	-18.370001	1	0	0	0	50
ENSRNOT00000006190	Ppp1cb	Coding	Click Me	1	-0.339	140	-12.87	1	0	0	0	1676
ENSRNOT00000033493	Mlh3	Coding	Click Me	1	-0.405	150	-16.98	1	0	0	0	1012
ENSRNOT00000012371	Smcp	Coding	Click Me	1	-0.378	143	-16.73	1	0	0	0	230
ENSRNOT00000002259	Kcnj15	Coding	Click Me	1	-0.333	145	-16.17	1	0	0	0	146
ENSRNOT00000006203	Fibin	Coding	Click Me	1	-0.41	145	-18.34	1	0	0	0	1260
ENSRNOT00000009555	Sardh	Coding	Click Me	1	-0.352	145	-14.42	1	0	0	0	1206
ENSRNOT00000086710	Nlrp3	Coding	Click Me	1	-0.356	145	-13.78	1	0	0	0	288
ENSRNOT00000002621	Tecrl	Coding	Click Me	1	-0.4	142	-13.86	1	0	0	0	1888
ENSRNOT00000001570	Oasl	Coding	Click Me	1	-0.359	145	-19.379999	1	0	0	0	464
ENSRNOT00000086888	Nvl	Coding	Click Me	1	-0.327	140	-12.87	1	0	0	0	973
ENSRNOT00000012473	Tacr3	Coding	Click Me	1	-0.327	145	-14.01	1	0	0	0	571
ENSRNOT00000064507	Lhx2	Coding	Click Me	1	-0.472	147	-14.13	1	0	0	0	620
ENSRNOT00000015185	Pcsk1	Coding	Click Me	1	-0.339	152	-15.42	1	0	0	0	2565
ENSRNOT00000012960	Serpina12	Coding	Click Me	1	-0.367	140	-18.469999	1	0	0	0	276
ENSRNOT00000015579	Cnn3	Coding	Click Me	1	-0.355	145	-17.82	1	0	0	0	713
ENSRNOT00000090004	Adamts14	Coding	Click Me	1	-0.321	140	-15.92	1	0	0	0	1302
ENSRNOT00000004717	Slc6a4	Coding	Click Me	1	-0.352	147	-19.4	1	0	0	0	652
ENSRNOT00000071388	Steap3	Coding	Click Me	1	-0.366	143	-13.86	1	0	0	0	1303
ENSRNOT00000036793	AABR07073134.1	Coding	Click Me	1	-0.354	140	-14.24	1	0	0	0	192
ENSRNOT00000003070	Nup54	Coding	Click Me	1	-0.47	146	-13.86	1	0	0	0	590
ENSRNOT00000085927	Rdh11	Coding	Click Me	1	-0.321	149	-16.200001	1	0	0	0	590
ENSRNOT00000089155	Ppp1r8	Coding	Click Me	1	-0.335	141	-14.94	1	0	0	0	1437
ENSRNOT00000034877	AABR07026957.1	Coding	Click Me	1	-0.36	140	-16.790001	1	0	0	0	50
ENSRNOT00000083050	AABR07002784.1	Coding	Click Me	1	-0.318	152	-17.02	1	0	0	0	1420
ENSRNOT00000026631	Rsbn1	Coding	Click Me	1	-0.388	142	-18.629999	1	0	0	0	4013
ENSRNOT00000028102	Tkfc	Coding	Click Me	1	-0.313	142	-14.44	1	0	0	0	350
ENSRNOT00000071928	Pet100	Coding	Click Me	1	-0.373	142	-14.67	1	0	0	0	936
ENSRNOT00000027353	Pigq	Coding	Click Me	1	-0.374	143	-17.73	1	0	0	0	1206
ENSRNOT00000029193	LOC691215	Coding	Click Me	1	-0.386	145	-16.23	1	0	0	0	576
ENSRNOT00000018082	Tepp	Coding	Click Me	1	-0.336	140	-15.94	1	0	0	0	137
ENSRNOT00000004599	Fmo4	Coding	Click Me	1	-0.459	150	-17.799999	1	0	0	0	331
NM_001110860	Crem	Coding	Click Me	1	-0.432	142	-12.87	1	0	0	0	2978
ENSRNOT00000089984	Esr1	Coding	Click Me	1	-0.426	146	-17.34	1	0	0	0	649
ENSRNOT00000065458	Dcun1d4	Coding	Click Me	1	-0.33	150	-17.389999	1	0	0	0	3178
ENSRNOT00000072820	Vom2r64	Coding	Click Me	1	-0.414	141	-19.66	1	0	0	0	50
ENSRNOT00000003479	Nubp1	Coding	Click Me	1	-0.343	146	-19.940001	1	0	0	0	231
ENSRNOT00000079882	Inpp5e	Coding	Click Me	1	-0.372	142	-24.629999	1	0	0	0	802
NM_175755	Ppm1f	Coding	Click Me	1	-0.316	145	-21.73	1	0	0	0	489
ENSRNOT00000074570	Pfn4	Coding	Click Me	1	-0.33	142	-15.71	1	0	0	0	580
ENSRNOT00000031035	Hoxb7	Coding	Click Me	1	-0.353	146	-15.08	1	0	0	0	526
ENSRNOT00000050820	Rnase2	Coding	Click Me	1	-0.382	140	-16.41	1	0	0	0	121
ENSRNOT00000074649	Ube2h	Coding	Click Me	1	-0.417	150	-15.82	1	0	0	0	3668
ENSRNOT00000074372	Ptchd3	Coding	Click Me	1	-0.442	147	-12.87	1	0	0	0	412
ENSRNOT00000023178	Mmachc	Coding	Click Me	1	-0.347	142	-15.56	1	0	0	0	877
ENSRNOT00000024137	Drd4	Coding	Click Me	1	-0.397	145	-17.15	1	0	0	0	119
ENSRNOT00000042215	Vom2r62	Coding	Click Me	1	-0.41	141	-19.66	1	0	0	0	50
ENSRNOT00000020806	Paxx	Coding	Click Me	1	-0.33	144	-13.97	1	0	0	0	209
ENSRNOT00000056862	Sema4a	Coding	Click Me	1	-0.39	142	-18.200001	1	0	0	0	641
ENSRNOT00000002052	Rab4b	Coding	Click Me	1	-0.315	149	-21.77	1	0	0	0	399
ENSRNOT00000091211	Osbpl6	Coding	Click Me	1	-0.376	148	-16.120001	1	0	0	0	4564
NM_022177	Cxcl12	Coding	Click Me	1	-0.35	142	-13.61	1	0	0	0	1494
ENSRNOT00000035541	Kif24	Coding	Click Me	1	-0.325	142	-13.69	1	0	0	0	196
ENSRNOT00000012635	Prpf38a	Coding	Click Me	1	-0.303	140	-14.31	1	0	0	0	512
ENSRNOT00000010852	Htra3	Coding	Click Me	1	-0.319	148	-21.84	1	0	0	0	891
ENSRNOT00000016262	Slc39a10	Coding	Click Me	1	-0.355	144	-16.83	1	0	0	0	2473
NM_001013905	Dpcd	Coding	Click Me	2	-0.769	293	-30.76	2	0	0	0	858
ENSRNOT00000077362	Ilf2	Coding	Click Me	1	-0.397	147	-13.86	1	0	0	0	298
ENSRNOT00000007773	Them6	Coding	Click Me	1	-0.304	147	-14.69	1	0	0	0	825
NM_031083	Pi4kb	Coding	Click Me	1	-0.374	140	-14.82	1	0	0	0	388
ENSRNOT00000064535	Eif4g2	Coding	Click Me	1	-0.411	140	-14.27	1	0	0	0	1963
ENSRNOT00000016056	Abhd14a	Coding	Click Me	1	-0.375	147	-13.86	1	0	0	0	161
ENSRNOT00000041163	Entpd5	Coding	Click Me	1	-0.323	144	-14.72	1	0	0	0	3538
ENSRNOT00000027875	Kcnq1	Coding	Click Me	1	-0.304	142	-15.49	1	0	0	0	935
NM_013145	Gnai1	Coding	Click Me	1	-0.375	148	-18.83	1	0	0	0	662
NM_001013034	Uchl5	Coding	Click Me	1	-0.361	145	-16	1	0	0	0	799
ENSRNOT00000085483	Irf5	Coding	Click Me	1	-0.37	141	-15.19	1	0	0	0	178
ENSRNOT00000025718	Notch2	Coding	Click Me	1	-0.333	142	-21.059999	1	0	0	0	2954
ENSRNOT00000024232	Abcb10	Coding	Click Me	1	-0.321	149	-16.02	1	0	0	0	1212
ENSRNOT00000059588	Lypd6	Coding	Click Me	1	-0.308	142	-15.43	1	0	0	0	2923
ENSRNOT00000035558	Pigc	Coding	Click Me	1	-0.439	146	-15.06	1	0	0	0	273
ENSRNOT00000020529	Phc1	Coding	Click Me	1	-0.367	142	-13.09	1	0	0	0	735
ENSRNOT00000020109	Ftmt	Coding	Click Me	1	-0.389	145	-20.4	1	0	0	0	454
ENSRNOT00000024835	Fam83f	Coding	Click Me	1	-0.322	145	-18.110001	1	0	0	0	1509
ENSRNOT00000083632	Irf2	Coding	Click Me	1	-0.349	142	-15.05	1	0	0	0	1624
ENSRNOT00000090198	Smad4	Coding	Click Me	1	-0.369	144	-16.389999	1	0	0	0	124
ENSRNOT00000073811	Ankrd29	Coding	Click Me	1	-0.357	149	-18.15	1	0	0	0	2160
