# Supplementary material for: Systematic Analysis of tRNA-Derived Small RNAs Reveals the Effects of Xuefu-Zhuyu Decoction on the Hippocampi of Rats after Traumatic Brain Injury
Source: Evid Based Complement Alternat Med. 2022 Sep 17;2022:5748719. doi: 10.1155/2022/5748719 (PMC9509243; doi:10.1155/2022/5748719)
Supplement: Supplementary Materials — Supplementary File 1. Statistical analysis for properly annotated tRFS. Supplementary File 2. The total precisely matched tsRNAs identified from tsRNA-Seq. (A) indicates the sham group; (B) indicates the TBI group; (C) indicates the XFZYD group. Supplementary File 3. The significantly dysregulated tsRNAs from tsRNA-Seq. (A) indicates the sham group; (B) indicates the TBI group; (C) indicates the XFZYD group (FC > 1.3 and p < 0.05). Supplementary File 4.Target genes of AS-tDR-002004 and AS-tDR-002583. Supplementary File 5. All target genes of 11 tsRNAs were identified and analyzed. Supplementary File 6. Top 10 enriched terms ranked by p value. [file 5748719.f1.zip › Supplemental file 6.txt]

#Column "PathwayID" stands for Pathway identifiers used in KEGG
#Column "Definition" stands for the definition of the PathwayID
#Column "OriginalWebSite"stands for The map's website,the nodes with red frame and red symbol are associated with the DE genes, green nodes have no significance
#Column "p-value"
"Fisher-Pvalue" stands for the enrichment p-value of the PathwayID used Fisher's exact test
#Column "SelectionCounts" stands for the Count of the DE genes' entities directly associated with the listed PathwayID
#Column "SelectionSize" stands for the total number of the DE genes' entities
#Column "Count" stands for the count of the chosen background population genes' entities associated with the listed PathwayID
#Column "Size" stands for the total number of chosen background population genes' entities
#Column "FDR" stands for the false discovery rate of the PathwayID
#Column "Enrichment_Score" stands for the Enrichment Score value of the PathwayID, it equals "-log10(Pvalue)"
#Column "GeneRatio" stands for the Gene Ratio value of the PathwayID, it equals "SelectionCounts/SelectionSize"
#Column "GENES" stands for the DE genes associated with the PathwayID
PathwayID	Definition	OriginalWebSite	Fisher-Pvalue	SelectionCounts	SelectionSize	Count	Size	FDR	Enrichment_Score	GeneRatio	Genes
rno05133	Pertussis - Rattus norvegicus (rat)	http://www.genome.jp/kegg-bin/show_pathway?rno05133+50663+29271+25686+25643+25325+24493+292060+116590+287362	0.001209362	9	314	74	8790	0.1465322	2.917444	0.028662	CALM2//CFL1//GNAI1//GNAI3//IL10//IL1A//IRF8//MAPK1//NLRP3
rno05030	Cocaine addiction - Rattus norvegicus (rat)	http://www.genome.jp/kegg-bin/show_pathway?rno05030+24225+25686+25643+24412+24415+25750+29190	0.001276616	7	314	47	8790	0.1465322	2.89394	0.022293	BDNF//GNAI1//GNAI3//GRIN2D//GRM2//MAOB//PDYN
rno04971	Gastric acid secretion - Rattus norvegicus (rat)	http://www.genome.jp/kegg-bin/show_pathway?rno04971+25650+50663+171140+25706+25686+25643+170847+84020+25031	0.001332111	9	314	75	8790	0.1465322	2.87546	0.028662	ATP1B1//CALM2//CAMK2G//CCKBR//GNAI1//GNAI3//KCNJ15//KCNQ1//PLCB4
rno04966	Collecting duct acid secretion - Rattus norvegicus (rat)	http://www.genome.jp/kegg-bin/show_pathway?rno04966+296981+312488+289407+79430+293650	0.002379742	5	314	27	8790	0.1963287	2.62347	0.015924	ATP6V0A4//ATP6V1B1//ATP6V1G3//CLCNKB//TCIRG1
rno04672	Intestinal immune network for IgA production - Rattus norvegicus (rat)	http://www.genome.jp/kegg-bin/show_pathway?rno04672+114492+24772+25325+297604+25046+294270	0.006190093	6	314	47	8790	0.3833965	2.208303	0.019108	CCL28//CXCL12//IL10//LTBR//PIGR//RT1-DB1
rno04261	Adrenergic signaling in cardiomyocytes - Rattus norvegicus (rat)	http://www.genome.jp/kegg-bin/show_pathway?rno04261+25650+29693+50663+171140+25620+25686+25643+84020+116590+25031+25594+24852	0.00699176	12	314	149	8790	0.3833965	2.155413	0.038217	ATP1B1//ATP2A2//CALM2//CAMK2G//CREM//GNAI1//GNAI3//KCNQ1//MAPK1//PLCB4//PPP1CB//TPM4
rno04724	Glutamatergic synapse - Rattus norvegicus (rat)	http://www.genome.jp/kegg-bin/show_pathway?rno04724+25686+25643+114120+24412+24415+116590+691810+25031+29642+252919	0.008421168	10	314	116	8790	0.3833965	2.074628	0.031847	GNAI1//GNAI3//GNG12//GRIN2D//GRM2//MAPK1//PLA2G4C//PLCB4//SLC38A2//SLC38A3
rno04713	Circadian entrainment - Rattus norvegicus (rat)	http://www.genome.jp/kegg-bin/show_pathway?rno04713+50663+171140+25686+25643+114120+24412+116590+25031+25523	0.00929446	9	314	100	8790	0.3833965	2.031776	0.028662	CALM2//CAMK2G//GNAI1//GNAI3//GNG12//GRIN2D//MAPK1//PLCB4//PRKG2
rno04371	Apelin signaling pathway - Rattus norvegicus (rat)	http://www.genome.jp/kegg-bin/show_pathway?rno04371+50663+64032+58974+25686+25643+114120+116590+499497+25482+25031+50554	0.0120463	11	314	141	8790	0.4416976	1.919146	0.035032	CALM2//CTGF//GABARAP//GNAI1//GNAI3//GNG12//MAPK1//MEF2C//MRAS//PLCB4//SMAD4
rno04924	Renin secretion - Rattus norvegicus (rat)	http://www.genome.jp/kegg-bin/show_pathway?rno04924+50663+24323+25686+25643+83731+25031+25523	0.01403107	7	314	72	8790	0.4449344	1.852909	0.022293	CALM2//EDN1//GNAI1//GNAI3//KCNMA1//PLCB4//PRKG2
rno04060	Cytokine-cytokine receptor interaction - Rattus norvegicus (rat)	http://www.genome.jp/kegg-bin/show_pathway?rno04060+245921+114492+81780+287673+500318+24772+246097+290921+25325+24493+24500+24536+297604+366455+29152+302965+364031	0.01553438	17	314	268	8790	0.4449344	1.808706	0.05414	ACVR1C//CCL28//CCL5//CCR7//CD27//CXCL12//FAS//GDF2//IL10//IL1A//IL9R//LEPR//LTBR//MPL//MSTN//TNFRSF12A//TNFSF18
rno04727	GABAergic synapse - Rattus norvegicus (rat)	http://www.genome.jp/kegg-bin/show_pathway?rno04727+58974+81657+24379+25686+25643+114120+29642+252919	0.01677614	8	314	92	8790	0.4449344	1.775308	0.025478	GABARAP//GABBR1//GAD1//GNAI1//GNAI3//GNG12//SLC38A2//SLC38A3
rno00120	Primary bile acid biosynthesis - Rattus norvegicus (rat)	http://www.genome.jp/kegg-bin/show_pathway?rno00120+25429+81924+25541	0.01789536	3	314	16	8790	0.4449344	1.74726	0.009554	CYP7B1//CYP8B1//SCP2
rno05323	Rheumatoid arthritis - Rattus norvegicus (rat)	http://www.genome.jp/kegg-bin/show_pathway?rno05323+296981+312488+289407+81780+24772+24493+294270+293650	0.01888049	8	314	94	8790	0.4449344	1.723987	0.025478	ATP6V0A4//ATP6V1B1//ATP6V1G3//CCL5//CXCL12//IL1A//RT1-DB1//TCIRG1
rno04022	cGMP-PKG signaling pathway - Rattus norvegicus (rat)	http://www.genome.jp/kegg-bin/show_pathway?rno04022+25650+29693+50663+25686+25643+83731+116590+499497+25031+25594+25523+85333	0.02022429	12	314	172	8790	0.4449344	1.694127	0.038217	ATP1B1//ATP2A2//CALM2//GNAI1//GNAI3//KCNMA1//MAPK1//MEF2C//PLCB4//PPP1CB//PRKG2//SLC25A4
rno04730	Long-term depression - Rattus norvegicus (rat)	http://www.genome.jp/kegg-bin/show_pathway?rno04730+25686+25643+116590+691810+25031+25523	0.02275062	6	314	62	8790	0.4692316	1.643007	0.019108	GNAI1//GNAI3//MAPK1//PLA2G4C//PLCB4//PRKG2
rno04910	Insulin signaling pathway - Rattus norvegicus (rat)	http://www.genome.jp/kegg-bin/show_pathway?rno04910+50663+363275+25623+116590+25594+24679+25739+287871+85385+25139	0.02581668	10	314	138	8790	0.4857534	1.5881	0.031847	CALM2//EIF4E2//GYS2//MAPK1//PPP1CB//PRKAR2B//PYGB//RPTOR//SHC1//SLC2A4
rno04217	Necroptosis - Rattus norvegicus (rat)	http://www.genome.jp/kegg-bin/show_pathway?rno04217+171140+246097+24399+24493+287362+691810+25739+85333+367264+683206+360834	0.02811256	11	314	160	8790	0.4857534	1.5511	0.035032	CAMK2G//FAS//GLUD1//IL1A//NLRP3//PLA2G4C//PYGB//SLC25A4//STAT4//TNFAIP3//VPS4B
rno04720	Long-term potentiation - Rattus norvegicus (rat)	http://www.genome.jp/kegg-bin/show_pathway?rno04720+50663+171140+24412+116590+25031+25594	0.02990432	6	314	66	8790	0.4857534	1.524266	0.019108	CALM2//CAMK2G//GRIN2D//MAPK1//PLCB4//PPP1CB
rno05031	Amphetamine addiction - Rattus norvegicus (rat)	http://www.genome.jp/kegg-bin/show_pathway?rno05031+50663+171140+24412+25750+29190+25594	0.02990432	6	314	66	8790	0.4857534	1.524266	0.019108	CALM2//CAMK2G//GRIN2D//MAOB//PDYN//PPP1CB
rno05152	Tuberculosis - Rattus norvegicus (rat)	http://www.genome.jp/kegg-bin/show_pathway?rno05152+296981+50663+171140+25325+24493+29469+116590+295631+362491+294270+25155+293650	0.03091158	12	314	183	8790	0.4857534	1.509879	0.038217	ATP6V0A4//CALM2//CAMK2G//IL10//IL1A//LBP//MAPK1//PLA2R1//RIPK2//RT1-DB1//SYK//TCIRG1
rno04726	Serotonergic synapse - Rattus norvegicus (rat)	http://www.genome.jp/kegg-bin/show_pathway?rno04726+25686+25643+114120+54262+25750+116590+691810+25031+25553	0.03626227	9	314	126	8790	0.4884762	1.440545	0.028662	GNAI1//GNAI3//GNG12//KCNN2//MAOB//MAPK1//PLA2G4C//PLCB4//SLC6A4
rno00250	Alanine, aspartate and glutamate metabolism - Rattus norvegicus (rat)	http://www.genome.jp/kegg-bin/show_pathway?rno00250+291133+24379+297417+24399	0.03832282	4	314	36	8790	0.4884762	1.416543	0.012739	ALDH5A1//GAD1//GFPT1//GLUD1
rno04964	Proximal tubule bicarbonate reclamation - Rattus norvegicus (rat)	http://www.genome.jp/kegg-bin/show_pathway?rno04964+25650+24399+252919	0.04206929	3	314	22	8790	0.4884762	1.376035	0.009554	ATP1B1//GLUD1//SLC38A3
rno04072	Phospholipase D signaling pathway - Rattus norvegicus (rat)	http://www.genome.jp/kegg-bin/show_pathway?rno04072+79121+100361138+24415+116590+25482+66018+691810+25031+85385+25155	0.04222914	10	314	150	8790	0.4884762	1.374388	0.031847	ARF6//DGKQ//GRM2//MAPK1//MRAS//PDGFD//PLA2G4C//PLCB4//SHC1//SYK
rno04024	cAMP signaling pathway - Rattus norvegicus (rat)	http://www.genome.jp/kegg-bin/show_pathway?rno04024+25650+29693+24225+50663+171140+24323+81657+25686+25643+24412+116590+290646+25594	0.04300856	13	314	214	8790	0.4884762	1.366445	0.041401	ATP1B1//ATP2A2//BDNF//CALM2//CAMK2G//EDN1//GABBR1//GNAI1//GNAI3//GRIN2D//MAPK1//PDE4C//PPP1CB
rno00051	Fructose and mannose metabolism - Rattus norvegicus (rat)	http://www.genome.jp/kegg-bin/show_pathway?rno00051+116463+310935+502894+361730	0.04545713	4	314	38	8790	0.4884762	1.342398	0.012739	AKR1B7//FPGT//TIGAR//TKFC
rno04520	Adherens junction - Rattus norvegicus (rat)	http://www.genome.jp/kegg-bin/show_pathway?rno04520+63836+301737+116590+29645+50554+116490	0.04567768	6	314	73	8790	0.4884762	1.340296	0.019108	ACTN4//FER//MAPK1//PTPRJ//SMAD4//SNAI1
rno04915	Estrogen signaling pathway - Rattus norvegicus (rat)	http://www.genome.jp/kegg-bin/show_pathway?rno04915+50663+24890+25149+81657+25686+25643+116590+25031+85385	0.04655493	9	314	132	8790	0.4884762	1.332034	0.028662	CALM2//ESR1//ESR2//GABBR1//GNAI1//GNAI3//MAPK1//PLCB4//SHC1
rno00900	Terpenoid backbone biosynthesis - Rattus norvegicus (rat)	http://www.genome.jp/kegg-bin/show_pathway?rno00900+291211+29637+81726	0.04714017	3	314	23	8790	0.4884762	1.326609	0.009554	GGPS1//HMGCS1//MVD
rno04917	Prolactin signaling pathway - Rattus norvegicus (rat)	http://www.genome.jp/kegg-bin/show_pathway?rno04917+83681+24890+25149+116590+85385+114596	0.04828376	6	314	74	8790	0.4884762	1.316199	0.019108	CISH//ESR1//ESR2//MAPK1//SHC1//WAP
rno04728	Dopaminergic synapse - Rattus norvegicus (rat)	http://www.genome.jp/kegg-bin/show_pathway?rno04728+50663+171140+25432+25686+25643+114120+25750+25031+25594	0.0484415	9	314	133	8790	0.4884762	1.314782	0.028662	CALM2//CAMK2G//DRD4//GNAI1//GNAI3//GNG12//MAOB//PLCB4//PPP1CB
rno00280	Valine, leucine and isoleucine degradation - Rattus norvegicus (rat)	http://www.genome.jp/kegg-bin/show_pathway?rno00280+316421+25244+29611+301384+29637	0.04884762	5	314	56	8790	0.4884762	1.311157	0.015924	AOX2//BCKDHA//DBT//HIBCH//HMGCS1
